# Supplementary material for: An Isobaric Labeling Approach to Enhance Detection and Quantification of Tissue-Derived Plasma Proteins as Potential Early Disease Biomarkers
Source: Biomolecules. 2023 Jan 22;13(2):215. doi: 10.3390/biom13020215 (PMC9952993; doi:10.3390/biom13020215)
Supplement: Supplementary file 1 [file biomolecules-13-00215-s001.zip]

Archive with 4 entries (3 files):
- Supplementary Material/
- __MACOSX/._Supplementary Material
- Supplementary Material/Supplementary Data 12-09-22.xlsx
- __MACOSX/Supplementary Material/._Supplementary Data 12-09-22.xlsx
