# Supplementary material for: An Isobaric Labeling Approach to Enhance Detection and Quantification of Tissue-Derived Plasma Proteins as Potential Early Disease Biomarkers
Source: Biomolecules. 2023 Jan 22;13(2):215. doi: 10.3390/biom13020215 (PMC9952993; doi:10.3390/biom13020215)
Supplement: Supplementary file 1 [file biomolecules-13-00215-s001.zip › Supplementary Material/Supplementary Data 12-09-22.xlsx]

## Sheet: Table S1 TMT channels
(ratios: 5:1, 5:2, 10:1) TMT channel	Animal ID
126	15286 cortex
127N	15286 medulla
127C	BLANK
128N	15562 6wk
128C	15562 12wk
129N	15286 6wk
129C	15286 12wk
130N	15122 6wk
130C	15122 12wk
131	17174 6 wk
(ratio 5:1 reverse) TMT channel	Animal ID
126	15562 6wk
127N	15562 12wk
127C	15286 6wk
128N	15286 12wk
128C	15122 6wk
129N	15122 12wk
129C	17174 6 wk
130N	BLANK
130C	15286 cortex
131	15286 medulla

## Sheet: Table S2 5x1rev Replicate1 MQ
Protein IDs	Majority protein IDs	Peptide counts (all)	Peptide counts (razor+unique)	Peptide counts (unique)	Fasta headers	Number of proteins	Peptides	Razor + unique peptides	Unique peptides	Peptides 5x1revn1	Razor + unique peptides 5x1revn1	Unique peptides 5x1revn1	Sequence coverage [%]	Unique + razor sequence coverage [%]	Unique sequence coverage [%]	Mol. weight [kDa]	Sequence length	Sequence lengths	Fraction average	Fraction 1	Fraction 2	Fraction 3	Fraction 4	Q-value	Score	Reporter intensity corrected 1 5x1revn1	Reporter intensity corrected 2 5x1revn1	Reporter intensity corrected 3 5x1revn1	Reporter intensity corrected 4 5x1revn1	Reporter intensity corrected 5 5x1revn1	Reporter intensity corrected 6 5x1revn1	Reporter intensity corrected 7 5x1revn1	Reporter intensity corrected 8 5x1revn1	Reporter intensity corrected 9 5x1revn1	Reporter intensity corrected 10 5x1revn1	Reporter intensity 1 5x1revn1	Reporter intensity 2 5x1revn1	Reporter intensity 3 5x1revn1	Reporter intensity 4 5x1revn1	Reporter intensity 5 5x1revn1	Reporter intensity 6 5x1revn1	Reporter intensity 7 5x1revn1	Reporter intensity 8 5x1revn1	Reporter intensity 9 5x1revn1	Reporter intensity 10 5x1revn1	Reporter intensity count 1 5x1revn1	Reporter intensity count 2 5x1revn1	Reporter intensity count 3 5x1revn1	Reporter intensity count 4 5x1revn1
A0A096NAW2	A0A096NAW2	1	1	1	tr|A0A096NAW2|A0A096NAW2_PAPAN NADH dehydrogenase [ubiquinone] flavoprotein 1, mitochondrial OS=Papio anubis OX=9555 GN=NDUFV1 PE=3 SV=2	1	1	1	1	1	1	1	4.3	4.3	4.3	50.664	464	464	2		1			0	7.3748	0	0	0	0	0	0	0	0	0	10644	0	0	0	0	0	0	0	0	0	10644	0	0	0	0
A0A2I3N886	A0A2I3N886	1	1	1	tr|A0A2I3N886|A0A2I3N886_PAPAN Methyl-CpG-binding protein 2 OS=Papio anubis OX=9555 GN=MECP2 PE=4 SV=1	1	1	1	1	1	1	1	3.8	3.8	3.8	53.281	498	498	1	1				0	21.527	970.18	0	0	0	0	0	0	0	0	1525.7	970.18	0	0	0	0	0	0	0	0	1525.7	1	0	0	0
A0A096NZ40	A0A096NZ40	1	1	1	tr|A0A096NZ40|A0A096NZ40_PAPAN H(+)-transporting two-sector ATPase OS=Papio anubis OX=9555 GN=ATP6V1A PE=3 SV=2	1	1	1	1	1	1	1	2.9	2.9	2.9	68.33	617	617	2		1			0	17.79	0	0	0	0	0	0	0	1023.6	1185.4	22901	0	0	0	0	0	0	0	1023.6	1185.4	22901	0	0	0	0
A0A2I3N9G5	A0A2I3N9G5	1	1	1	tr|A0A2I3N9G5|A0A2I3N9G5_PAPAN DSBA domain-containing protein OS=Papio anubis OX=9555 GN=GSTK1 PE=4 SV=1	1	1	1	1	1	1	1	8.7	8.7	8.7	20.509	183	183	1	1				0	6.9432	1478.2	0	0	0	2500.4	988.49	2279	0	1593.9	20164	1478.2	0	0	0	2500.4	988.49	2279	0	1593.9	20164	1	0	0	0
A0A2I3NF39;A0A2I3LZA0;A0A2I3LVV6	A0A2I3NF39;A0A2I3LZA0;A0A2I3LVV6	1;1;1	1;1;1	1;1;1	tr|A0A2I3NF39|A0A2I3NF39_PAPAN Uncharacterized protein OS=Papio anubis OX=9555 GN=ARPP19 PE=3 SV=1;tr|A0A2I3LZA0|A0A2I3LZA0_PAPAN Uncharacterized protein OS=Papio anubis OX=9555 GN=ARPP19 PE=3 SV=1;tr|A0A2I3LVV6|A0A2I3LVV6_PAPAN Uncharacterized protein OS=	3	1	1	1	1	1	1	19.7	19.7	19.7	7.6566	71	71;112;131	1	1				0	12.582	1518.7	1291.4	1307.3	2982.3	1736.9	0	2546.4	0	5061.3	16513	1518.7	1291.4	1307.3	2982.3	1736.9	0	2546.4	0	5061.3	16513	1	1	1	1
A0A2I3MZX1;A0A2I3NBQ7;A0A2I3LY16;A0A2I3LQR7;A0A096NTU5;A0A2I3LZH7;A0A2I3LVA7	A0A2I3MZX1;A0A2I3NBQ7;A0A2I3LY16;A0A2I3LQR7;A0A096NTU5;A0A2I3LZH7;A0A2I3LVA7	2;1;1;1;1;1;1	2;1;1;1;1;1;1	2;1;1;1;1;1;1	tr|A0A2I3MZX1|A0A2I3MZX1_PAPAN Uncharacterized protein OS=Papio anubis OX=9555 GN=HSPA12A PE=4 SV=1;tr|A0A2I3NBQ7|A0A2I3NBQ7_PAPAN Uncharacterized protein OS=Papio anubis OX=9555 GN=HSPA12A PE=4 SV=1;tr|A0A2I3LY16|A0A2I3LY16_PAPAN Uncharacterized protein O	7	2	2	2	2	2	2	3.7	3.7	3.7	75.004	675	675;670;674;679;692;698;708	2.5	1			1	0	14.736	1394	950.45	2108.1	1141.5	1395	0	2535.2	2542.3	4044.8	82634	1394	950.45	2108.1	1141.5	1395	0	2535.2	2542.3	4044.8	82634	1	1	1	1
A0A096MMS4;A0A2I3LRH2	A0A096MMS4;A0A2I3LRH2	14;8	14;8	4;0	tr|A0A096MMS4|A0A096MMS4_PAPAN Hcy-binding domain-containing protein OS=Papio anubis OX=9555 GN=BHMT PE=4 SV=2;tr|A0A2I3LRH2|A0A2I3LRH2_PAPAN Hcy-binding domain-containing protein OS=Papio anubis OX=9555 GN=BHMT PE=4 SV=1	2	14	14	4	14	14	4	41.7	41.7	11.1	51.702	470	470;253	3.4	2		6	12	0	282.82	644400	532660	678350	1276600	764940	728800	1418700	369720	534600	12590000	644400	532660	678350	1276600	764940	728800	1418700	369720	534600	12590000	28	26	25	28
A0A096MMV4	A0A096MMV4	11	1	0	tr|A0A096MMV4|A0A096MMV4_PAPAN Hcy-binding domain-containing protein OS=Papio anubis OX=9555 GN=BHMT PE=4 SV=1	1	11	1	0	11	1	0	40.3	4	0	44.181	397	397	4				1	0	16.314	11803	11734	10707	20677	11737	8336.8	25518	8240.3	30221	313080	11803	11734	10707	20677	11737	8336.8	25518	8240.3	30221	313080	1	1	1	1
A0A096MN15	A0A096MN15	1	1	1	tr|A0A096MN15|A0A096MN15_PAPAN Collagen IV NC1 domain-containing protein OS=Papio anubis OX=9555 GN=COL4A2 PE=4 SV=2	1	1	1	1	1	1	1	0.7	0.7	0.7	167.17	1712	1712	4				1	0	16.272	8064.9	8844.9	7475.8	17753	10751	10438	19753	3579.7	20834	130810	8064.9	8844.9	7475.8	17753	10751	10438	19753	3579.7	20834	130810	1	1	1	1
A0A096MNU0	A0A096MNU0	2	2	2	tr|A0A096MNU0|A0A096MNU0_PAPAN Serine hydroxymethyltransferase OS=Papio anubis OX=9555 GN=SHMT2 PE=3 SV=1	1	2	2	2	2	2	2	4.4	4.4	4.4	56.091	504	504	3.5			1	1	0	13.906	11384	7465.1	10065	12011	8631	7509.9	16647	8455.9	14404	169510	11384	7465.1	10065	12011	8631	7509.9	16647	8455.9	14404	169510	2	2	2	2
A0A096MPA2	A0A096MPA2	8	8	8	tr|A0A096MPA2|A0A096MPA2_PAPAN Uncharacterized protein OS=Papio anubis OX=9555 GN=GLYAT PE=3 SV=2	1	8	8	8	8	8	8	38.9	38.9	38.9	34.001	296	296	3.75			2	6	0	85.6	153400	130810	188880	234660	143500	135040	239480	56090	156390	2109900	153400	130810	188880	234660	143500	135040	239480	56090	156390	2109900	10	10	10	10
A0A096MRJ6;A0A2I3LLE5;A0A096N110	A0A096MRJ6;A0A2I3LLE5;A0A096N110	2;1;1	1;1;1	1;1;1	tr|A0A096MRJ6|A0A096MRJ6_PAPAN Aldo_ket_red domain-containing protein OS=Papio anubis OX=9555 GN=AKR7L PE=4 SV=2;tr|A0A2I3LLE5|A0A2I3LLE5_PAPAN Aldo_ket_red domain-containing protein OS=Papio anubis OX=9555 GN=AKR7L PE=4 SV=1;tr|A0A096N110|A0A096N110_PAPAN	3	2	1	1	2	1	1	6.9	4.5	4.5	37.203	331	331;359;359	4				1	0	9.235	4519.6	3821.4	2688.4	7584.9	5010.1	5622.9	7657.1	4190.1	11889	82802	4519.6	3821.4	2688.4	7584.9	5010.1	5622.9	7657.1	4190.1	11889	82802	1	1	1	1
A0A096MS27;A0A2I3LDK7;A0A2I3MV66;A0A2I3MPY0	A0A096MS27;A0A2I3LDK7;A0A2I3MV66;A0A2I3MPY0	8;8;8;8	8;8;8;8	8;8;8;8	tr|A0A096MS27|A0A096MS27_PAPAN Uncharacterized protein OS=Papio anubis OX=9555 GN=ACAA2 PE=3 SV=2;tr|A0A2I3LDK7|A0A2I3LDK7_PAPAN Uncharacterized protein OS=Papio anubis OX=9555 GN=ACAA2 PE=3 SV=1;tr|A0A2I3MV66|A0A2I3MV66_PAPAN Uncharacterized protein OS=Pa	4	8	8	8	8	8	8	25.4	25.4	25.4	41.497	394	394;397;401;402	3	1	1	7	3	0	75.263	210480	176760	243270	448920	251110	248290	474420	105350	216220	3418100	210480	176760	243270	448920	251110	248290	474420	105350	216220	3418100	11	11	11	11
A0A096MSL0;A0A2I3N739;A0A2I3ND48	A0A096MSL0;A0A2I3N739;A0A2I3ND48	4;3;2	4;3;2	4;3;2	tr|A0A096MSL0|A0A096MSL0_PAPAN Uncharacterized protein OS=Papio anubis OX=9555 GN=CSRP1 PE=4 SV=2;tr|A0A2I3N739|A0A2I3N739_PAPAN Uncharacterized protein OS=Papio anubis OX=9555 GN=CSRP1 PE=4 SV=1;tr|A0A2I3ND48|A0A2I3ND48_PAPAN LIM zinc-binding domain-conta	3	4	4	4	4	4	4	33.2	33.2	33.2	20.583	193	193;200;153	3			6		0	118.77	34593	26943	35912	69898	41826	33208	68906	17092	79932	485140	34593	26943	35912	69898	41826	33208	68906	17092	79932	485140	2	2	2	2
A0A096MSN0	A0A096MSN0	4	4	4	tr|A0A096MSN0|A0A096MSN0_PAPAN Carboxymethylenebutenolidase homolog OS=Papio anubis OX=9555 GN=CMBL PE=3 SV=1	1	4	4	4	4	4	4	16.3	16.3	16.3	27.966	245	245	3.25			3	1	0	30.288	94405	75950	88197	185990	109820	104960	220540	63789	136960	1749200	94405	75950	88197	185990	109820	104960	220540	63789	136960	1749200	5	5	5	5
A0A096MSQ9;CON__P05787;A0A2I3M7V3;CON__H-INV:HIT000292931;A0A096NMK7;CON__Q9H552;A0A2I3M9L7;A0A2I3LMD2;CON__Q9DCV7;CON__Q3KNV1;CON__P08729;CON__Q9NSB2;CON__Q6ISB0;A0A096ML93;A0A096NQU2;CON__REFSEQ:XP_092267	A0A096MSQ9;CON__P05787;A0A2I3M7V3;CON__H-INV:HIT000292931	15;13;9;8;6;5;3;3;3;3;3;3;3;3;2;1	7;6;5;4;4;2;2;2;1;1;1;1;1;1;2;1	6;5;4;4;3;1;1;1;0;0;0;0;0;0;2;1	tr|A0A096MSQ9|A0A096MSQ9_PAPAN IF rod domain-containing protein OS=Papio anubis OX=9555 PE=3 SV=2;;tr|A0A2I3M7V3|A0A2I3M7V3_PAPAN IF rod domain-containing protein OS=Papio anubis OX=9555 PE=3 SV=1;	16	15	7	6	15	7	6	22.3	14.1	12.5	56.633	511	511;483;458;443;266;499;443;457;457;469;469;600;600;600;266;213	3.12			7	1	0	55.604	57954	54143	69518	113740	75623	70103	139160	44983	235940	1433700	57954	54143	69518	113740	75623	70103	139160	44983	235940	1433700	5	5	5	5
A0A096MSS6	A0A096MSS6	2	2	2	tr|A0A096MSS6|A0A096MSS6_PAPAN Amidohydro-rel domain-containing protein OS=Papio anubis OX=9555 GN=DPYS PE=3 SV=2	1	2	2	2	2	2	2	4.2	4.2	4.2	56.706	519	519	3.5			1	1	0	22.786	42932	31014	42137	60127	48319	41824	88700	39096	78145	603710	42932	31014	42137	60127	48319	41824	88700	39096	78145	603710	2	2	2	2
A0A096MU11;A0A2I3LC40;A0A2I3MFP8	A0A096MU11;A0A2I3LC40	8;8;2	8;8;2	8;8;2	tr|A0A096MU11|A0A096MU11_PAPAN Medium-chain specific acyl-CoA dehydrogenase, mitochondrial OS=Papio anubis OX=9555 GN=ACADM PE=3 SV=2;tr|A0A2I3LC40|A0A2I3LC40_PAPAN Medium-chain specific acyl-CoA dehydrogenase, mitochondrial OS=Papio anubis OX=9555 GN=ACAD	3	8	8	8	8	8	8	19.4	19.4	19.4	50.419	454	454;385;84	3.33	1		3	5	0	93.671	135630	126460	143060	288200	167790	145980	351760	58761	258230	2192300	135630	126460	143060	288200	167790	145980	351760	58761	258230	2192300	9	9	9	10
A0A096MUP9;A0A096MPC9	A0A096MUP9;A0A096MPC9	2;2	2;2	2;2	tr|A0A096MUP9|A0A096MUP9_PAPAN Protein S100 OS=Papio anubis OX=9555 PE=3 SV=1;tr|A0A096MPC9|A0A096MPC9_PAPAN Protein S100 OS=Papio anubis OX=9555 PE=3 SV=2	2	2	2	2	2	2	2	17.1	17.1	17.1	11.766	105	105;105	3			2		0	20.477	11953	11496	14304	26605	16213	17284	31491	8979.6	72885	296170	11953	11496	14304	26605	16213	17284	31491	8979.6	72885	296170	1	1	1	1
A0A096MW69	A0A096MW69	2	2	2	tr|A0A096MW69|A0A096MW69_PAPAN Uncharacterized protein OS=Papio anubis OX=9555 PE=4 SV=2	1	2	2	2	2	2	2	6.6	6.6	6.6	49.805	454	454	2	1		1		0	18.014	16104	13689	17627	29306	20762	18439	37165	11983	29177	398380	16104	13689	17627	29306	20762	18439	37165	11983	29177	398380	3	3	3	3
A0A096MWA8;A0A096P2I8;A0A2I3M3S2;A0A2I3NA29;A0A2I3LS05;A0A096MTX5	A0A096MWA8	12;2;1;1;1;1	12;2;1;1;1;1	12;2;1;1;1;1	tr|A0A096MWA8|A0A096MWA8_PAPAN 2-phospho-D-glycerate hydro-lyase OS=Papio anubis OX=9555 GN=ENO1 PE=3 SV=2	6	12	12	12	12	12	12	30	30	30	47.154	434	434;434;315;391;391;434	3.5			9	9	0	128.56	462550	444260	525330	915330	559140	578030	1083000	237270	1147800	6923900	462550	444260	525330	915330	559140	578030	1083000	237270	1147800	6923900	20	20	20	20
A0A096MXI1;A0A2I3LJ75	A0A096MXI1;A0A2I3LJ75	3;3	3;3	3;3	tr|A0A096MXI1|A0A096MXI1_PAPAN Fumarylacetoacetate hydrolase domain containing 1 OS=Papio anubis OX=9555 GN=FAHD1 PE=3 SV=2;tr|A0A2I3LJ75|A0A2I3LJ75_PAPAN Fumarylacetoacetate hydrolase domain containing 1 OS=Papio anubis OX=9555 GN=FAHD1 PE=3 SV=1	2	3	3	3	3	3	3	16.4	16.4	16.4	24.861	226	226;264	3.33			2	1	0	27.001	51796	31100	44416	69301	43381	33262	69420	23156	57835	901190	51796	31100	44416	69301	43381	33262	69420	23156	57835	901190	3	3	3	3
A0A096MY49;A0A2I3LF10	A0A096MY49;A0A2I3LF10	6;6	6;6	6;6	tr|A0A096MY49|A0A096MY49_PAPAN Uncharacterized protein OS=Papio anubis OX=9555 GN=DECR1 PE=4 SV=2;tr|A0A2I3LF10|A0A2I3LF10_PAPAN Uncharacterized protein OS=Papio anubis OX=9555 GN=DECR1 PE=4 SV=1	2	6	6	6	6	6	6	22.1	22.1	22.1	34.944	326	326;335	3.5			3	3	0	44.158	94591	73539	91817	190960	131990	100480	225780	52984	167120	1502300	94591	73539	91817	190960	131990	100480	225780	52984	167120	1502300	8	8	8	8
A0A096MY81;A0A2I3LM26	A0A096MY81;A0A2I3LM26	2;2	2;2	2;2	tr|A0A096MY81|A0A096MY81_PAPAN Uncharacterized protein OS=Papio anubis OX=9555 GN=DPP4 PE=4 SV=2;tr|A0A2I3LM26|A0A2I3LM26_PAPAN Uncharacterized protein OS=Papio anubis OX=9555 GN=DPP4 PE=4 SV=1	2	2	2	2	2	2	2	3.3	3.3	3.3	87.899	766	766;770	2	1		1		0	12.443	18873	15563	19948	30110	18684	22327	37675	7953.1	23284	249660	18873	15563	19948	30110	18684	22327	37675	7953.1	23284	249660	2	2	2	2
A0A096MYH7;A0A2I3M281	A0A096MYH7	12;1	12;1	12;1	tr|A0A096MYH7|A0A096MYH7_PAPAN ATP synthase subunit beta OS=Papio anubis OX=9555 GN=ATP5F1B PE=3 SV=2	2	12	12	12	12	12	12	32.1	32.1	32.1	48.844	458	458;440	3.54		1	4	8	0	110.04	174000	165490	201160	384650	233350	244830	466300	112520	1144300	4741200	174000	165490	201160	384650	233350	244830	466300	112520	1144300	4741200	15	15	15	15
A0A096N101;A0A2I3N9N6;A0A2I3MDY5	A0A096N101;A0A2I3N9N6	5;4;1	5;4;1	5;4;1	tr|A0A096N101|A0A096N101_PAPAN FABP domain-containing protein OS=Papio anubis OX=9555 GN=FABP3 PE=3 SV=1;tr|A0A2I3N9N6|A0A2I3N9N6_PAPAN FABP domain-containing protein OS=Papio anubis OX=9555 GN=FABP3 PE=3 SV=1	3	5	5	5	5	5	5	34.6	34.6	34.6	14.926	133	133;89;139	3.2			4	1	0	34.02	201260	177170	297350	456010	306970	208660	556490	100170	424160	3671400	201260	177170	297350	456010	306970	208660	556490	100170	424160	3671400	6	6	6	6
A0A096N2T3;A0A2I3N5H3;A0A2I3MZB5;A0A096N3P4	A0A096N2T3;A0A2I3N5H3;A0A2I3MZB5;A0A096N3P4	2;1;1;1	2;1;1;1	2;1;1;1	tr|A0A096N2T3|A0A096N2T3_PAPAN Uncharacterized protein OS=Papio anubis OX=9555 GN=GLYATL1 PE=3 SV=1;tr|A0A2I3N5H3|A0A2I3N5H3_PAPAN Uncharacterized protein OS=Papio anubis OX=9555 GN=GLYATL1 PE=3 SV=1;tr|A0A2I3MZB5|A0A2I3MZB5_PAPAN Uncharacterized protein O	4	2	2	2	2	2	2	7.6	7.6	7.6	35.054	302	302;302;302;302	3			2		0	18.226	22697	20687	24185	44494	29427	27786	62620	13255	31483	446280	22697	20687	24185	44494	29427	27786	62620	13255	31483	446280	2	2	2	2
A0A096NA99;A0A2I3MUG6	A0A096NA99;A0A2I3MUG6	15;12	15;12	15;12	tr|A0A096NA99|A0A096NA99_PAPAN Malate dehydrogenase OS=Papio anubis OX=9555 GN=MDH2 PE=3 SV=1;tr|A0A2I3MUG6|A0A2I3MUG6_PAPAN Malate dehydrogenase, mitochondrial OS=Papio anubis OX=9555 GN=MDH2 PE=3 SV=1	2	15	15	15	15	15	15	55.6	55.6	55.6	35.488	338	338;296	3.16	1	2	9	7	0	206.1	518390	442200	574790	1000200	707110	619410	1283400	279080	1160800	8612200	518390	442200	574790	1000200	707110	619410	1283400	279080	1160800	8612200	28	28	28	28
A0A096NAC1;A0A096NB99;A0A096NLG6;A0A2I3NEB4;A0A096MPY9;A0A096MYT9;A0A2I3MSW0;A0A2I3M0H4;A0A2I3M9N8;A0A096NFZ7;A0A096N4U5;A0A2I3MR92;A0A2I3N189;A0A096N303;A0A2I3N977;A0A2I3MXJ6;A0A2I3MNW5;A0A096NB70;A0A096MRC7;A0A2I3N8H7	A0A096NAC1;A0A096NB99;A0A096NLG6;A0A2I3NEB4;A0A096MPY9;A0A096MYT9;A0A2I3MSW0;A0A2I3M0H4;A0A2I3M9N8;A0A096NFZ7;A0A096N4U5;A0A2I3MR92;A0A2I3N189;A0A096N303;A0A2I3N977;A0A2I3MXJ6;A0A2I3MNW5;A0A096NB70;A0A096MRC7	5;5;5;5;5;5;5;5;5;5;5;5;5;5;4;4;4;3;3;1	5;5;5;5;5;5;5;5;5;5;5;5;5;5;4;4;4;3;3;1	5;5;5;5;5;5;5;5;5;5;5;5;5;5;4;4;4;3;3;1	tr|A0A096NAC1|A0A096NAC1_PAPAN Histone H2B OS=Papio anubis OX=9555 GN=H2BC5 PE=3 SV=1;tr|A0A096NB99|A0A096NB99_PAPAN Histone H2B OS=Papio anubis OX=9555 GN=H2BC21 PE=3 SV=1;tr|A0A096NLG6|A0A096NLG6_PAPAN Histone H2B OS=Papio anubis OX=9555 PE=3 SV=1;tr|A0A	20	5	5	5	5	5	5	33.3	33.3	33.3	13.936	126	126;126;149;136;134;134;131;129;163;126;126;126;126;126;133;136;127;126;126;127	3.11	1	1	3	4	0	43.961	308930	320770	338880	645920	355370	266870	770610	148140	808830	4920000	308930	320770	338880	645920	355370	266870	770610	148140	808830	4920000	10	10	10	10
A0A096NC68;A0A096MYE5	A0A096NC68;A0A096MYE5	1;1	1;1	1;1	tr|A0A096NC68|A0A096NC68_PAPAN Uncharacterized protein OS=Papio anubis OX=9555 GN=MYL12B PE=4 SV=2;tr|A0A096MYE5|A0A096MYE5_PAPAN Uncharacterized protein OS=Papio anubis OX=9555 GN=MYL12A PE=4 SV=1	2	1	1	1	1	1	1	6.4	6.4	6.4	19.779	172	172;177	3			1		0	14.83	13319	10316	15779	22331	15383	13353	24235	6568	33946	167430	13319	10316	15779	22331	15383	13353	24235	6568	33946	167430	1	1	1	1
A0A096NEG1;A0A096NBW8;A0A096NAF6;A0A2I3MPC9;A0A2I3MII7;A0A096NXX8;A0A096NQ36;A0A096NCF6;A0A096MZA0;A0A096NE00;A0A096NBR7;A0A096MVH0	A0A096NEG1;A0A096NBW8;A0A096NAF6;A0A2I3MPC9;A0A2I3MII7;A0A096NXX8;A0A096NQ36;A0A096NCF6;A0A096MZA0;A0A096NE00;A0A096NBR7;A0A096MVH0	4;4;4;4;4;4;4;4;4;3;3;3	4;4;4;4;4;4;4;4;4;3;3;3	1;1;1;1;1;1;1;1;1;1;1;1	tr|A0A096NEG1|A0A096NEG1_PAPAN Histone H2A OS=Papio anubis OX=9555 GN=H2AC12 PE=3 SV=1;tr|A0A096NBW8|A0A096NBW8_PAPAN Histone H2A OS=Papio anubis OX=9555 GN=H2AC14 PE=3 SV=1;tr|A0A096NAF6|A0A096NAF6_PAPAN Histone H2A OS=Papio anubis OX=9555 GN=H2AJ PE=3 SV	12	4	4	1	4	4	1	50	50	14.8	13.906	128	128;128;129;130;130;130;130;130;130;129;129;130	3.75			1	3	0	95.54	55984	50687	57228	109940	73747	55100	151310	93565	603960	3774900	55984	50687	57228	109940	73747	55100	151310	93565	603960	3774900	6	5	5	5
A0A096NEG8	A0A096NEG8	10	10	8	tr|A0A096NEG8|A0A096NEG8_PAPAN H15 domain-containing protein OS=Papio anubis OX=9555 GN=H1-4 PE=3 SV=1	1	10	10	8	10	10	8	37.9	37.9	30.6	21.895	219	219	3.5			6	6	0	180.62	649140	431640	701490	941150	674180	576540	1015800	386090	2303000	11864000	649140	431640	701490	941150	674180	576540	1015800	386090	2303000	11864000	15	15	15	15
A0A096NEN2	A0A096NEN2	2	2	2	tr|A0A096NEN2|A0A096NEN2_PAPAN Protein S100 OS=Papio anubis OX=9555 GN=S100A4 PE=3 SV=1	1	2	2	2	2	2	2	15.8	15.8	15.8	11.712	101	101	3		1		1	0	13.079	25206	19213	27621	40160	25905	29758	87513	12749	101810	495380	25206	19213	27621	40160	25905	29758	87513	12749	101810	495380	2	2	2	2
A0A096NF60;A9RA98;A0A2I3MT77;A0A2I3M4R4;A0A2I3LV03;A0A2I3LJ54;A0A096MPD3;A0A2I3LHR0;A0A2I3LVX9;A0A2I3NH53;A0A2I3LTB2;A0A2I3LQ55	A0A096NF60;A9RA98;A0A2I3MT77;A0A2I3M4R4;A0A2I3LV03;A0A2I3LJ54;A0A096MPD3;A0A2I3LHR0;A0A2I3LVX9;A0A2I3NH53;A0A2I3LTB2;A0A2I3LQ55	2;2;2;2;2;2;2;2;2;1;1;1	2;2;2;2;2;2;2;2;2;1;1;1	2;2;2;2;2;2;2;2;2;1;1;1	tr|A0A096NF60|A0A096NF60_PAPAN Histone H3 OS=Papio anubis OX=9555 PE=3 SV=1;tr|A9RA98|A9RA98_PAPAN Histone H3 OS=Papio anubis OX=9555 GN=HIST1H3A PE=3 SV=1;tr|A0A2I3MT77|A0A2I3MT77_PAPAN Histone H3 OS=Papio anubis OX=9555 PE=3 SV=1;tr|A0A2I3M4R4|A0A2I3M4R4	12	2	2	2	2	2	2	12.9	12.9	12.9	14.213	124	124;136;136;136;136;136;136;166;178;136;136;136	3.5			1	1	0	11.223	57943	65522	91335	121900	67500	61730	114560	43545	221570	1237000	57943	65522	91335	121900	67500	61730	114560	43545	221570	1237000	2	2	2	2
A0A096NF79;A0A2I3MD49;A0A2I3MPS7	A0A096NF79;A0A2I3MD49;A0A2I3MPS7	10;9;8	10;9;8	10;9;8	tr|A0A096NF79|A0A096NF79_PAPAN Dihydrolipoyl dehydrogenase OS=Papio anubis OX=9555 GN=DLD PE=3 SV=2;tr|A0A2I3MD49|A0A2I3MD49_PAPAN Dihydrolipoyl dehydrogenase OS=Papio anubis OX=9555 GN=DLD PE=3 SV=1;tr|A0A2I3MPS7|A0A2I3MPS7_PAPAN Uncharacterized protein O	3	10	10	10	10	10	10	23.3	23.3	23.3	54.839	515	515;486;461	3	2	1	4	5	0	104.32	121240	110180	154490	250890	166130	146040	275630	84534	233260	2975700	121240	110180	154490	250890	166130	146040	275630	84534	233260	2975700	14	14	14	14
A0A096NFB0;A0A096N1P9;A0A096MZ98;A0A2I3LCG8;A0A096N1Y4;A0A2I3M1S1;A0A096NGG7;A0A2I3LKP6	A0A096NFB0;A0A096N1P9;A0A096MZ98;A0A2I3LCG8	10;6;6;5;3;2;1;1	10;6;6;5;3;2;1;1	10;6;6;5;3;2;1;1	tr|A0A096NFB0|A0A096NFB0_PAPAN PKS_ER domain-containing protein OS=Papio anubis OX=9555 GN=ADH7 PE=3 SV=1;tr|A0A096N1P9|A0A096N1P9_PAPAN PKS_ER domain-containing protein OS=Papio anubis OX=9555 GN=ADH7 PE=3 SV=2;tr|A0A096MZ98|A0A096MZ98_PAPAN PKS_ER domain	8	10	10	10	10	10	10	24	24	24	39.959	375	375;375;375;375;369;372;304;337	3.36		1	5	5	0	62.938	110990	94753	125590	219800	137670	131930	265460	75193	227670	2045300	110990	94753	125590	219800	137670	131930	265460	75193	227670	2045300	9	8	9	9
A0A096NG29;A0A2I3N733;A0A2I3MVR5;A0A2I3LDQ3;A0A2I3M3Q3;A0A2I3MCG9	A0A096NG29;A0A2I3N733;A0A2I3MVR5	8;6;4;3;3;2	8;6;4;3;3;2	8;6;4;3;3;2	tr|A0A096NG29|A0A096NG29_PAPAN Calmodulin OS=Papio anubis OX=9555 GN=CALM3 PE=3 SV=2;tr|A0A2I3N733|A0A2I3N733_PAPAN Calmodulin OS=Papio anubis OX=9555 GN=CALM3 PE=3 SV=1;tr|A0A2I3MVR5|A0A2I3MVR5_PAPAN Calmodulin OS=Papio anubis OX=9555 GN=CALM3 PE=3 SV=1	6	8	8	8	8	8	8	53	53	53	16.837	149	149;148;83;119;128;99	2.92	1	1	8	2	0	225.39	306260	278550	331920	675970	444240	324520	649220	160370	977080	5015500	306260	278550	331920	675970	444240	324520	649220	160370	977080	5015500	15	15	15	15
A0A096NGE4;A0A2I3M3C9;A0A096NRZ8;A0A2I3NB19;A0A2I3N915;A0A2I3MD73;A0A2I3M6F1;A0A096MSB9;A0A096NAI5;A0A2I3LK27;A0A2I3LJR0	A0A096NGE4;A0A2I3M3C9;A0A096NRZ8;A0A2I3NB19;A0A2I3N915;A0A2I3MD73	9;9;9;9;9;9;3;3;3;3;1	9;9;9;9;9;9;3;3;3;3;1	6;6;6;6;6;6;0;0;0;0;0	tr|A0A096NGE4|A0A096NGE4_PAPAN FERM domain-containing protein OS=Papio anubis OX=9555 GN=EZR PE=4 SV=2;tr|A0A2I3M3C9|A0A2I3M3C9_PAPAN FERM domain-containing protein OS=Papio anubis OX=9555 GN=EZR PE=4 SV=1;tr|A0A096NRZ8|A0A096NRZ8_PAPAN FERM domain-contain	11	9	9	6	9	9	6	14.1	14.1	9.9	69.093	583	583;585;586;588;588;603;386;576;577;581;200	3.33		1	4	4	0	63.752	199500	149940	202810	364620	239040	252450	417440	140890	495250	4956500	199500	149940	202810	364620	239040	252450	417440	140890	495250	4956500	9	9	9	9
A0A096NGT5	A0A096NGT5	2	2	2	tr|A0A096NGT5|A0A096NGT5_PAPAN Uncharacterized protein OS=Papio anubis OX=9555 PE=3 SV=2	1	2	2	2	2	2	2	17.8	17.8	17.8	13.814	129	129	2.33	1	1		1	0	15.822	16925	18963	19536	33691	29785	21207	36785	13899	48269	446810	16925	18963	19536	33691	29785	21207	36785	13899	48269	446810	5	4	5	5
A0A096NHY1;A0A2I3MBZ7;A0A2I3M3F7;A0A096P3Y3	A0A096NHY1;A0A2I3MBZ7;A0A2I3M3F7;A0A096P3Y3	2;1;1;1	2;1;1;1	2;1;1;1	tr|A0A096NHY1|A0A096NHY1_PAPAN Uncharacterized protein OS=Papio anubis OX=9555 GN=FUS PE=3 SV=1;tr|A0A2I3MBZ7|A0A2I3MBZ7_PAPAN Uncharacterized protein OS=Papio anubis OX=9555 GN=TAF15 PE=3 SV=1;tr|A0A2I3M3F7|A0A2I3M3F7_PAPAN Uncharacterized protein OS=Papi	4	2	2	2	2	2	2	3	3	3	53.738	533	533;449;556;592	3.5			1	1	0	11.057	15282	11917	15847	31325	17910	20666	33430	7448	36953	269520	15282	11917	15847	31325	17910	20666	33430	7448	36953	269520	2	1	2	2
A0A096NIG9;A0A2I3N440;A0A2I3NF35	A0A096NIG9;A0A2I3N440;A0A2I3NF35	7;6;4	7;6;4	7;6;4	tr|A0A096NIG9|A0A096NIG9_PAPAN Uncharacterized protein OS=Papio anubis OX=9555 PE=4 SV=2;tr|A0A2I3N440|A0A2I3N440_PAPAN Uncharacterized protein OS=Papio anubis OX=9555 PE=4 SV=1;tr|A0A2I3NF35|A0A2I3NF35_PAPAN Uncharacterized protein OS=Papio anubis OX=9555	3	7	7	7	7	7	7	29.5	29.5	29.5	27.989	268	268;237;217	2.88	2		3	3	0	160.42	144510	124300	148990	253820	168690	143140	294670	72331	197740	2202600	144510	124300	148990	253820	168690	143140	294670	72331	197740	2202600	9	9	9	9
A0A096NIK4;A0A2I3LH66	A0A096NIK4;A0A2I3LH66	2;1	1;1	1;1	tr|A0A096NIK4|A0A096NIK4_PAPAN Metallothionein OS=Papio anubis OX=9555 PE=3 SV=1;tr|A0A2I3LH66|A0A2I3LH66_PAPAN Metallothionein OS=Papio anubis OX=9555 PE=3 SV=1	2	2	1	1	2	1	1	45.9	26.2	26.2	6.0804	61	61;71	3			1		0	16.437	12600	14032	15119	24048	17173	18926	30505	8482.5	12289	292390	12600	14032	15119	24048	17173	18926	30505	8482.5	12289	292390	1	1	1	1
A0A096NIK9;A0A2I3M7E3;A0A2I3MRV0;A0A096NII7;A0A2I3M873	A0A096NIK9;A0A2I3M7E3;A0A2I3MRV0;A0A096NII7	4;3;3;3;1	4;3;3;3;1	1;0;0;0;0	tr|A0A096NIK9|A0A096NIK9_PAPAN Metallothionein OS=Papio anubis OX=9555 GN=MT1X PE=3 SV=1;tr|A0A2I3M7E3|A0A2I3M7E3_PAPAN Metallothionein OS=Papio anubis OX=9555 PE=3 SV=1;tr|A0A2I3MRV0|A0A2I3MRV0_PAPAN Metallothionein OS=Papio anubis OX=9555 GN=MT3 PE=3 SV=	5	4	4	1	4	4	1	67.2	67.2	32.8	6.1403	61	61;61;62;62;39	3.57			3	4	0	54.925	58658	60518	91988	141730	77556	69998	134930	93711	188800	4046300	58658	60518	91988	141730	77556	69998	134930	93711	188800	4046300	8	8	8	8
A0A096NIL6;A0A2I3MVS8;A0A2I3LUB5;A0A2I3MR08;A0A2I3N4W1	A0A096NIL6	6;2;2;2;1	1;1;0;0;0	1;1;0;0;0	tr|A0A096NIL6|A0A096NIL6_PAPAN HATPase_c domain-containing protein OS=Papio anubis OX=9555 GN=HSP90AB1 PE=3 SV=2	5	6	1	1	6	1	1	9.3	1.8	1.8	83.236	724	724;427;592;598;401	4				1	0	7.9821	6787.9	5710.3	6856.6	10578	7654	5434.2	14395	1456.7	17395	86192	6787.9	5710.3	6856.6	10578	7654	5434.2	14395	1456.7	17395	86192	1	1	1	1
A0A096NLZ6	A0A096NLZ6	14	14	14	tr|A0A096NLZ6|A0A096NLZ6_PAPAN Glycine amidinotransferase OS=Papio anubis OX=9555 GN=GATM PE=3 SV=1	1	14	14	14	14	14	14	36.9	36.9	36.9	48.557	423	423	3.32	1	1	8	9	0	170.86	429990	373380	471420	932520	511990	599170	940500	255550	468550	7816400	429990	373380	471420	932520	511990	599170	940500	255550	468550	7816400	22	22	22	22
A0A096NP25;A0A2I3LKI6;A0A096N7A2;A0A2I3NAP9;A0A2I3MK65	A0A096NP25;A0A2I3LKI6	10;5;2;1;1	10;5;2;1;1	9;4;2;1;0	tr|A0A096NP25|A0A096NP25_PAPAN Peroxiredoxin-1 OS=Papio anubis OX=9555 GN=PRDX1 PE=3 SV=1;tr|A0A2I3LKI6|A0A2I3LKI6_PAPAN 1-cysPrx_C domain-containing protein OS=Papio anubis OX=9555 GN=PRDX1 PE=4 SV=1	5	10	10	9	10	10	9	49.2	49.2	43.7	22.124	199	199;97;271;94;182	3.5			7	7	0	102.28	380350	457120	412940	886870	521240	426880	819520	190330	633190	6653400	380350	457120	412940	886870	521240	426880	819520	190330	633190	6653400	14	14	14	14
A0A096NPN9;A0A096NSI5	A0A096NPN9	11;1	11;1	11;1	tr|A0A096NPN9|A0A096NPN9_PAPAN Calbindin OS=Papio anubis OX=9555 GN=CALB1 PE=3 SV=2	2	11	11	11	11	11	11	46.7	46.7	46.7	30.113	261	261;271	3.43			8	6	0	124.13	268450	219360	268820	489320	290620	251000	570230	140580	270520	4288700	268450	219360	268820	489320	290620	251000	570230	140580	270520	4288700	16	16	16	16
A0A096NQ00;A0A2I3M1L0	A0A096NQ00;A0A2I3M1L0	2;1	2;1	2;1	tr|A0A096NQ00|A0A096NQ00_PAPAN ATP synthase F1 subunit epsilon OS=Papio anubis OX=9555 PE=3 SV=1;tr|A0A2I3M1L0|A0A2I3M1L0_PAPAN ATP synthase F1 subunit epsilon OS=Papio anubis OX=9555 PE=3 SV=1	2	2	2	2	2	2	2	14.2	14.2	14.2	12.247	106	106;70	3			2		0	11.465	61705	57848	65580	137050	82154	72779	175230	82399	259090	2577200	61705	57848	65580	137050	82154	72779	175230	82399	259090	2577200	2	2	2	2
A0A096NQK0	A0A096NQK0	6	6	6	tr|A0A096NQK0|A0A096NQK0_PAPAN Superoxide dismutase [Cu-Zn] OS=Papio anubis OX=9555 GN=SOD1 PE=3 SV=1	1	6	6	6	6	6	6	48.7	48.7	48.7	15.942	154	154	3.3			7	3	0	79.447	233260	190270	236370	472810	279140	235630	512960	128470	510010	4331400	233260	190270	236370	472810	279140	235630	512960	128470	510010	4331400	12	12	12	12
A0A096NRR0;A0A2I3LD96	A0A096NRR0;A0A2I3LD96	2;2	2;2	1;1	tr|A0A096NRR0|A0A096NRR0_PAPAN 14 kDa phosphohistidine phosphatase OS=Papio anubis OX=9555 GN=PHPT1 PE=3 SV=2;tr|A0A2I3LD96|A0A2I3LD96_PAPAN 14 kDa phosphohistidine phosphatase OS=Papio anubis OX=9555 GN=PHPT1 PE=3 SV=1	2	2	2	1	1	1	1	23.4	23.4	7.3	13.631	124	124;125	1	2				0	10.594	14670	22381	27982	25897	18816	26121	42657	12116	36376	312780	14670	22381	27982	25897	18816	26121	42657	12116	36376	312780	2	2	2	2
A0A096NRY9;A0A2I3N3I4;Q3I224;A0A2I3MS71;A0A2I3NBA1;A0A2I3MQM2	A0A096NRY9;A0A2I3N3I4;Q3I224;A0A2I3MS71;A0A2I3NBA1;A0A2I3MQM2	5;5;5;5;5;5	5;5;5;5;5;5	5;5;5;5;5;5	tr|A0A096NRY9|A0A096NRY9_PAPAN ACB domain-containing protein OS=Papio anubis OX=9555 GN=DBI PE=4 SV=2;tr|A0A2I3N3I4|A0A2I3N3I4_PAPAN ACB domain-containing protein OS=Papio anubis OX=9555 GN=DBI PE=4 SV=1;tr|Q3I224|Q3I224_PAPAN Diazepam-binding protein (Fra	6	5	5	5	5	5	5	47.7	47.7	47.7	10.12	88	88;97;104;128;144;147	3.29			5	2	0	89.903	158220	125280	184650	297870	197960	178230	332560	75984	427200	2326500	158220	125280	184650	297870	197960	178230	332560	75984	427200	2326500	10	10	10	10
A0A096NSQ7	A0A096NSQ7	10	10	10	tr|A0A096NSQ7|A0A096NSQ7_PAPAN Na(+)/H(+) exchange regulatory cofactor NHE-RF OS=Papio anubis OX=9555 GN=SLC9A3R1 PE=4 SV=1	1	10	10	10	10	10	10	35.8	35.8	35.8	38.863	358	358	2.62	1	5	5	2	0	137.73	241810	301630	326250	616280	423070	226100	619070	253640	310320	4429300	241810	301630	326250	616280	423070	226100	619070	253640	310320	4429300	11	11	11	11
A0A096NTY3;A0A2I3M2H5;A0A2I3MXC8;A0A2I3MS12	A0A096NTY3;A0A2I3M2H5	3;3;1;1	3;3;1;1	3;3;1;1	tr|A0A096NTY3|A0A096NTY3_PAPAN Thioredoxin domain-containing protein OS=Papio anubis OX=9555 GN=PRDX3 PE=4 SV=1;tr|A0A2I3M2H5|A0A2I3M2H5_PAPAN Thioredoxin domain-containing protein OS=Papio anubis OX=9555 GN=PRDX3 PE=4 SV=1	4	3	3	3	3	3	3	13.3	13.3	13.3	27.79	256	256;288;206;215	3.5			2	2	0	30.437	20946	16599	18914	41366	27767	20796	41200	18266	38360	613930	20946	16599	18914	41366	27767	20796	41200	18266	38360	613930	3	3	3	3
A0A096NVM3	A0A096NVM3	2	2	2	tr|A0A096NVM3|A0A096NVM3_PAPAN Ribosome binding protein 1 OS=Papio anubis OX=9555 GN=RRBP1 PE=4 SV=2	1	2	2	2	2	2	2	11.2	11.2	11.2	154.28	1430	1430	3			2		0	13.505	15714	14017	19025	38755	21857	18646	37974	16078	93880	489980	15714	14017	19025	38755	21857	18646	37974	16078	93880	489980	2	2	2	2
A0A096NXZ2;A0A2I3MCX2	A0A096NXZ2	3;1	3;1	3;1	tr|A0A096NXZ2|A0A096NXZ2_PAPAN Uncharacterized protein OS=Papio anubis OX=9555 GN=PTMS PE=3 SV=2	2	3	3	3	3	3	3	22.5	22.5	22.5	11.53	102	102;104	2	2	2	2		0	31.685	43619	32396	42555	79736	52136	45003	95817	26563	174520	940790	43619	32396	42555	79736	52136	45003	95817	26563	174520	940790	5	5	5	5
A0A096NZB8	A0A096NZB8	4	4	4	tr|A0A096NZB8|A0A096NZB8_PAPAN Uncharacterized protein OS=Papio anubis OX=9555 GN=LRP2 PE=3 SV=2	1	4	4	4	4	4	4	1.1	1.1	1.1	516.77	4604	4604	2.75	1		2	1	0	36.435	60586	50435	61667	93521	74007	69171	123550	31717	84016	1202100	60586	50435	61667	93521	74007	69171	123550	31717	84016	1202100	4	4	4	4
A0A096P0J7;A0A2I3N5S1;A0A2I3LFA4;A0A2I3MK28;A0A2I3LZD2;A0A2I3N8Z3;A0A2I3MJX6;A0A2I3LHD6;A0A096N3A2;A0A2I3MTM8;A0A2I3N166	A0A096P0J7;A0A2I3N5S1;A0A2I3LFA4;A0A2I3MK28;A0A2I3LZD2;A0A2I3N8Z3;A0A2I3MJX6;A0A2I3LHD6;A0A096N3A2;A0A2I3MTM8;A0A2I3N166	2;1;1;1;1;1;1;1;1;1;1	2;1;1;1;1;1;1;1;1;1;1	2;1;1;1;1;1;1;1;1;1;1	tr|A0A096P0J7|A0A096P0J7_PAPAN Uncharacterized protein OS=Papio anubis OX=9555 PE=3 SV=2;tr|A0A2I3N5S1|A0A2I3N5S1_PAPAN Uncharacterized protein OS=Papio anubis OX=9555 PE=3 SV=1;tr|A0A2I3LFA4|A0A2I3LFA4_PAPAN Uncharacterized protein OS=Papio anubis OX=9555	11	2	2	2	2	2	2	8.8	8.8	8.8	34.269	295	295;225;229;230;265;266;266;268;268;290;308	2	1		1		0	23.484	6737.6	7582.5	6317.9	14919	8672.5	7364.7	15828	3655.3	31982	162980	6737.6	7582.5	6317.9	14919	8672.5	7364.7	15828	3655.3	31982	162980	2	2	1	2
A0A096P260;A0A096P259	A0A096P260	6;1	6;1	6;1	tr|A0A096P260|A0A096P260_PAPAN Fructose-bisphosphatase OS=Papio anubis OX=9555 GN=FBP1 PE=3 SV=2	2	6	6	6	6	6	6	22.2	22.2	22.2	36.711	338	338;339	3.67			2	4	0	71.29	56769	37840	56993	97173	60046	59324	124680	36761	105100	1333900	56769	37840	56993	97173	60046	59324	124680	36761	105100	1333900	5	5	5	5
A0A096P4D1	A0A096P4D1	1	1	1	tr|A0A096P4D1|A0A096P4D1_PAPAN Uncharacterized protein OS=Papio anubis OX=9555 GN=ADIRF PE=4 SV=2	1	1	1	1	1	1	1	11.3	11.3	11.3	7.2689	71	71	4				1	0.0057061	6.3212	5636.8	4807.2	5531.2	10754	8383	5893.4	12418	6592.2	20589	236730	5636.8	4807.2	5531.2	10754	8383	5893.4	12418	6592.2	20589	236730	1	1	1	1
A0A096P4E5	A0A096P4E5	6	6	6	tr|A0A096P4E5|A0A096P4E5_PAPAN Collagen type I alpha 1 chain OS=Papio anubis OX=9555 GN=COL1A1 PE=4 SV=2	1	6	6	6	6	6	6	5.6	5.6	5.6	131.76	1369	1369	2.43	2	1	3	1	0	68.45	53345	44423	66325	89282	54934	74907	105480	23465	240800	753050	53345	44423	66325	89282	54934	74907	105480	23465	240800	753050	8	8	8	8
A0A096P4J4;A0A2I3LYJ9	A0A096P4J4;A0A2I3LYJ9	5;5	5;5	5;5	tr|A0A096P4J4|A0A096P4J4_PAPAN Outer mitochondrial membrane protein porin 2 OS=Papio anubis OX=9555 GN=VDAC2 PE=3 SV=1;tr|A0A2I3LYJ9|A0A2I3LYJ9_PAPAN Outer mitochondrial membrane protein porin 2 OS=Papio anubis OX=9555 GN=VDAC2 PE=3 SV=1	2	5	5	5	5	5	5	16.7	16.7	16.7	31.606	294	294;308	3.4			3	2	0	50.643	121020	121000	124390	235610	150480	123290	309250	53680	250020	1709900	121020	121000	124390	235610	150480	123290	309250	53680	250020	1709900	6	6	6	6
A0A096P534;A0A2I3M312	A0A096P534;A0A2I3M312	5;4	5;4	5;4	tr|A0A096P534|A0A096P534_PAPAN Uncharacterized protein OS=Papio anubis OX=9555 GN=PBLD PE=4 SV=1;tr|A0A2I3M312|A0A2I3M312_PAPAN Uncharacterized protein OS=Papio anubis OX=9555 GN=PBLD PE=4 SV=1	2	5	5	5	5	5	5	19.8	19.8	19.8	31.785	288	288;279	3.6			2	3	0	42.811	75356	62245	76682	158080	104110	97042	183380	66020	141250	1440500	75356	62245	76682	158080	104110	97042	183380	66020	141250	1440500	5	5	5	5
A0A096P590;A0A2I3MMJ0	A0A096P590;A0A2I3MMJ0	8;5	8;5	8;5	tr|A0A096P590|A0A096P590_PAPAN LIM and SH3 domain protein 1 OS=Papio anubis OX=9555 GN=LASP1 PE=4 SV=1;tr|A0A2I3MMJ0|A0A2I3MMJ0_PAPAN LIM and SH3 domain protein 1 OS=Papio anubis OX=9555 GN=LASP1 PE=4 SV=1	2	8	8	8	8	8	8	29.9	29.9	29.9	29.759	261	261;205	3	1		5	2	0	105.7	111210	98632	121470	227200	140910	127920	253810	66163	346690	2138000	111210	98632	121470	227200	140910	127920	253810	66163	346690	2138000	7	7	7	7
A0A0A0MUC2;A0A2I3M5P6;A0A2I3LF14;A0A2I3M1A8;A0A2I3M7I3;A0A2I3M2G9	A0A0A0MUC2;A0A2I3M5P6;A0A2I3LF14	11;10;6;5;4;3	11;10;6;5;4;3	4;4;3;1;0;0	tr|A0A0A0MUC2|A0A0A0MUC2_PAPAN Uncharacterized protein OS=Papio anubis OX=9555 GN=TPM4 PE=3 SV=1;tr|A0A2I3M5P6|A0A2I3M5P6_PAPAN Uncharacterized protein OS=Papio anubis OX=9555 GN=TPM4 PE=3 SV=1;tr|A0A2I3LF14|A0A2I3LF14_PAPAN Uncharacterized protein OS=Papi	6	11	11	4	11	11	4	38.7	38.7	14.5	28.521	248	248;217;220;302;230;185	2.93	2	1	7	4	0	86.226	246300	258040	251250	547480	364370	266180	569670	123980	605410	4072100	246300	258040	251250	547480	364370	266180	569670	123980	605410	4072100	14	14	14	14
A0A0A0MUC4	A0A0A0MUC4	3	3	3	tr|A0A0A0MUC4|A0A0A0MUC4_PAPAN Calreticulin OS=Papio anubis OX=9555 GN=CALR PE=3 SV=2	1	3	3	3	3	3	3	5.8	5.8	5.8	48.127	417	417	2.75	1	1		2	0	17.304	37948	35234	38215	76833	45440	38383	102300	23566	89082	801440	37948	35234	38215	76833	45440	38383	102300	23566	89082	801440	4	4	4	4
A0A0A0MV35	A0A0A0MV35	1	1	1	tr|A0A0A0MV35|A0A0A0MV35_PAPAN Uncharacterized protein OS=Papio anubis OX=9555 GN=SPTBN4 PE=3 SV=2	1	1	1	1	1	1	1	0.4	0.4	0.4	289	2565	2565	3			1		0	6.7333	27613	24968	32418	53690	32915	33342	59483	22559	79320	811000	27613	24968	32418	53690	32915	33342	59483	22559	79320	811000	1	1	1	1
A0A2I3LEX7;A0A096MP71	A0A2I3LEX7;A0A096MP71	4;3	4;3	4;3	tr|A0A2I3LEX7|A0A2I3LEX7_PAPAN ATP synthase-coupling factor 6, mitochondrial OS=Papio anubis OX=9555 GN=ATP5PF PE=3 SV=1;tr|A0A096MP71|A0A096MP71_PAPAN ATP synthase-coupling factor 6, mitochondrial OS=Papio anubis OX=9555 GN=ATP5PF PE=3 SV=2	2	4	4	4	4	4	4	38.8	38.8	38.8	13.418	116	116;119	3	1		2	2	0	84	92747	69286	91064	169750	111440	111140	179180	52730	169860	1741600	92747	69286	91064	169750	111440	111140	179180	52730	169860	1741600	6	6	6	6
A0A2I3LFH7;A0A096N9P5	A0A2I3LFH7;A0A096N9P5	4;4	4;4	4;4	tr|A0A2I3LFH7|A0A2I3LFH7_PAPAN Uncharacterized protein OS=Papio anubis OX=9555 GN=ACADS PE=3 SV=1;tr|A0A096N9P5|A0A096N9P5_PAPAN Uncharacterized protein OS=Papio anubis OX=9555 GN=ACADS PE=3 SV=2	2	4	4	4	4	4	4	11.8	11.8	11.8	44.159	408	408;415	2.5	1		3		0	25.256	68510	52345	62218	117260	71273	55882	154300	20654	74156	1299600	68510	52345	62218	117260	71273	55882	154300	20654	74156	1299600	5	5	5	5
A0A2I3LGK2;A0A2I3M8I3;A0A096N5A7;A0A2I3MYP7;A0A2I3MCK4;A0A2I3LQG9	A0A2I3LGK2;A0A2I3M8I3;A0A096N5A7;A0A2I3MYP7;A0A2I3MCK4;A0A2I3LQG9	6;5;5;4;4;4	6;5;5;4;4;4	6;5;5;4;4;4	tr|A0A2I3LGK2|A0A2I3LGK2_PAPAN Heterogeneous nuclear ribonucleoproteins A2/B1 OS=Papio anubis OX=9555 GN=HNRNPA2B1 PE=4 SV=1;tr|A0A2I3M8I3|A0A2I3M8I3_PAPAN Heterogeneous nuclear ribonucleoproteins A2/B1 OS=Papio anubis OX=9555 GN=HNRNPA2B1 PE=4 SV=1;tr|A0A	6	6	6	6	6	6	6	20.7	20.7	20.7	37.429	353	353;331;341;261;261;292	2.83	1		4	1	0	79.581	52179	42664	54832	89043	64206	57325	112810	36871	151510	1267700	52179	42664	54832	89043	64206	57325	112810	36871	151510	1267700	6	6	6	6
A0A2I3LGM8;A0A2I3MPL8;A0A2I3M6L2;A0A096MP12	A0A2I3LGM8;A0A2I3MPL8;A0A2I3M6L2;A0A096MP12	1;1;1;1	1;1;1;1	1;1;1;1	tr|A0A2I3LGM8|A0A2I3LGM8_PAPAN Calponin OS=Papio anubis OX=9555 GN=CNN3 PE=3 SV=1;tr|A0A2I3MPL8|A0A2I3MPL8_PAPAN Calponin OS=Papio anubis OX=9555 GN=CNN3 PE=3 SV=1;tr|A0A2I3M6L2|A0A2I3M6L2_PAPAN Calponin OS=Papio anubis OX=9555 GN=CNN3 PE=3 SV=1;tr|A0A096M	4	1	1	1	1	1	1	6.7	6.7	6.7	31.384	283	283;292;325;329	4				1	0	12.484	3673.1	4958.8	4127.1	8223.2	3834.3	5033.4	9079	2953	9153.5	67389	3673.1	4958.8	4127.1	8223.2	3834.3	5033.4	9079	2953	9153.5	67389	1	1	1	1
A0A2I3LKV6;A0A2I3NH24;A0A096N5C0;A0A096NEI0;A0A2I3MR83;A0A096NST9;A0A2I3M9N7;A0A2I3LNT4	A0A2I3LKV6;A0A2I3NH24;A0A096N5C0;A0A096NEI0;A0A2I3MR83;A0A096NST9;A0A2I3M9N7;A0A2I3LNT4	1;1;1;1;1;1;1;1	1;1;1;1;1;1;1;1	1;1;1;1;1;1;1;1	tr|A0A2I3LKV6|A0A2I3LKV6_PAPAN Rad60-SLD domain-containing protein OS=Papio anubis OX=9555 PE=4 SV=1;tr|A0A2I3NH24|A0A2I3NH24_PAPAN Ubiquitin-like domain-containing protein OS=Papio anubis OX=9555 PE=4 SV=1;tr|A0A096N5C0|A0A096N5C0_PAPAN Small ubiquitin-re	8	1	1	1	1	1	1	16.9	16.9	16.9	8.1111	71	71;95;95;103;133;137;142;148	3			1		0	21.963	10225	10859	17891	25581	13730	15047	26066	8720.3	66139	270250	10225	10859	17891	25581	13730	15047	26066	8720.3	66139	270250	1	1	1	1
A0A2I3LSV9;A0A2I3MED4;A0A096NMA0;A0A2I3MNH6;A0A2I3NGQ0;A0A2I3MYM9	A0A2I3LSV9;A0A2I3MED4;A0A096NMA0;A0A2I3MNH6;A0A2I3NGQ0	7;7;5;5;5;3	2;2;0;0;0;0	1;1;0;0;0;0	tr|A0A2I3LSV9|A0A2I3LSV9_PAPAN Uncharacterized protein OS=Papio anubis OX=9555 GN=TPM1 PE=3 SV=1;tr|A0A2I3MED4|A0A2I3MED4_PAPAN Uncharacterized protein OS=Papio anubis OX=9555 GN=TPM1 PE=3 SV=1;tr|A0A096NMA0|A0A096NMA0_PAPAN Uncharacterized protein OS=Papi	6	7	2	1	7	2	1	22.5	7.7	4.9	32.649	284	284;326;284;287;311;157	3			2		0	13.508	55243	44077	53690	129830	88023	69601	145950	36432	121670	897600	55243	44077	53690	129830	88023	69601	145950	36432	121670	897600	2	2	2	2
A0A2I3M0A2;A0A096MQ83;A0A096N701;A0A2I3NF42;A0A096MYD0	A0A2I3M0A2;A0A096MQ83;A0A096N701;A0A2I3NF42;A0A096MYD0	3;3;3;2;2	3;3;3;2;2	3;3;3;2;2	tr|A0A2I3M0A2|A0A2I3M0A2_PAPAN Activated RNA polymerase II transcriptional coactivator p15 OS=Papio anubis OX=9555 PE=3 SV=1;tr|A0A096MQ83|A0A096MQ83_PAPAN Activated RNA polymerase II transcriptional coactivator p15 OS=Papio anubis OX=9555 PE=3 SV=2;tr|A0A	5	3	3	3	3	3	3	28	28	28	13.626	118	118;131;134;120;140	3.25		1	1	2	0	126.67	38646	27856	34955	59675	47083	43056	84237	12265	75193	552850	38646	27856	34955	59675	47083	43056	84237	12265	75193	552850	3	3	3	3
A0A2I3M0D8;A0A2I3LI15;A0A096N6U2;A0A2I3N2G9;A0A2I3MNU2;A0A2I3MHM0;A0A2I3MJA0	A0A2I3M0D8;A0A2I3LI15;A0A096N6U2;A0A2I3N2G9;A0A2I3MNU2;A0A2I3MHM0;A0A2I3MJA0	2;2;2;1;1;1;1	2;2;2;1;1;1;1	2;2;2;1;1;1;1	tr|A0A2I3M0D8|A0A2I3M0D8_PAPAN Thioredoxin-disulfide reductase OS=Papio anubis OX=9555 GN=TXNRD2 PE=3 SV=1;tr|A0A2I3LI15|A0A2I3LI15_PAPAN Thioredoxin-disulfide reductase OS=Papio anubis OX=9555 GN=TXNRD2 PE=3 SV=1;tr|A0A096N6U2|A0A096N6U2_PAPAN Thioredoxin	7	2	2	2	2	2	2	5.7	5.7	5.7	49.892	460	460;491;523;179;306;338;500	3			2		0	13.971	30863	24277	35000	57496	36977	34604	63796	16852	39144	513690	30863	24277	35000	57496	36977	34604	63796	16852	39144	513690	2	2	2	2
A0A2I3M0I0	A0A2I3M0I0	1	1	1	tr|A0A2I3M0I0|A0A2I3M0I0_PAPAN PDZK1-interacting protein 1 OS=Papio anubis OX=9555 GN=PDZK1IP1 PE=4 SV=1	1	1	1	1	1	1	1	9.6	9.6	9.6	12.253	114	114	4				1	0	6.5851	13682	12491	13390	26785	18418	11004	40654	6345.7	172030	200940	13682	12491	13390	26785	18418	11004	40654	6345.7	172030	200940	1	1	1	1
A0A2I3M149;A0A096N7J3	A0A2I3M149;A0A096N7J3	5;5	5;5	5;5	tr|A0A2I3M149|A0A2I3M149_PAPAN Histone H4 OS=Papio anubis OX=9555 PE=3 SV=1;tr|A0A096N7J3|A0A096N7J3_PAPAN Histone H4 OS=Papio anubis OX=9555 PE=3 SV=1	2	5	5	5	5	5	5	39.2	39.2	39.2	11.293	102	102;103	3.17	1		2	3	0	33.299	109970	103020	125000	238930	144950	120480	256630	90133	473280	3152000	109970	103020	125000	238930	144950	120480	256630	90133	473280	3152000	7	7	7	7
A0A2I3M4D9;A0A2I3LVY0;A0A096MSI0	A0A2I3M4D9;A0A2I3LVY0	6;4;2	6;4;2	6;4;2	tr|A0A2I3M4D9|A0A2I3M4D9_PAPAN Uncharacterized protein OS=Papio anubis OX=9555 GN=PEBP1 PE=3 SV=1;tr|A0A2I3LVY0|A0A2I3LVY0_PAPAN Uncharacterized protein OS=Papio anubis OX=9555 GN=PEBP1 PE=3 SV=1	3	6	6	6	6	6	6	39.6	39.6	39.6	20.887	187	187;169;163	3.44			5	4	0	130.43	247310	197200	241360	432840	275110	285560	545850	137570	477790	5037700	247310	197200	241360	432840	275110	285560	545850	137570	477790	5037700	11	11	11	11
A0A2I3M5Q0	A0A2I3M5Q0	2	2	2	tr|A0A2I3M5Q0|A0A2I3M5Q0_PAPAN Uncharacterized protein OS=Papio anubis OX=9555 GN=MIF PE=3 SV=1	1	2	2	2	2	2	2	26.1	26.1	26.1	12.476	115	115	4				2	0	21.55	12663	12798	14282	22381	15679	16056	33502	14749	39054	386910	12663	12798	14282	22381	15679	16056	33502	14749	39054	386910	2	2	2	2
A0A2I3M7F0;A0A096NLL5	A0A2I3M7F0	7;2	7;2	7;2	tr|A0A2I3M7F0|A0A2I3M7F0_PAPAN Uncharacterized protein OS=Papio anubis OX=9555 GN=GPX3 PE=3 SV=1	2	7	7	7	7	7	7	35.6	35.6	35.6	24.43	216	216;221	3.62		1	1	6	0	83.791	181430	141360	200990	316400	227800	219520	394260	105050	335360	3219800	181430	141360	200990	316400	227800	219520	394260	105050	335360	3219800	10	10	10	10
A0A2I3M9E8;A0A2I3M682	A0A2I3M9E8;A0A2I3M682	1;1	1;1	1;1	tr|A0A2I3M9E8|A0A2I3M9E8_PAPAN Uncharacterized protein OS=Papio anubis OX=9555 GN=FKBP1A PE=4 SV=1;tr|A0A2I3M682|A0A2I3M682_PAPAN Peptidylprolyl isomerase OS=Papio anubis OX=9555 GN=FKBP1A PE=4 SV=1	2	1	1	1	1	1	1	13.4	13.4	13.4	10.768	97	97;127	4				1	0	136.03	7803.4	2572.9	3742.3	6631.2	4835.4	4497.1	7621.6	2584.4	24058	179840	7803.4	2572.9	3742.3	6631.2	4835.4	4497.1	7621.6	2584.4	24058	179840	1	1	1	1
A0A2I3M9S0;A0A096ML47;A0A2I3MPV3;A0A2I3MCP0;A0A2I3LY61;A0A2I3MGP2;A0A2I3MVU0	A0A2I3M9S0;A0A096ML47;A0A2I3MPV3;A0A2I3MCP0;A0A2I3LY61	6;6;6;4;3;2;2	6;6;6;4;3;2;2	6;6;6;4;3;2;2	tr|A0A2I3M9S0|A0A2I3M9S0_PAPAN 10 kDa heat shock protein, mitochondrial OS=Papio anubis OX=9555 PE=3 SV=1;tr|A0A096ML47|A0A096ML47_PAPAN 10 kDa heat shock protein, mitochondrial OS=Papio anubis OX=9555 PE=3 SV=1;tr|A0A2I3MPV3|A0A2I3MPV3_PAPAN 10 kDa heat s	7	6	6	6	6	6	6	58	58	58	10.836	100	100;102;108;102;91;47;89	3	1	2	2	4	0	55.249	161550	130760	157980	287930	162620	170940	312950	129240	273220	4389800	161550	130760	157980	287930	162620	170940	312950	129240	273220	4389800	10	10	10	10
A0A2I3MAL4;A0A0A0MWJ4;A0A2I3MJE5;A0A2I3MJD1;A0A2I3M0P5;A0A2I3LNU8	A0A2I3MAL4;A0A0A0MWJ4;A0A2I3MJE5;A0A2I3MJD1;A0A2I3M0P5;A0A2I3LNU8	10;10;9;9;9;9	10;10;9;9;9;9	10;10;9;9;9;9	tr|A0A2I3MAL4|A0A2I3MAL4_PAPAN Peptidase_M24 domain-containing protein OS=Papio anubis OX=9555 GN=PEPD PE=3 SV=1;tr|A0A0A0MWJ4|A0A0A0MWJ4_PAPAN AMP_N domain-containing protein OS=Papio anubis OX=9555 GN=PEPD PE=3 SV=2;tr|A0A2I3MJE5|A0A2I3MJE5_PAPAN AMP_N d	6	10	10	10	10	10	10	26.1	26.1	26.1	47.373	429	429;493;452;493;493;500	2.73	2	1	6	2	0	133.86	181770	145970	195140	340400	223220	237100	366490	103610	170300	2970400	181770	145970	195140	340400	223220	237100	366490	103610	170300	2970400	12	12	11	12
A0A2I3MAY5;A0A096NU05	A0A2I3MAY5;A0A096NU05	1;1	1;1	1;1	tr|A0A2I3MAY5|A0A2I3MAY5_PAPAN Uncharacterized protein OS=Papio anubis OX=9555 GN=WDR11 PE=4 SV=1;tr|A0A096NU05|A0A096NU05_PAPAN Uncharacterized protein OS=Papio anubis OX=9555 GN=WDR11 PE=4 SV=1	2	1	1	1	1	1	1	0.7	0.7	0.7	136.29	1218	1218;1224	4				1	0	7.4606	17168	14643	19753	30498	25282	20997	50565	14583	55182	509710	17168	14643	19753	30498	25282	20997	50565	14583	55182	509710	1	1	1	1
A0A2I3MBH4;A0A096P3C0;A0A2I3MLM6;A0A2I3NBC2;A9CB64;A0A2I3M2R1	A0A2I3MBH4;A0A096P3C0;A0A2I3MLM6;A0A2I3NBC2;A9CB64;A0A2I3M2R1	2;2;2;1;1;1	2;2;2;1;1;1	2;2;2;1;1;1	tr|A0A2I3MBH4|A0A2I3MBH4_PAPAN Rab GDP dissociation inhibitor OS=Papio anubis OX=9555 GN=GDI2 PE=3 SV=1;tr|A0A096P3C0|A0A096P3C0_PAPAN Rab GDP dissociation inhibitor OS=Papio anubis OX=9555 GN=GDI2 PE=3 SV=2;tr|A0A2I3MLM6|A0A2I3MLM6_PAPAN Rab GDP dissociat	6	2	2	2	2	2	2	7.5	7.5	7.5	45.663	400	400;443;445;298;447;477	3		1		1	0	12.633	1428.3	1571.2	2173	3413.5	3916	3709.3	8258.5	1182	11488	106210	1428.3	1571.2	2173	3413.5	3916	3709.3	8258.5	1182	11488	106210	1	1	1	1
A0A2I3MCH5;A0A2I3ML00	A0A2I3MCH5	4;1	1;1	1;1	tr|A0A2I3MCH5|A0A2I3MCH5_PAPAN Metallothionein OS=Papio anubis OX=9555 GN=MT3 PE=3 SV=1	2	4	1	1	4	1	1	67.2	32.8	32.8	6.0973	61	61;73	3			2		0	12.54	19408	16246	22629	39823	21474	19195	36706	14275	17472	391030	19408	16246	22629	39823	21474	19195	36706	14275	17472	391030	2	2	2	2
A0A2I3MCJ8;A0A096NVZ9	A0A2I3MCJ8;A0A096NVZ9	3;3	3;3	3;3	tr|A0A2I3MCJ8|A0A2I3MCJ8_PAPAN Fibrillar collagen NC1 domain-containing protein OS=Papio anubis OX=9555 GN=COL1A2 PE=4 SV=1;tr|A0A096NVZ9|A0A096NVZ9_PAPAN Fibrillar collagen NC1 domain-containing protein OS=Papio anubis OX=9555 GN=COL1A2 PE=4 SV=2	2	3	3	3	3	3	3	3	3	3	128.48	1360	1360;1366	2.33	1		2		0	40.558	10498	6502.7	9234	15469	10040	11341	19874	8324.7	45555	221260	10498	6502.7	9234	15469	10040	11341	19874	8324.7	45555	221260	2	2	2	2
A0A2I3ME32;A0A2I3MUZ8;A0A2I3LS23;A0A2I3MXU8;A0A2I3MW44	A0A2I3ME32	3;1;1;1;1	3;1;1;1;1	3;1;1;1;1	tr|A0A2I3ME32|A0A2I3ME32_PAPAN UCR_hinge domain-containing protein OS=Papio anubis OX=9555 PE=3 SV=1	5	3	3	3	3	3	3	61.7	61.7	61.7	9.6194	81	81;72;84;90;91	3.33			2	1	0	29.046	16637	16504	14803	33255	22535	20141	47200	23290	126230	979170	16637	16504	14803	33255	22535	20141	47200	23290	126230	979170	4	4	2	4
A0A2I3ME60;A0A2I3N9M7;A0A2I3MVG3;A0A2I3NDS2;A0A2I3NBZ6;A0A2I3LCQ6;A0A2I3N315;A0A096MLW8	A0A2I3ME60;A0A2I3N9M7;A0A2I3MVG3;A0A2I3NDS2;A0A2I3NBZ6;A0A2I3LCQ6;A0A2I3N315;A0A096MLW8	3;3;3;3;3;3;3;3	3;3;3;3;3;3;3;3	3;3;3;3;3;3;3;3	tr|A0A2I3ME60|A0A2I3ME60_PAPAN Calpain inhibitor OS=Papio anubis OX=9555 GN=CAST PE=3 SV=1;tr|A0A2I3N9M7|A0A2I3N9M7_PAPAN Calpain inhibitor OS=Papio anubis OX=9555 GN=CAST PE=3 SV=1;tr|A0A2I3MVG3|A0A2I3MVG3_PAPAN Calpain inhibitor OS=Papio anubis OX=9555 G	8	3	3	3	3	3	3	9.9	9.9	9.9	47.785	436	436;626;636;695;750;754;769;791	3			3		0	20.102	22507	17477	29106	38787	24737	32478	48563	11560	89053	362940	22507	17477	29106	38787	24737	32478	48563	11560	89053	362940	3	3	3	3
A0A2I3MEU9;CON__P21752;A0A2I3NDY7;A0A2I3NC53;A0A2I3N456	A0A2I3MEU9;CON__P21752;A0A2I3NDY7	3;2;2;1;1	3;2;2;1;1	3;2;2;1;1	tr|A0A2I3MEU9|A0A2I3MEU9_PAPAN Thymosin beta OS=Papio anubis OX=9555 PE=3 SV=1;;tr|A0A2I3NDY7|A0A2I3NDY7_PAPAN Thymosin beta OS=Papio anubis OX=9555 GN=TMSB10 PE=3 SV=1	5	3	3	3	3	3	3	56.8	56.8	56.8	5.0526	44	44;42;44;44;60	3.25			3	1	0	26.697	109290	76542	112800	175860	107330	109560	253190	93108	1097400	2899000	109290	76542	112800	175860	107330	109560	253190	93108	1097400	2899000	4	4	4	4
A0A2I3MFN8	A0A2I3MFN8	4	2	1	tr|A0A2I3MFN8|A0A2I3MFN8_PAPAN Metallothionein OS=Papio anubis OX=9555 PE=3 SV=1	1	4	2	1	4	2	1	67.2	45.9	32.8	5.9261	61	61	3.25			3	1	0	28.503	73299	78426	88250	185280	99966	110390	184790	56570	93719	1861300	73299	78426	88250	185280	99966	110390	184790	56570	93719	1861300	4	4	4	4
A0A2I3MFN9;A0A2I3MR26;A0A096NDR4;A0A2I3MCV6	A0A2I3MFN9;A0A2I3MR26;A0A096NDR4;A0A2I3MCV6	3;2;2;2	3;2;2;2	3;2;2;2	tr|A0A2I3MFN9|A0A2I3MFN9_PAPAN Nucleoside-diphosphate kinase OS=Papio anubis OX=9555 PE=3 SV=1;tr|A0A2I3MR26|A0A2I3MR26_PAPAN Nucleoside-diphosphate kinase OS=Papio anubis OX=9555 PE=3 SV=1;tr|A0A096NDR4|A0A096NDR4_PAPAN Nucleoside-diphosphate kinase OS=Pa	4	3	3	3	3	3	3	15.6	15.6	15.6	23.29	205	205;157;171;228	3.5			2	2	0	18.231	11272	9870.4	12645	21390	11893	11942	22481	4994.2	9564.3	199880	11272	9870.4	12645	21390	11893	11942	22481	4994.2	9564.3	199880	1	1	1	1
A0A2I3ML86;A0A096MMN6	A0A2I3ML86;A0A096MMN6	3;3	3;3	3;3	tr|A0A2I3ML86|A0A2I3ML86_PAPAN MOSC domain-containing protein OS=Papio anubis OX=9555 GN=MTARC2 PE=4 SV=1;tr|A0A096MMN6|A0A096MMN6_PAPAN MOSC domain-containing protein OS=Papio anubis OX=9555 GN=MTARC2 PE=4 SV=1	2	3	3	3	3	3	3	9.7	9.7	9.7	28.914	257	257;335	4				3	0	20.117	39148	36059	40579	87295	50677	51830	94187	35646	66446	1103200	39148	36059	40579	87295	50677	51830	94187	35646	66446	1103200	4	4	4	4
A0A2I3MNA4;A0A096N8E2	A0A2I3MNA4	3;1	3;1	3;1	tr|A0A2I3MNA4|A0A2I3MNA4_PAPAN 60S acidic ribosomal protein P2 OS=Papio anubis OX=9555 GN=RPLP2 PE=3 SV=1	2	3	3	3	3	3	3	50.4	50.4	50.4	11.665	115	115;115	3			3		0	88.391	38158	33747	49095	82749	57024	48313	146310	20006	82668	1344800	38158	33747	49095	82749	57024	48313	146310	20006	82668	1344800	4	4	4	4
A0A2I3MRE8;A0A096N3L0;A0A096NRE4;A0A2I3MXU6;A0A2I3MMM6	A0A2I3MRE8;A0A096N3L0;A0A096NRE4;A0A2I3MXU6;A0A2I3MMM6	1;1;1;1;1	1;1;1;1;1	1;1;1;1;1	tr|A0A2I3MRE8|A0A2I3MRE8_PAPAN 3HCDH domain-containing protein OS=Papio anubis OX=9555 GN=HADH PE=4 SV=1;tr|A0A096N3L0|A0A096N3L0_PAPAN Uncharacterized protein OS=Papio anubis OX=9555 GN=HADH PE=3 SV=1;tr|A0A096NRE4|A0A096NRE4_PAPAN Uncharacterized protein	5	1	1	1	1	1	1	5.7	5.7	5.7	19.354	176	176;314;317;331;374	4				1	0	7.4107	8392	6784.8	7663.2	12758	8523.4	12439	28353	6734.2	12869	195160	8392	6784.8	7663.2	12758	8523.4	12439	28353	6734.2	12869	195160	1	1	1	1
A0A2I3MRJ9;A0A2I3M4A4;A0A2I3NH64;A0A2I3MDW8;A0A096MM44;A0A096N8V9	A0A2I3MRJ9;A0A2I3M4A4	3;3;1;1;1;1	3;3;1;1;1;1	3;3;1;1;1;1	tr|A0A2I3MRJ9|A0A2I3MRJ9_PAPAN Thioredoxin domain-containing protein OS=Papio anubis OX=9555 PE=4 SV=1;tr|A0A2I3M4A4|A0A2I3M4A4_PAPAN Thioredoxin OS=Papio anubis OX=9555 PE=3 SV=1	6	3	3	3	3	3	3	38.8	38.8	38.8	9.4509	85	85;105;100;101;101;105	3			3		0	25.311	79855	66619	99914	173440	101030	121750	182120	40853	353040	1191900	79855	66619	99914	173440	101030	121750	182120	40853	353040	1191900	4	4	4	4
A0A2I3MSB6;A0A2I3M2Q9;A0A2I3N359;A0A2I3LTK5	A0A2I3MSB6;A0A2I3M2Q9;A0A2I3N359	3;2;2;1	3;2;2;1	3;2;2;1	tr|A0A2I3MSB6|A0A2I3MSB6_PAPAN Cytochrome b-c1 complex subunit 7 OS=Papio anubis OX=9555 GN=UQCRB PE=3 SV=1;tr|A0A2I3M2Q9|A0A2I3M2Q9_PAPAN Complex III subunit VII OS=Papio anubis OX=9555 GN=UQCRB PE=3 SV=1;tr|A0A2I3N359|A0A2I3N359_PAPAN Complex III subunit	4	3	3	3	3	3	3	25.2	25.2	25.2	13.472	111	111;140;161;76	3.33			2	1	0	18.2	41511	34801	50803	88090	53722	56399	97211	30678	98769	840090	41511	34801	50803	88090	53722	56399	97211	30678	98769	840090	3	3	3	3
A0A2I3MVX8;A0A096P053;A0A2I3N5Z9;A0A2I3MQN0;A0A2I3M4F3;A0A2I3M0X4	A0A2I3MVX8;A0A096P053;A0A2I3N5Z9;A0A2I3MQN0;A0A2I3M4F3	7;7;7;6;5;2	7;7;7;6;5;2	7;7;7;6;5;2	tr|A0A2I3MVX8|A0A2I3MVX8_PAPAN Malate dehydrogenase OS=Papio anubis OX=9555 GN=MDH1 PE=3 SV=1;tr|A0A096P053|A0A096P053_PAPAN Malate dehydrogenase OS=Papio anubis OX=9555 GN=MDH1 PE=3 SV=1;tr|A0A2I3N5Z9|A0A2I3N5Z9_PAPAN Malate dehydrogenase OS=Papio anubis	6	7	7	7	7	7	7	22.8	22.8	22.8	35.844	329	329;334;352;210;169;170	3		1	6	1	0	76.528	66786	61342	77869	145980	93175	94792	276340	32901	144490	1190200	66786	61342	77869	145980	93175	94792	276340	32901	144490	1190200	6	6	6	6
A0A2I3MWQ6;A0A096P0S3	A0A2I3MWQ6;A0A096P0S3	1;1	1;1	1;1	tr|A0A2I3MWQ6|A0A2I3MWQ6_PAPAN V-type proton ATPase subunit G OS=Papio anubis OX=9555 PE=3 SV=1;tr|A0A096P0S3|A0A096P0S3_PAPAN V-type proton ATPase subunit G OS=Papio anubis OX=9555 GN=ATP6V1G1 PE=3 SV=1	2	1	1	1	1	1	1	15.9	15.9	15.9	12.235	107	107;118	4				1	0	60.371	2443.4	2399.8	2521.3	6246.3	3710.2	3462.1	7858.5	4564.2	4642.8	100660	2443.4	2399.8	2521.3	6246.3	3710.2	3462.1	7858.5	4564.2	4642.8	100660	1	1	1	1
A0A2I3MZB8;B0CM34;A0A2I3NEV2;A0A096NM96;A0A096N4Q3;A0A2I3LDC8;A0A2I3NEV0	A0A2I3MZB8;B0CM34;A0A2I3NEV2;A0A096NM96;A0A096N4Q3;A0A2I3LDC8;A0A2I3NEV0	3;3;2;2;2;2;2	3;3;2;2;2;2;2	3;3;2;2;2;2;2	tr|A0A2I3MZB8|A0A2I3MZB8_PAPAN Uncharacterized protein OS=Papio anubis OX=9555 PE=3 SV=1;tr|B0CM34|B0CM34_PAPAN High-mobility group nucleosome binding domain 1 (Predicted) OS=Papio anubis OX=9555 GN=HMGN1 PE=3 SV=1;tr|A0A2I3NEV2|A0A2I3NEV2_PAPAN Uncharacte	7	3	3	3	3	3	3	35.6	35.6	35.6	9.5355	90	90;100;100;100;101;114;116	2.2	1	2	2		0	45.259	79673	78818	104650	168910	102590	105350	171880	82163	298530	3437100	79673	78818	104650	168910	102590	105350	171880	82163	298530	3437100	7	7	7	7
A0A2I3MZX3;A0A2I3MH52;A0A096MQG6;A0A2I3NBT5	A0A2I3MZX3;A0A2I3MH52;A0A096MQG6;A0A2I3NBT5	3;2;2;2	3;2;2;2	3;2;2;2	tr|A0A2I3MZX3|A0A2I3MZX3_PAPAN Uncharacterized protein OS=Papio anubis OX=9555 PE=3 SV=1;tr|A0A2I3MH52|A0A2I3MH52_PAPAN Uncharacterized protein OS=Papio anubis OX=9555 PE=3 SV=1;tr|A0A096MQG6|A0A096MQG6_PAPAN Uncharacterized protein OS=Papio anubis OX=9555	4	3	3	3	3	3	3	25.5	25.5	25.5	12.074	110	110;95;131;136	2.29	2	2	2	1	0	152.31	44965	42464	52114	103770	57982	60132	110850	44529	418700	1476100	44965	42464	52114	103770	57982	60132	110850	44529	418700	1476100	7	7	7	9
A0A2I3N171;A0A2I3MLI5;A0A096NW84;A0A2I3MXD9;A0A2I3MBU6	A0A2I3N171;A0A2I3MLI5;A0A096NW84;A0A2I3MXD9;A0A2I3MBU6	2;2;2;1;1	2;2;2;1;1	2;2;2;1;1	tr|A0A2I3N171|A0A2I3N171_PAPAN Uncharacterized protein OS=Papio anubis OX=9555 GN=HADHB PE=3 SV=1;tr|A0A2I3MLI5|A0A2I3MLI5_PAPAN Uncharacterized protein OS=Papio anubis OX=9555 GN=HADHB PE=3 SV=1;tr|A0A096NW84|A0A096NW84_PAPAN Uncharacterized protein OS=Pa	5	2	2	2	2	2	2	4.8	4.8	4.8	38.053	352	352;460;475;452;460	2.5		1	1		0	11.539	20297	15866	21196	41240	24384	18601	36058	16040	52979	428250	20297	15866	21196	41240	24384	18601	36058	16040	52979	428250	2	2	2	2
A0A2I3N1H2;A0A2I3N7W4	A0A2I3N1H2;A0A2I3N7W4	7;5	7;5	7;5	tr|A0A2I3N1H2|A0A2I3N1H2_PAPAN Galectin OS=Papio anubis OX=9555 PE=4 SV=1;tr|A0A2I3N7W4|A0A2I3N7W4_PAPAN Galectin OS=Papio anubis OX=9555 PE=4 SV=1	2	7	7	7	7	7	7	51.5	51.5	51.5	15.101	136	136;136	3.29			5	2	0	67.809	106400	118510	128260	219190	138540	111610	235860	58894	164220	1932800	106400	118510	128260	219190	138540	111610	235860	58894	164220	1932800	8	8	8	8
A0A2I3N200;A0A096NF21;A0A096NXS2	A0A2I3N200;A0A096NF21;A0A096NXS2	3;3;3	3;3;3	3;3;3	tr|A0A2I3N200|A0A2I3N200_PAPAN Uncharacterized protein OS=Papio anubis OX=9555 GN=HNRNPD PE=4 SV=1;tr|A0A096NF21|A0A096NF21_PAPAN Uncharacterized protein OS=Papio anubis OX=9555 GN=HNRNPD PE=4 SV=2;tr|A0A096NXS2|A0A096NXS2_PAPAN Uncharacterized protein OS=	3	3	3	3	3	3	3	10.1	10.1	10.1	32.834	306	306;336;355	3			3		0	21.702	29442	31579	38462	85288	47406	41459	74971	42251	152000	1363100	29442	31579	38462	85288	47406	41459	74971	42251	152000	1363100	3	3	3	3
A0A2I3N420;A0A2I3LZT2	A0A2I3N420	5;1	5;1	5;1	tr|A0A2I3N420|A0A2I3N420_PAPAN Cytochrome c oxidase subunit OS=Papio anubis OX=9555 PE=3 SV=1	2	5	5	5	5	5	5	60.9	60.9	60.9	10.246	87	87;77	2.57	2		4	1	0	38.336	253880	192280	280990	477070	292300	300460	532410	161540	496090	4979300	253880	192280	280990	477070	292300	300460	532410	161540	496090	4979300	9	9	9	9
A0A2I3N4Y8;A0A2I3N1E9;A0A2I3M8X8;A0A2I3M3W6;A0A2I3LGR3;A0A096MZA5	A0A2I3N4Y8;A0A2I3N1E9;A0A2I3M8X8;A0A2I3M3W6;A0A2I3LGR3;A0A096MZA5	3;3;3;3;3;3	2;2;2;2;2;2	2;2;2;2;2;2	tr|A0A2I3N4Y8|A0A2I3N4Y8_PAPAN Uncharacterized protein OS=Papio anubis OX=9555 PE=3 SV=1;tr|A0A2I3N1E9|A0A2I3N1E9_PAPAN Uncharacterized protein OS=Papio anubis OX=9555 PE=3 SV=1;tr|A0A2I3M8X8|A0A2I3M8X8_PAPAN Uncharacterized protein OS=Papio anubis OX=9555	6	3	2	2	3	2	2	24.4	16.7	16.7	9.3554	90	90;90;90;90;90;90	3			2		0	11.2	76054	76882	87736	149700	148700	72498	172420	100490	976770	2502000	76054	76882	87736	149700	148700	72498	172420	100490	976770	2502000	2	2	2	2
A0A2I3N638;B0VYX8;A0A2I3LGB6	A0A2I3N638;B0VYX8;A0A2I3LGB6	2;2;1	2;2;1	2;2;1	tr|A0A2I3N638|A0A2I3N638_PAPAN Cytochrome c oxidase polypeptide Va OS=Papio anubis OX=9555 PE=3 SV=1;sp|B0VYX8|COX5A_PAPAN Cytochrome c oxidase subunit 5A, mitochondrial OS=Papio anubis OX=9555 GN=COX5A PE=2 SV=1;tr|A0A2I3LGB6|A0A2I3LGB6_PAPAN Cytochrome c	3	2	2	2	2	2	2	15.7	15.7	15.7	17.112	153	153;150;111	3			2		0	21.249	27361	25690	33643	62514	39560	40002	69632	13983	43497	456230	27361	25690	33643	62514	39560	40002	69632	13983	43497	456230	2	2	2	2
A0A2I3N811;A0A096P349;A0A2I3MS78	A0A2I3N811;A0A096P349;A0A2I3MS78	1;1;1	1;1;1	1;1;1	tr|A0A2I3N811|A0A2I3N811_PAPAN Aldedh domain-containing protein OS=Papio anubis OX=9555 GN=ALDH3A2 PE=3 SV=1;tr|A0A096P349|A0A096P349_PAPAN Aldehyde dehydrogenase OS=Papio anubis OX=9555 GN=ALDH3A2 PE=3 SV=1;tr|A0A2I3MS78|A0A2I3MS78_PAPAN Aldehyde dehydrog	3	1	1	1	1	1	1	3.3	3.3	3.3	44.486	393	393;529;552	3			1		0	6.8461	10519	8619.7	7408.7	15722	8920.2	9797	24685	4162.5	10359	347490	10519	8619.7	7408.7	15722	8920.2	9797	24685	4162.5	10359	347490	1	1	1	1
A0A2I3NBB8	A0A2I3NBB8	1	1	1	tr|A0A2I3NBB8|A0A2I3NBB8_PAPAN Uncharacterized protein OS=Papio anubis OX=9555 PE=4 SV=1	1	1	1	1	1	1	1	14.8	14.8	14.8	9.4188	81	81	4				1	0	8.4902	5111	6097.9	7605.8	11368	6824.6	6759.4	13710	3326.5	10188	124960	5111	6097.9	7605.8	11368	6824.6	6759.4	13710	3326.5	10188	124960	1	1	1	1
A0A2I3NBR3;A0A2I3NEG5;A0A2I3LDY6;A0A2I3MV58;A0A2I3MAW0;A0A096P160	A0A2I3NBR3;A0A2I3NEG5;A0A2I3LDY6;A0A2I3MV58;A0A2I3MAW0;A0A096P160	3;2;2;2;2;2	3;2;2;2;2;2	3;2;2;2;2;2	tr|A0A2I3NBR3|A0A2I3NBR3_PAPAN Clathrin light chain OS=Papio anubis OX=9555 GN=CLTA PE=3 SV=1;tr|A0A2I3NEG5|A0A2I3NEG5_PAPAN Clathrin light chain OS=Papio anubis OX=9555 GN=CLTA PE=3 SV=1;tr|A0A2I3LDY6|A0A2I3LDY6_PAPAN Clathrin light chain OS=Papio anubis	6	3	3	3	3	3	3	17	17	17	23.662	218	218;98;199;230;237;248	3.33			2	1	0	40.659	45647	34698	43223	77856	50999	40515	85143	20443	57855	706720	45647	34698	43223	77856	50999	40515	85143	20443	57855	706720	3	3	3	3
A0A2I3NDJ4;A0A2I3N9F9;A0A096NX50;A0A2I3N7W8;A0A096NX54;A0A2I3LD15;A0A2I3NDF5;A0A2I3NAK3;A0A2I3NHS9;A0A2I3NB65;A0A2I3LIV5;A0A2I3M1W9;A0A2I3MSS4	A0A2I3NDJ4;A0A2I3N9F9;A0A096NX50;A0A2I3N7W8;A0A096NX54;A0A2I3LD15;A0A2I3NDF5	5;5;5;4;4;3;3;2;2;2;2;1;1	5;5;5;4;4;3;3;2;2;2;2;1;1	5;5;5;4;4;3;3;2;2;2;2;1;1	tr|A0A2I3NDJ4|A0A2I3NDJ4_PAPAN Uncharacterized protein OS=Papio anubis OX=9555 PE=3 SV=1;tr|A0A2I3N9F9|A0A2I3N9F9_PAPAN Uncharacterized protein OS=Papio anubis OX=9555 PE=3 SV=1;tr|A0A096NX50|A0A096NX50_PAPAN Uncharacterized protein OS=Papio anubis OX=9555	13	5	5	5	5	5	5	21.6	21.6	21.6	24.789	232	232;232;263;229;276;213;216;173;177;184;242;143;192	3.8			1	4	0	42.988	94865	83598	95463	179610	95524	98611	196720	37020	93313	1464300	94865	83598	95463	179610	95524	98611	196720	37020	93313	1464300	5	5	5	5
A0A2I3NDT1	A0A2I3NDT1	4	1	1	tr|A0A2I3NDT1|A0A2I3NDT1_PAPAN Metallothionein OS=Papio anubis OX=9555 PE=3 SV=1	1	4	1	1	4	1	1	67.2	32.8	32.8	6.0142	61	61	3			2		0	19.786	16467	14362	17807	45748	31065	18714	40209	15431	21313	430120	16467	14362	17807	45748	31065	18714	40209	15431	21313	430120	2	2	2	2
A0A2I3NF81;A0A096P577;A0A096NAU5	A0A2I3NF81;A0A096P577;A0A096NAU5	2;2;2	2;2;2	2;2;2	tr|A0A2I3NF81|A0A2I3NF81_PAPAN Uncharacterized protein OS=Papio anubis OX=9555 PE=4 SV=1;tr|A0A096P577|A0A096P577_PAPAN Uncharacterized protein OS=Papio anubis OX=9555 PE=4 SV=2;tr|A0A096NAU5|A0A096NAU5_PAPAN Uncharacterized protein OS=Papio anubis OX=9555	3	2	2	2	2	2	2	7	7	7	25.498	214	214;246;275	2.5	1			1	0	11.263	14005	10488	18311	29083	19834	13859	32362	12721	32433	379560	14005	10488	18311	29083	19834	13859	32362	12721	32433	379560	2	2	2	2
A0A2I3NIC4;A0A2I3LDJ9;A0A096NSC1	A0A2I3NIC4;A0A2I3LDJ9;A0A096NSC1	4;4;4	4;4;4	4;4;4	tr|A0A2I3NIC4|A0A2I3NIC4_PAPAN Epididymal secretory protein E1 OS=Papio anubis OX=9555 GN=NPC2 PE=3 SV=1;tr|A0A2I3LDJ9|A0A2I3LDJ9_PAPAN Epididymal secretory protein E1 OS=Papio anubis OX=9555 GN=NPC2 PE=3 SV=1;tr|A0A096NSC1|A0A096NSC1_PAPAN Epididymal secr	3	4	4	4	4	4	4	44	44	44	13.415	125	125;151;202	3.6			2	3	0	50.471	73880	56774	77864	134370	75047	74463	148090	32813	87106	1022500	73880	56774	77864	134370	75047	74463	148090	32813	87106	1022500	5	5	5	5
G4XXN9;A0A2I3NEC0;A0A2I3MBX4;A0A2I3M078;A0A2I3NGM6;A0A2I3NA57;CON__P62894;A0A2I3MV83;A0A096N6A4	G4XXN9;A0A2I3NEC0;A0A2I3MBX4;A0A2I3M078;A0A2I3NGM6;A0A2I3NA57	6;6;4;4;4;3;2;1;1	6;6;4;4;4;3;2;1;1	6;6;4;4;4;3;2;1;1	tr|G4XXN9|G4XXN9_PAPAN Cytochrome c OS=Papio anubis OX=9555 GN=CYCS PE=3 SV=1;tr|A0A2I3NEC0|A0A2I3NEC0_PAPAN Cytochrome c OS=Papio anubis OX=9555 PE=3 SV=1;tr|A0A2I3MBX4|A0A2I3MBX4_PAPAN Cytochrome c OS=Papio anubis OX=9555 PE=3 SV=1;tr|A0A2I3M078|A0A2I3M0	9	6	6	6	6	6	6	45.7	45.7	45.7	11.737	105	105;153;95;95;104;105;105;104;105	3.88			1	7	0	49.799	87923	76274	88868	176580	96186	99889	177190	41747	215930	1290900	87923	76274	88868	176580	96186	99889	177190	41747	215930	1290900	6	6	6	6
P62941;A0A2I3NDP3;A0A2I3LFR7;A0A096N8W5;A0A2I3MKJ6;A0A2K6EE33;A0A096NEM2;A0A096ND49;A0A096N6K8;A0A2I3MHK3;A0A2I3LTG9;A0A096N645	P62941;A0A2I3NDP3;A0A2I3LFR7;A0A096N8W5;A0A2I3MKJ6;A0A2K6EE33;A0A096NEM2;A0A096ND49;A0A096N6K8;A0A2I3MHK3;A0A2I3LTG9	8;6;6;6;5;5;5;5;5;5;4;3	8;6;6;6;5;5;5;5;5;5;4;3	8;6;6;6;5;5;5;5;5;5;4;3	sp|P62941|PPIA_PAPAN Peptidyl-prolyl cis-trans isomerase A OS=Papio anubis OX=9555 GN=PPIA PE=2 SV=2;tr|A0A2I3NDP3|A0A2I3NDP3_PAPAN Peptidyl-prolyl cis-trans isomerase OS=Papio anubis OX=9555 PE=3 SV=1;tr|A0A2I3LFR7|A0A2I3LFR7_PAPAN Peptidyl-prolyl cis-tra	12	8	8	8	8	8	8	47.9	47.9	47.9	18.012	165	165;149;155;165;108;158;158;165;165;165;145;165	3.2	1	1	3	5	0	76.702	111140	91274	119700	248840	146900	125790	280570	65327	202150	1723500	111140	91274	119700	248840	146900	125790	280570	65327	202150	1723500	8	8	8	8
P68297	P68297	2	2	2	sp|P68297|COX2_PAPAN Cytochrome c oxidase subunit 2 OS=Papio anubis OX=9555 GN=MT-CO2 PE=3 SV=1	1	2	2	2	2	2	2	8.8	8.8	8.8	25.544	227	227	4				2	0	12.758	20254	21825	25441	40120	29729	27610	52379	14493	128090	564130	20254	21825	25441	40120	29729	27610	52379	14493	128090	564130	2	2	2	2
Q6T672	Q6T672	2	2	2	sp|Q6T672|B2MG_PAPAN Beta-2-microglobulin OS=Papio anubis OX=9555 GN=B2M PE=3 SV=1	1	2	2	2	2	2	2	16.8	16.8	16.8	13.626	119	119	3			3		0	11.98	27280	22518	28223	49254	34485	52873	60259	24001	35909	777770	27280	22518	28223	49254	34485	52873	60259	24001	35909	777770	1	1	1	1
A0A2I3MKD9;A0A096MZS2	A0A2I3MKD9;A0A096MZS2	1;1	1;1	1;1	tr|A0A2I3MKD9|A0A2I3MKD9_PAPAN Peptidylprolyl isomerase OS=Papio anubis OX=9555 GN=FKBP4 PE=4 SV=1;tr|A0A096MZS2|A0A096MZS2_PAPAN Peptidylprolyl isomerase OS=Papio anubis OX=9555 GN=FKBP4 PE=4 SV=2	2	1	1	1	1	1	1	3.2	3.2	3.2	49.493	442	442;459	1	1				0	7.2347	1809	0	0	1661.9	0	0	1792.2	0	1886.1	4037.5	1809	0	0	1661.9	0	0	1792.2	0	1886.1	4037.5	1	0	0	1
A0A2I3NA04;A0A2I3MV94;A0A2I3LJS0;A0A2I3MJI6;A0A096MTH6	A0A2I3NA04;A0A2I3MV94;A0A2I3LJS0;A0A2I3MJI6;A0A096MTH6	1;1;1;1;1	1;1;1;1;1	1;1;1;1;1	tr|A0A2I3NA04|A0A2I3NA04_PAPAN Uncharacterized protein OS=Papio anubis OX=9555 GN=COL6A3 PE=4 SV=1;tr|A0A2I3MV94|A0A2I3MV94_PAPAN Uncharacterized protein OS=Papio anubis OX=9555 GN=COL6A3 PE=4 SV=1;tr|A0A2I3LJS0|A0A2I3LJS0_PAPAN Uncharacterized protein OS=	5	1	1	1	1	1	1	1.3	1.3	1.3	113.32	1036	1036;1237;2485;2520;3152	2		1			0	8.2709	1442.3	0	1778.5	1485.5	1328.1	0	2401.9	0	3703.5	8009.9	1442.3	0	1778.5	1485.5	1328.1	0	2401.9	0	3703.5	8009.9	1	0	1	1
A0A096NPQ8;A0A2I3M9U6	A0A096NPQ8;A0A2I3M9U6	2;2	2;2	2;2	tr|A0A096NPQ8|A0A096NPQ8_PAPAN Ladinin-1 OS=Papio anubis OX=9555 GN=LAD1 PE=4 SV=1;tr|A0A2I3M9U6|A0A2I3M9U6_PAPAN Ladinin-1 OS=Papio anubis OX=9555 GN=LAD1 PE=4 SV=1	2	2	2	2	2	2	2	8.1	8.1	8.1	56.887	516	516;530	2		2			0	12.93	1514.4	0	1915.8	3952.3	1542.9	2529.5	3010.7	0	3009.9	16741	1514.4	0	1915.8	3952.3	1542.9	2529.5	3010.7	0	3009.9	16741	1	0	1	2
A0A2I3N7R1;A0A2I3N9G6;A0A096MXZ8;A0A096N0F2;A0A2I3LG24	A0A2I3N7R1;A0A2I3N9G6;A0A096MXZ8;A0A096N0F2;A0A2I3LG24	1;1;1;1;1	1;1;1;1;1	1;1;1;1;1	tr|A0A2I3N7R1|A0A2I3N7R1_PAPAN Uncharacterized protein OS=Papio anubis OX=9555 GN=TMPO PE=3 SV=1;tr|A0A2I3N9G6|A0A2I3N9G6_PAPAN Uncharacterized protein OS=Papio anubis OX=9555 GN=TMPO PE=3 SV=1;tr|A0A096MXZ8|A0A096MXZ8_PAPAN Uncharacterized protein OS=Papi	5	1	1	1	1	1	1	6.5	6.5	6.5	27.517	248	248;345;414;454;695	2		1			0.0070721	6.1951	2367.9	2079.5	0	3485.6	1619.3	2551.4	5752.9	0	3257.4	6438.1	2367.9	2079.5	0	3485.6	1619.3	2551.4	5752.9	0	3257.4	6438.1	1	1	0	1
A0A096MR53	A0A096MR53	1	1	1	tr|A0A096MR53|A0A096MR53_PAPAN Uncharacterized protein OS=Papio anubis OX=9555 GN=MANF PE=3 SV=2	1	1	1	1	1	1	1	8.2	8.2	8.2	20.67	182	182	3			1		0	12.234	5655	3327.9	3315.4	7028.2	5361.5	4105.1	10214	0	7544.4	28595	5655	3327.9	3315.4	7028.2	5361.5	4105.1	10214	0	7544.4	28595	1	1	1	1
A0A096MVH6	A0A096MVH6	2	2	2	tr|A0A096MVH6|A0A096MVH6_PAPAN Insulin-like growth factor II OS=Papio anubis OX=9555 PE=3 SV=1	1	2	2	2	2	2	2	10.2	10.2	10.2	27.237	245	245	2	1		1		0	19.706	8485.9	7071.1	8346.4	18597	10853	16747	14462	0	5972.7	7554.6	8485.9	7071.1	8346.4	18597	10853	16747	14462	0	5972.7	7554.6	1	1	1	1
A0A096N1H9;A0A2I3MR17;A0A2I3MVC6	A0A096N1H9;A0A2I3MR17;A0A2I3MVC6	3;3;2	1;1;1	1;1;1	tr|A0A096N1H9|A0A096N1H9_PAPAN Ig-like domain-containing protein OS=Papio anubis OX=9555 PE=4 SV=2;tr|A0A2I3MR17|A0A2I3MR17_PAPAN Ig-like domain-containing protein OS=Papio anubis OX=9555 PE=4 SV=1;tr|A0A2I3MVC6|A0A2I3MVC6_PAPAN Ig-like domain-containing p	3	3	1	1	3	1	1	38.6	21.1	21.1	12.318	114	114;124;128	3			1		0	6.7538	3006.1	3822.8	4260.4	10903	7728.3	6256.2	10195	0	1849.8	4748.4	3006.1	3822.8	4260.4	10903	7728.3	6256.2	10195	0	1849.8	4748.4	1	1	1	1
A0A096N4F2	A0A096N4F2	1	1	1	tr|A0A096N4F2|A0A096N4F2_PAPAN Cathepsin C OS=Papio anubis OX=9555 GN=CTSC PE=3 SV=2	1	1	1	1	1	1	1	4.1	4.1	4.1	51.888	463	463	3			1		0	12.044	6316.3	7818.2	6846.4	16732	10504	5504	20575	0	8125.5	33213	6316.3	7818.2	6846.4	16732	10504	5504	20575	0	8125.5	33213	1	1	1	1
A0A096N6N8	A0A096N6N8	1	1	1	tr|A0A096N6N8|A0A096N6N8_PAPAN Ubiquitin-activating enzyme E1 OS=Papio anubis OX=9555 GN=UBA1 PE=3 SV=1	1	1	1	1	1	1	1	1.4	1.4	1.4	117.9	1058	1058	3			1		0.0014306	6.405	8549.5	3813.9	6463.8	11788	6416.8	7833.6	15044	0	8405	17831	8549.5	3813.9	6463.8	11788	6416.8	7833.6	15044	0	8405	17831	1	1	1	1
A0A096N8G6;A0A2I3MUG9	A0A096N8G6;A0A2I3MUG9	1;1	1;1	1;1	tr|A0A096N8G6|A0A096N8G6_PAPAN Ubiquitin-fold modifier 1 OS=Papio anubis OX=9555 GN=UFM1 PE=3 SV=2;tr|A0A2I3MUG9|A0A2I3MUG9_PAPAN Ubiquitin-fold modifier 1 OS=Papio anubis OX=9555 GN=UFM1 PE=3 SV=1	2	1	1	1	1	1	1	32.9	32.9	32.9	9.1175	85	85;103	4				1	0	16.175	2759.5	1875.2	1786.4	6658.3	3850	4547	7076.5	0	8080.1	35056	2759.5	1875.2	1786.4	6658.3	3850	4547	7076.5	0	8080.1	35056	2	1	1	2
A0A096NBN8;A0A2I3MHH5	A0A096NBN8;A0A2I3MHH5	1;1	1;1	1;1	tr|A0A096NBN8|A0A096NBN8_PAPAN MFS domain-containing protein OS=Papio anubis OX=9555 GN=SLC22A6 PE=4 SV=1;tr|A0A2I3MHH5|A0A2I3MHH5_PAPAN MFS domain-containing protein OS=Papio anubis OX=9555 GN=SLC22A6 PE=4 SV=1	2	1	1	1	1	1	1	1.8	1.8	1.8	60.162	550	550;650	4				1	0.0094086	5.9219	4290.7	3034.8	5066.8	5530.3	4459.3	7819.9	7710.6	0	7154.7	42269	4290.7	3034.8	5066.8	5530.3	4459.3	7819.9	7710.6	0	7154.7	42269	1	1	1	1
A0A096NHZ7	A0A096NHZ7	1	1	1	tr|A0A096NHZ7|A0A096NHZ7_PAPAN Uncharacterized protein OS=Papio anubis OX=9555 GN=SLC5A2 PE=3 SV=1	1	1	1	1	1	1	1	2.8	2.8	2.8	73.003	672	672	1	1				0	12.055	1855.6	1737.1	2679.2	2822.8	2378.1	2342.9	6033.6	0	2664.4	10349	1855.6	1737.1	2679.2	2822.8	2378.1	2342.9	6033.6	0	2664.4	10349	1	1	1	1
A0A096NKQ9	A0A096NKQ9	2	2	2	tr|A0A096NKQ9|A0A096NKQ9_PAPAN TGc domain-containing protein OS=Papio anubis OX=9555 GN=F13A1 PE=3 SV=2	1	2	2	2	2	2	2	3.7	3.7	3.7	88.527	777	777	3.5			1	1	0	19.568	6749.1	9270.4	7792.2	17196	11586	9637.4	18571	0	7757.7	13107	6749.1	9270.4	7792.2	17196	11586	9637.4	18571	0	7757.7	13107	1	1	1	1
A0A096NLL8	A0A096NLL8	1	1	1	tr|A0A096NLL8|A0A096NLL8_PAPAN CSD domain-containing protein OS=Papio anubis OX=9555 GN=CARHSP1 PE=4 SV=2	1	1	1	1	1	1	1	10.9	10.9	10.9	15.892	147	147	4				1	0	7.5216	5788.6	3780.7	5873.3	12615	6149.2	7258.8	11049	0	8505.3	48172	5788.6	3780.7	5873.3	12615	6149.2	7258.8	11049	0	8505.3	48172	1	1	1	1
A0A096NM40	A0A096NM40	1	1	1	tr|A0A096NM40|A0A096NM40_PAPAN Uncharacterized protein OS=Papio anubis OX=9555 GN=TMOD3 PE=4 SV=1	1	1	1	1	1	1	1	5.4	5.4	5.4	39.59	352	352	3			1		0	14.944	3417.2	6363.6	6799.8	19336	8681.5	6663	15144	0	6238.9	39985	3417.2	6363.6	6799.8	19336	8681.5	6663	15144	0	6238.9	39985	2	2	2	2
A0A096NSB7	A0A096NSB7	1	1	1	tr|A0A096NSB7|A0A096NSB7_PAPAN Immunoglobulin lambda variable 4-69 OS=Papio anubis OX=9555 GN=IGLV4-69 PE=4 SV=2	1	1	1	1	1	1	1	8.6	8.6	8.6	12.706	116	116	1	1				0.0014368	6.441	22806	4414.7	5305.2	61038	32722	14482	20597	0	55765	29613	22806	4414.7	5305.2	61038	32722	14482	20597	0	55765	29613	1	1	1	1
A0A096NZ65;A0A2I3LMR3	A0A096NZ65	3;1	3;1	3;1	tr|A0A096NZ65|A0A096NZ65_PAPAN Pentaxin OS=Papio anubis OX=9555 GN=CRP PE=3 SV=1	2	3	3	3	3	3	3	16.1	16.1	16.1	25.093	224	224;101	3.33		1		2	0	24.642	114110	33670	51597	85020	65553	41441	76188	0	17560	63335	114110	33670	51597	85020	65553	41441	76188	0	17560	63335	4	4	4	4
A0A096P063	A0A096P063	1	1	1	tr|A0A096P063|A0A096P063_PAPAN Arginase OS=Papio anubis OX=9555 GN=ARG1 PE=3 SV=2	1	1	1	1	1	1	1	5.6	5.6	5.6	34.668	322	322	4				1	0	8.3002	7346.2	5254.5	7858.4	11626	9037.5	7749.3	14896	0	14851	14650	7346.2	5254.5	7858.4	11626	9037.5	7749.3	14896	0	14851	14650	1	1	1	1
A0A096P615;A0A2I3LZ88	A0A096P615;A0A2I3LZ88	1;1	1;1	1;1	tr|A0A096P615|A0A096P615_PAPAN Uncharacterized protein OS=Papio anubis OX=9555 GN=GRN PE=3 SV=1;tr|A0A2I3LZ88|A0A2I3LZ88_PAPAN Uncharacterized protein OS=Papio anubis OX=9555 GN=GRN PE=3 SV=1	2	1	1	1	1	1	1	2.7	2.7	2.7	63.184	593	593;613	1	1				0	12.229	6542.7	3397.4	6948.2	15849	7076.4	10536	14443	0	3521.4	32464	6542.7	3397.4	6948.2	15849	7076.4	10536	14443	0	3521.4	32464	1	1	1	1
A0A2I3LEF6;A0A2I3N9Q1	A0A2I3LEF6;A0A2I3N9Q1	1;1	1;1	1;1	tr|A0A2I3LEF6|A0A2I3LEF6_PAPAN Dermcidin OS=Papio anubis OX=9555 GN=DCD PE=4 SV=1;tr|A0A2I3N9Q1|A0A2I3N9Q1_PAPAN Dermcidin OS=Papio anubis OX=9555 GN=DCD PE=4 SV=1	2	1	1	1	1	1	1	10	10	10	11.252	110	110;119	1.5	1	1			0	10.68	15202	48270	18377	25579	18738	25096	34237	0	207690	78845	15202	48270	18377	25579	18738	25096	34237	0	207690	78845	2	2	2	2
A0A2I3LJV7;A0A2I3LEN6;A0A096NJ27;A0A2I3MDF3;A0A2I3N2B3;A0A2I3M1I7	A0A2I3LJV7;A0A2I3LEN6;A0A096NJ27;A0A2I3MDF3;A0A2I3N2B3;A0A2I3M1I7	1;1;1;1;1;1	1;1;1;1;1;1	1;1;1;1;1;1	tr|A0A2I3LJV7|A0A2I3LJV7_PAPAN Uncharacterized protein OS=Papio anubis OX=9555 GN=PDIA6 PE=3 SV=1;tr|A0A2I3LEN6|A0A2I3LEN6_PAPAN Uncharacterized protein OS=Papio anubis OX=9555 GN=PDIA6 PE=3 SV=1;tr|A0A096NJ27|A0A096NJ27_PAPAN Uncharacterized protein OS=Pa	6	1	1	1	1	1	1	3.4	3.4	3.4	47.831	437	437;438;440;442;488;492	4				1	0.0069638	6.1075	8648.3	6859.2	8593.3	16194	10681	14730	20662	0	10414	25424	8648.3	6859.2	8593.3	16194	10681	14730	20662	0	10414	25424	1	1	1	1
A0A2I3LW35;A0A096NE36;A0A2I3MB51	A0A2I3LW35;A0A096NE36;A0A2I3MB51	1;1;1	1;1;1	1;1;1	tr|A0A2I3LW35|A0A2I3LW35_PAPAN Uncharacterized protein OS=Papio anubis OX=9555 PE=3 SV=1;tr|A0A096NE36|A0A096NE36_PAPAN Uncharacterized protein OS=Papio anubis OX=9555 PE=3 SV=2;tr|A0A2I3MB51|A0A2I3MB51_PAPAN Uncharacterized protein OS=Papio anubis OX=9555	3	1	1	1	1	1	1	4.5	4.5	4.5	49.643	444	444;461;464	4				1	0.0093085	5.8734	4703.9	4652.9	5809.1	11824	6734.9	6423.5	14715	0	5662.3	16901	4703.9	4652.9	5809.1	11824	6734.9	6423.5	14715	0	5662.3	16901	1	1	1	1
A0A2I3LZ61	A0A2I3LZ61	3	3	3	tr|A0A2I3LZ61|A0A2I3LZ61_PAPAN Uncharacterized protein OS=Papio anubis OX=9555 GN=VMO1 PE=4 SV=1	1	3	3	3	3	3	3	27.4	27.4	27.4	21.465	201	201	2.8	1		3	1	0	47.794	6509	2283.5	5097.5	9479.6	5053.6	7011.9	11346	0	3595.4	7618.6	6509	2283.5	5097.5	9479.6	5053.6	7011.9	11346	0	3595.4	7618.6	2	1	2	2
A0A2I3M953	A0A2I3M953	1	1	1	tr|A0A2I3M953|A0A2I3M953_PAPAN Ig-like domain-containing protein OS=Papio anubis OX=9555 PE=4 SV=1	1	1	1	1	1	1	1	18.8	18.8	18.8	10.878	101	101	1	1				0	14.809	2278.4	1556	1408.3	3993.6	1828.3	1409.2	5211.3	0	2053.3	4943.4	2278.4	1556	1408.3	3993.6	1828.3	1409.2	5211.3	0	2053.3	4943.4	1	1	1	1
A0A2I3MAE5;A0A096NVM2;A0A2I3MYT7;A0A2I3LIX1;A0A2I3MVS6	A0A2I3MAE5;A0A096NVM2;A0A2I3MYT7;A0A2I3LIX1;A0A2I3MVS6	2;2;1;1;1	1;1;1;0;0	1;1;1;0;0	tr|A0A2I3MAE5|A0A2I3MAE5_PAPAN Actin-depolymerizing factor OS=Papio anubis OX=9555 PE=3 SV=1;tr|A0A096NVM2|A0A096NVM2_PAPAN Actin-depolymerizing factor OS=Papio anubis OX=9555 GN=DSTN PE=3 SV=2;tr|A0A2I3MYT7|A0A2I3MYT7_PAPAN Actin-depolymerizing factor OS=	5	2	1	1	2	1	1	13.8	8.7	8.7	15.784	138	138;165;121;129;135	1	1				0	8.5668	4509.1	5127.3	3440.3	8019.9	5487.4	4399.1	7924	0	6657.4	18977	4509.1	5127.3	3440.3	8019.9	5487.4	4399.1	7924	0	6657.4	18977	1	1	1	1
A0A2I3MC76;A0A096N4D3	A0A2I3MC76;A0A096N4D3	1;1	1;1	1;1	tr|A0A2I3MC76|A0A2I3MC76_PAPAN Sulfhydryl oxidase OS=Papio anubis OX=9555 GN=QSOX1 PE=3 SV=1;tr|A0A096N4D3|A0A096N4D3_PAPAN Sulfhydryl oxidase OS=Papio anubis OX=9555 GN=QSOX1 PE=3 SV=2	2	1	1	1	1	1	1	3.1	3.1	3.1	66.793	604	604;747	3			1		0	7.4911	4914.5	3476.5	4474.6	8327.2	5040.5	4338.1	8874.6	0	3253.3	13249	4914.5	3476.5	4474.6	8327.2	5040.5	4338.1	8874.6	0	3253.3	13249	1	1	1	1
A0A2I3MGK2;A0A096NGG3;A0A2I3LES3	A0A2I3MGK2;A0A096NGG3;A0A2I3LES3	9;9;7	1;1;1	1;1;1	tr|A0A2I3MGK2|A0A2I3MGK2_PAPAN Tubulin alpha chain OS=Papio anubis OX=9555 GN=TUBA4A PE=3 SV=1;tr|A0A096NGG3|A0A096NGG3_PAPAN Tubulin alpha chain OS=Papio anubis OX=9555 GN=TUBA4A PE=3 SV=2;tr|A0A2I3LES3|A0A2I3LES3_PAPAN Tubulin alpha chain OS=Papio anubis	3	9	1	1	9	1	1	28.6	3.3	3.3	50.218	451	451;448;414	3			1		0	9.175	7362.7	7081.8	8183.7	15054	8467	7641	15421	0	4124.4	28576	7362.7	7081.8	8183.7	15054	8467	7641	15421	0	4124.4	28576	2	2	2	2
A0A2I3MWI4;A0A096MMP3	A0A2I3MWI4;A0A096MMP3	1;1	1;1	1;1	tr|A0A2I3MWI4|A0A2I3MWI4_PAPAN IBB domain-containing protein OS=Papio anubis OX=9555 GN=KPNA1 PE=4 SV=1;tr|A0A096MMP3|A0A096MMP3_PAPAN Importin subunit alpha OS=Papio anubis OX=9555 GN=KPNA1 PE=3 SV=1	2	1	1	1	1	1	1	4.9	4.9	4.9	20.927	182	182;538	1	1				1	-2	36600	70764	77607	66719	50737	67065	66638	0	281960	158220	36600	70764	77607	66719	50737	67065	66638	0	281960	158220	1	1	1	1
A0A2I3MZY8;A0A2I3LML6;A0A096P399	A0A2I3MZY8;A0A2I3LML6;A0A096P399	1;1;1	1;1;1	1;1;1	tr|A0A2I3MZY8|A0A2I3MZY8_PAPAN Aldo_ket_red domain-containing protein OS=Papio anubis OX=9555 GN=AKR1C1 PE=3 SV=1;tr|A0A2I3LML6|A0A2I3LML6_PAPAN Aldo_ket_red domain-containing protein OS=Papio anubis OX=9555 GN=AKR1C1 PE=3 SV=1;tr|A0A096P399|A0A096P399_PAP	3	1	1	1	1	1	1	7.1	7.1	7.1	36.882	323	323;323;323	4				1	0	10.078	12487	3572.9	9131.6	19223	9461.4	8771.9	11484	0	9057.6	61024	12487	3572.9	9131.6	19223	9461.4	8771.9	11484	0	9057.6	61024	2	2	2	2
A0A2I3N175	A0A2I3N175	1	1	1	tr|A0A2I3N175|A0A2I3N175_PAPAN Ig-like domain-containing protein OS=Papio anubis OX=9555 PE=4 SV=1	1	1	1	1	1	1	1	10.7	10.7	10.7	11.12	103	103	1	1				0	23.99	3986.8	6529.8	5393	43646	25520	6469.7	24933	0	4876.6	18392	3986.8	6529.8	5393	43646	25520	6469.7	24933	0	4876.6	18392	1	1	1	1
A0A2I3NB36;A0A096N7X7	A0A2I3NB36;A0A096N7X7	2;2	2;2	2;2	tr|A0A2I3NB36|A0A2I3NB36_PAPAN HABP4_PAI-RBP1 domain-containing protein OS=Papio anubis OX=9555 GN=SERBP1 PE=4 SV=1;tr|A0A096N7X7|A0A096N7X7_PAPAN HABP4_PAI-RBP1 domain-containing protein OS=Papio anubis OX=9555 GN=SERBP1 PE=4 SV=1	2	2	2	2	2	2	2	7.7	7.7	7.7	39.835	363	363;393	2.5		1	1		0	22.856	11410	9205.3	13664	20842	15846	13554	29329	0	13563	62774	11410	9205.3	13664	20842	15846	13554	29329	0	13563	62774	2	2	2	2
A0A2I3ND61	A0A2I3ND61	2	1	0	tr|A0A2I3ND61|A0A2I3ND61_PAPAN Superoxide dismutase OS=Papio anubis OX=9555 GN=SOD2 PE=3 SV=1	1	2	1	0	2	1	0	12	7.7	0	20.67	183	183	4				2	0	10.165	7058.5	7699.9	8595.2	15472	9006.9	8433.3	19854	0	12778	88087	7058.5	7699.9	8595.2	15472	9006.9	8433.3	19854	0	12778	88087	2	2	2	2
A0A2I3NGA8;A0A096MPR9	A0A2I3NGA8;A0A096MPR9	2;2	2;2	2;2	tr|A0A2I3NGA8|A0A2I3NGA8_PAPAN Uncharacterized protein OS=Papio anubis OX=9555 GN=UQCRC1 PE=4 SV=1;tr|A0A096MPR9|A0A096MPR9_PAPAN Uncharacterized protein OS=Papio anubis OX=9555 GN=UQCRC1 PE=4 SV=1	2	2	2	2	2	2	2	7.4	7.4	7.4	51.59	471	471;480	3.5			1	1	0	28.646	6217	5595.4	5808.4	14884	9291.3	7402.9	19609	0	7808.6	60653	6217	5595.4	5808.4	14884	9291.3	7402.9	19609	0	7808.6	60653	2	2	2	2
A4K2N4	A4K2N4	1	1	1	tr|A4K2N4|A4K2N4_PAPAN Syndecan OS=Papio anubis OX=9555 GN=SDC4 PE=3 SV=1	1	1	1	1	1	1	1	6.6	6.6	6.6	21.571	198	198	2		1			0	7.0519	1858.3	3810.9	4938	6289.8	3313.2	4268.1	8663.3	0	8133.7	29151	1858.3	3810.9	4938	6289.8	3313.2	4268.1	8663.3	0	8133.7	29151	1	2	2	2
A0A096MKV9;A0A2I3M5H8	A0A096MKV9;A0A2I3M5H8	3;3	3;3	3;3	tr|A0A096MKV9|A0A096MKV9_PAPAN Monocyte differentiation antigen CD14 OS=Papio anubis OX=9555 GN=CD14 PE=4 SV=1;tr|A0A2I3M5H8|A0A2I3M5H8_PAPAN Monocyte differentiation antigen CD14 OS=Papio anubis OX=9555 GN=CD14 PE=4 SV=1	2	3	3	3	3	3	3	14.7	14.7	14.7	40.191	375	375;384	3.67			1	2	0	41.909	135550	100700	146310	232460	165610	133230	280810	11183	62484	156590	135550	100700	146310	232460	165610	133230	280810	11183	62484	156590	7	7	7	7
A0A096MKX1	A0A096MKX1	6	6	6	tr|A0A096MKX1|A0A096MKX1_PAPAN H15 domain-containing protein OS=Papio anubis OX=9555 GN=H1-0 PE=3 SV=1	1	6	6	6	6	6	6	27.3	27.3	27.3	20.863	194	194	2.57	2	1	2	2	0	42.896	101360	82266	93592	172650	122620	91557	228770	39185	356180	1260400	101360	82266	93592	172650	122620	91557	228770	39185	356180	1260400	6	6	6	6
A0A096MM92;A0A2I3MRV5;A0A2I3MWP3;A0A2I3LZL0	A0A096MM92	3;1;1;1	3;1;1;1	3;1;1;1	tr|A0A096MM92|A0A096MM92_PAPAN S-formylglutathione hydrolase OS=Papio anubis OX=9555 PE=3 SV=2	4	3	3	3	3	3	3	16	16	16	31.561	282	282;251;254;254	3.67			1	2	0	33.508	27172	24190	27388	46883	31375	24554	50924	7952.8	26815	160900	27172	24190	27388	46883	31375	24554	50924	7952.8	26815	160900	3	3	3	3
A0A096MMC7	A0A096MMC7	6	6	6	tr|A0A096MMC7|A0A096MMC7_PAPAN AHNAK nucleoprotein OS=Papio anubis OX=9555 GN=AHNAK PE=4 SV=2	1	6	6	6	6	6	6	6.3	6.3	6.3	597.73	5603	5603	2	4	2		2	0	42.131	59284	53603	69659	115760	86606	63832	126880	23857	125760	690600	59284	53603	69659	115760	86606	63832	126880	23857	125760	690600	8	7	8	9
A0A096MME1	A0A096MME1	2	2	2	tr|A0A096MME1|A0A096MME1_PAPAN SH3 domain-binding glutamic acid-rich-like protein OS=Papio anubis OX=9555 GN=SH3BGRL PE=3 SV=2	1	2	2	2	2	2	2	19.3	19.3	19.3	12.774	114	114	3.5			1	1	0	12.996	10361	7017.9	9187.6	20760	8632.9	10972	20446	1322.8	14705	35755	10361	7017.9	9187.6	20760	8632.9	10972	20446	1322.8	14705	35755	1	1	1	1
A0A096MMV5;A0A2I3MGK7;A0A2I3NAV7;A0A2I3MYW0	A0A096MMV5;A0A2I3MGK7;A0A2I3NAV7;A0A2I3MYW0	2;1;1;1	2;1;1;1	2;1;1;1	tr|A0A096MMV5|A0A096MMV5_PAPAN Tubulin-specific chaperone A OS=Papio anubis OX=9555 GN=TBCA PE=3 SV=2;tr|A0A2I3MGK7|A0A2I3MGK7_PAPAN Tubulin-specific chaperone A OS=Papio anubis OX=9555 GN=TBCA PE=3 SV=1;tr|A0A2I3NAV7|A0A2I3NAV7_PAPAN Tubulin-specific chap	4	2	2	2	2	2	2	13.4	13.4	13.4	14.231	119	119;79;118;131	4				2	0	11.069	31249	27298	31821	75738	38107	36691	88034	10824	57997	343200	31249	27298	31821	75738	38107	36691	88034	10824	57997	343200	1	1	1	1
A0A096MNI2;A0A2I3N202;A0A2I3LNY4;A0A096MLM8	A0A096MNI2;A0A2I3N202;A0A2I3LNY4	3;3;3;1	3;3;3;1	3;3;3;1	tr|A0A096MNI2|A0A096MNI2_PAPAN HMA domain-containing protein OS=Papio anubis OX=9555 PE=4 SV=2;tr|A0A2I3N202|A0A2I3N202_PAPAN HMA domain-containing protein OS=Papio anubis OX=9555 PE=4 SV=1;tr|A0A2I3LNY4|A0A2I3LNY4_PAPAN HMA domain-containing protein OS=Pa	4	3	3	3	3	3	3	50	50	50	7.4186	68	68;73;90;68	3.67			1	2	0	26.619	38620	34787	34750	80090	45921	43581	119280	19377	47409	467590	38620	34787	34750	80090	45921	43581	119280	19377	47409	467590	2	2	2	2
A0A096MNK5	A0A096MNK5	5	5	5	tr|A0A096MNK5|A0A096MNK5_PAPAN Uncharacterized protein OS=Papio anubis OX=9555 GN=CFP PE=4 SV=1	1	5	5	5	5	5	5	11.1	11.1	11.1	51.481	469	469	3	1	1	1	3	0	34.784	160830	143850	190540	355430	213130	213370	354080	24369	128440	490670	160830	143850	190540	355430	213130	213370	354080	24369	128440	490670	6	6	6	6
A0A096MPA6;A0A096N6L5	A0A096MPA6;A0A096N6L5	6;6	6;6	6;6	tr|A0A096MPA6|A0A096MPA6_PAPAN ATP-dependent dihydroxyacetone kinase OS=Papio anubis OX=9555 GN=TKFC PE=4 SV=1;tr|A0A096N6L5|A0A096N6L5_PAPAN ATP-dependent dihydroxyacetone kinase OS=Papio anubis OX=9555 GN=TKFC PE=4 SV=1	2	6	6	6	6	6	6	15.7	15.7	15.7	59.191	575	575;593	2.86	1	1	3	2	0	55.369	26493	24920	26071	52501	36773	24012	67668	6377.4	43583	271410	26493	24920	26071	52501	36773	24012	67668	6377.4	43583	271410	5	4	5	5
A0A096MPI8;CON__Q5D862	A0A096MPI8;CON__Q5D862	5;4	5;4	5;4	tr|A0A096MPI8|A0A096MPI8_PAPAN Filaggrin family member 2 OS=Papio anubis OX=9555 GN=FLG2 PE=4 SV=2;	2	5	5	5	5	5	5	2.4	2.4	2.4	235.71	2277	2277;2391	3	1		2	2	0	33.834	177640	177590	236970	356960	232800	203800	388920	16478	336560	345560	177640	177590	236970	356960	232800	203800	388920	16478	336560	345560	5	5	5	5
A0A096MPT3	A0A096MPT3	1	1	1	tr|A0A096MPT3|A0A096MPT3_PAPAN Uncharacterized protein OS=Papio anubis OX=9555 GN=FAM234B PE=4 SV=1	1	1	1	1	1	1	1	1.1	1.1	1.1	66.983	622	622	2		1			1	-2	14344	8364.9	13180	18376	13178	17064	23667	3842.1	29802	45462	14344	8364.9	13180	18376	13178	17064	23667	3842.1	29802	45462	1	1	1	1
A0A096MPW6;A0A2I3LQF0	A0A096MPW6;A0A2I3LQF0	1;1	1;1	1;1	tr|A0A096MPW6|A0A096MPW6_PAPAN SH3 domain-containing protein OS=Papio anubis OX=9555 GN=CTTN PE=4 SV=2;tr|A0A2I3LQF0|A0A2I3LQF0_PAPAN SH3 domain-containing protein OS=Papio anubis OX=9555 GN=CTTN PE=4 SV=1	2	1	1	1	1	1	1	1.9	1.9	1.9	57.536	513	513;551	4				1	0	6.7269	35315	37083	55630	70407	49055	49484	74155	2335.3	9645.3	31509	35315	37083	55630	70407	49055	49484	74155	2335.3	9645.3	31509	1	1	1	1
A0A096MQ49;CON__Q05443	A0A096MQ49	10;3	10;3	10;3	tr|A0A096MQ49|A0A096MQ49_PAPAN Lumican OS=Papio anubis OX=9555 GN=LUM PE=3 SV=1	2	10	10	10	10	10	10	37.9	37.9	37.9	38.391	338	338;342	3.29	1		7	6	0	158.96	513190	366910	572980	880190	591080	538740	1068800	59348	329980	907880	513190	366910	572980	880190	591080	538740	1068800	59348	329980	907880	17	17	17	17
A0A096MQK3	A0A096MQK3	6	6	6	tr|A0A096MQK3|A0A096MQK3_PAPAN Amine oxidase OS=Papio anubis OX=9555 GN=AOC1 PE=3 SV=1	1	6	6	6	6	6	6	9	9	9	86.284	755	755	2.86	1		5	1	0	41.903	157730	118220	151600	287050	173960	140980	321320	46121	196430	1246700	157730	118220	151600	287050	173960	140980	321320	46121	196430	1246700	6	6	6	6
A0A096MQP5	A0A096MQP5	1	1	1	tr|A0A096MQP5|A0A096MQP5_PAPAN Ig-like domain-containing protein OS=Papio anubis OX=9555 PE=4 SV=2	1	1	1	1	1	1	1	12.3	12.3	12.3	11.572	106	106	4				2	0	9.5035	28581	33878	38437	52703	30294	26078	66653	3970.5	28393	93518	28581	33878	38437	52703	30294	26078	66653	3970.5	28393	93518	2	2	2	2
A0A096MR94;CON__Q9TT36	A0A096MR94;CON__Q9TT36	4;2	4;2	4;2	tr|A0A096MR94|A0A096MR94_PAPAN SERPIN domain-containing protein OS=Papio anubis OX=9555 GN=SERPINA7 PE=3 SV=1;	2	4	4	4	4	4	4	8.9	8.9	8.9	46.448	415	415;411	3.25		1	1	2	0	22.216	181060	137580	169180	229430	149380	137920	276890	10222	63473	235100	181060	137580	169180	229430	149380	137920	276890	10222	63473	235100	4	4	4	4
A0A096MRP6;CON__P50448	A0A096MRP6	12;1	1;0	1;0	tr|A0A096MRP6|A0A096MRP6_PAPAN SERPIN domain-containing protein OS=Papio anubis OX=9555 GN=SERPING1 PE=3 SV=2	2	12	1	1	12	1	1	23.2	1.5	1.5	59.96	547	547;468	4				1	1	-2	100070	61689	79191	160250	94956	65201	182270	6408.3	33813	80137	100070	61689	79191	160250	94956	65201	182270	6408.3	33813	80137	1	1	1	1
A0A096MRZ6;A0A2I3M1A9	A0A096MRZ6;A0A2I3M1A9	2;1	2;1	2;1	tr|A0A096MRZ6|A0A096MRZ6_PAPAN Sodium/potassium-transporting ATPase subunit beta OS=Papio anubis OX=9555 GN=ATP1B1 PE=3 SV=1;tr|A0A2I3M1A9|A0A2I3M1A9_PAPAN Sodium/potassium-dependent ATPase subunit beta-1 OS=Papio anubis OX=9555 GN=ATP1B1 PE=3 SV=1	2	2	2	2	2	2	2	8.9	8.9	8.9	35.001	303	303;156	3			2		0	14.679	30627	30456	37606	68025	35514	40544	79478	8592.1	61881	361690	30627	30456	37606	68025	35514	40544	79478	8592.1	61881	361690	2	2	2	2
A0A096MS21	A0A096MS21	1	1	1	tr|A0A096MS21|A0A096MS21_PAPAN 40S ribosomal protein S30 OS=Papio anubis OX=9555 GN=FAU PE=3 SV=1	1	1	1	1	1	1	1	7.5	7.5	7.5	14.386	133	133	4				1	0.0070126	6.1315	7719.3	9568.1	8437.5	15976	10368	8108.2	17187	4121.8	21626	90590	7719.3	9568.1	8437.5	15976	10368	8108.2	17187	4121.8	21626	90590	1	1	1	1
A0A096MS62;A0A096NER6	A0A096MS62	3;1	1;1	0;0	tr|A0A096MS62|A0A096MS62_PAPAN Ig-like domain-containing protein OS=Papio anubis OX=9555 PE=4 SV=2	2	3	1	0	3	1	0	42.9	15.3	0	10.54	98	98;132	4				1	0	12.946	48367	43934	43378	104660	54000	42092	126490	6403.3	36451	127560	48367	43934	43378	104660	54000	42092	126490	6403.3	36451	127560	2	2	2	2
A0A096MS98;A0A2I3LD48	A0A096MS98;A0A2I3LD48	4;3	4;3	4;3	tr|A0A096MS98|A0A096MS98_PAPAN AB hydrolase-1 domain-containing protein OS=Papio anubis OX=9555 GN=ABHD10 PE=4 SV=1;tr|A0A2I3LD48|A0A2I3LD48_PAPAN AB hydrolase-1 domain-containing protein OS=Papio anubis OX=9555 GN=ABHD10 PE=4 SV=1	2	4	4	4	4	4	4	18	18	18	33.745	306	306;205	3.5			2	2	0	68.237	63831	50652	67837	125380	80598	64369	130970	24716	65431	714150	63831	50652	67837	125380	80598	64369	130970	24716	65431	714150	4	4	4	4
A0A096MSI7	A0A096MSI7	1	1	1	tr|A0A096MSI7|A0A096MSI7_PAPAN Calpactin I light chain OS=Papio anubis OX=9555 PE=4 SV=1	1	1	1	1	1	1	1	10.3	10.3	10.3	11.203	97	97	3			1		0	6.9313	8563.1	6871.1	8310.7	19659	12649	13388	32513	3037.7	41066	60460	8563.1	6871.1	8310.7	19659	12649	13388	32513	3037.7	41066	60460	1	1	1	1
A0A096MSJ9	A0A096MSJ9	1	1	1	tr|A0A096MSJ9|A0A096MSJ9_PAPAN ML domain-containing protein OS=Papio anubis OX=9555 GN=GM2A PE=4 SV=2	1	1	1	1	1	1	1	4.1	4.1	4.1	20.892	193	193	4				1	0.0068399	6.001	34223	29965	40110	65812	45218	37594	67637	7766.2	42918	291610	34223	29965	40110	65812	45218	37594	67637	7766.2	42918	291610	1	1	1	1
A0A096MSP3;CON__REFSEQ:XP_585019	A0A096MSP3	18;1	18;1	18;1	tr|A0A096MSP3|A0A096MSP3_PAPAN Afamin OS=Papio anubis OX=9555 GN=AFM PE=4 SV=2	2	18	18	18	18	18	18	34.4	34.4	34.4	60.921	532	532;604	3.35	1	1	10	11	0	311.1	2494200	1428100	2131000	3679500	2260300	3009800	3702300	232100	889260	2998700	2494200	1428100	2131000	3679500	2260300	3009800	3702300	232100	889260	2998700	27	26	26	27
A0A096MST3;A0A2I3NHZ1;CON__ENSEMBL:ENSBTAP00000024146	A0A096MST3;A0A2I3NHZ1	51;45;9	51;45;9	46;40;6	tr|A0A096MST3|A0A096MST3_PAPAN Uncharacterized protein OS=Papio anubis OX=9555 GN=A2M PE=3 SV=1;tr|A0A2I3NHZ1|A0A2I3NHZ1_PAPAN Uncharacterized protein OS=Papio anubis OX=9555 GN=A2M PE=3 SV=1	3	51	51	46	51	51	46	39.6	39.6	36.2	163.65	1474	1474;1455;1477	3.37	5	4	29	44	0	323.31	5037200	4442200	4157100	10142000	6254900	4612500	14106000	497990	2266900	8486200	5037200	4442200	4157100	10142000	6254900	4612500	14106000	497990	2266900	8486200	104	103	103	104
A0A096MSU0;A0A2I3LP42;A0A2I3N839;A0A2I3M456;A0A2I3N5Y1;A0A2I3LHA2;A0A2I3NH36;A0A2I3N5T7	A0A096MSU0;A0A2I3LP42;A0A2I3N839;A0A2I3M456;A0A2I3N5Y1;A0A2I3LHA2;A0A2I3NH36;A0A2I3N5T7	4;4;4;3;3;3;3;3	4;4;4;3;3;3;3;3	4;4;4;3;3;3;3;3	tr|A0A096MSU0|A0A096MSU0_PAPAN ATP synthase subunit alpha OS=Papio anubis OX=9555 GN=ATP5F1A PE=3 SV=2;tr|A0A2I3LP42|A0A2I3LP42_PAPAN ATP synthase subunit alpha OS=Papio anubis OX=9555 GN=ATP5F1A PE=3 SV=1;tr|A0A2I3N839|A0A2I3N839_PAPAN ATP synthase subuni	8	4	4	4	4	4	4	7.7	7.7	7.7	55.866	517	517;545;568;356;441;475;478;541	3.33		1	2	3	0	46.088	72804	66560	75079	144780	93909	72093	169230	31413	123500	921040	72804	66560	75079	144780	93909	72093	169230	31413	123500	921040	5	5	5	5
A0A096MSX0;A0A2I3LHV1;A0A2I3LL84;A0A2I3MIU6	A0A096MSX0;A0A2I3LHV1;A0A2I3LL84;A0A2I3MIU6	2;1;1;1	2;1;1;1	2;1;1;1	tr|A0A096MSX0|A0A096MSX0_PAPAN Uncharacterized protein OS=Papio anubis OX=9555 GN=SARDH PE=3 SV=2;tr|A0A2I3LHV1|A0A2I3LHV1_PAPAN DAO domain-containing protein OS=Papio anubis OX=9555 GN=SARDH PE=4 SV=1;tr|A0A2I3LL84|A0A2I3LL84_PAPAN DAO domain-containing p	4	2	2	2	2	2	2	2.7	2.7	2.7	101.03	918	918;283;409;448	2.5		1	1		0	12.781	33782	25551	24104	66993	42028	27452	82414	6781.8	26406	182580	33782	25551	24104	66993	42028	27452	82414	6781.8	26406	182580	1	1	1	1
A0A096MT27;A0A2I3M8D7	A0A096MT27;A0A2I3M8D7	18;11	18;11	18;11	tr|A0A096MT27|A0A096MT27_PAPAN Uncharacterized protein OS=Papio anubis OX=9555 GN=KLKB1 PE=4 SV=2;tr|A0A2I3M8D7|A0A2I3M8D7_PAPAN Uncharacterized protein OS=Papio anubis OX=9555 GN=KLKB1 PE=4 SV=1	2	18	18	18	18	18	18	28.4	28.4	28.4	71.257	638	638;515	3.05	1	2	13	5	0	176.7	1093200	946880	1256100	2340200	1450400	1286500	1989200	116610	669140	1541700	1093200	946880	1256100	2340200	1450400	1286500	1989200	116610	669140	1541700	23	23	23	23
A0A096MTB4	A0A096MTB4	2	2	2	tr|A0A096MTB4|A0A096MTB4_PAPAN Uncharacterized protein OS=Papio anubis OX=9555 GN=CHDH PE=3 SV=2	1	2	2	2	2	2	2	2.9	2.9	2.9	65.374	595	595	4				2	0	10.987	31902	29201	34802	61429	35655	33710	75085	8667.6	33775	300770	31902	29201	34802	61429	35655	33710	75085	8667.6	33775	300770	2	2	2	2
A0A096MTD7	A0A096MTD7	2	2	2	tr|A0A096MTD7|A0A096MTD7_PAPAN Single-stranded DNA-binding protein, mitochondrial OS=Papio anubis OX=9555 GN=SSBP1 PE=3 SV=1	1	2	2	2	2	2	2	15.5	15.5	15.5	17.268	148	148	2	1		1		0	14.563	34893	29322	42073	74281	53062	134160	208130	8313	48481	362550	34893	29322	42073	74281	53062	134160	208130	8313	48481	362550	2	2	2	2
A0A096MTM6	A0A096MTM6	17	17	17	tr|A0A096MTM6|A0A096MTM6_PAPAN Catalase OS=Papio anubis OX=9555 GN=CAT PE=3 SV=2	1	17	17	17	17	17	17	36.2	36.2	36.2	59.956	527	527	3.27	2	1	8	11	0	323.31	782950	755090	874890	1673500	966710	939880	1689400	294920	658880	8613600	782950	755090	874890	1673500	966710	939880	1689400	294920	658880	8613600	28	28	28	28
A0A096MTR8	A0A096MTR8	2	2	0	tr|A0A096MTR8|A0A096MTR8_PAPAN Superoxide dismutase OS=Papio anubis OX=9555 GN=SOD2 PE=3 SV=2	1	2	2	0	2	2	0	9.2	9.2	0	26.6	238	238	3.33			2	1	0	18.281	110710	95799	129200	242220	137260	143360	249520	50082	234840	1222500	110710	95799	129200	242220	137260	143360	249520	50082	234840	1222500	5	5	5	5
A0A096MTS0	A0A096MTS0	6	6	6	tr|A0A096MTS0|A0A096MTS0_PAPAN Uncharacterized protein OS=Papio anubis OX=9555 GN=PON1 PE=3 SV=1	1	6	6	6	6	6	6	19.4	19.4	19.4	39.766	355	355	3.71			2	5	0	45.041	239400	178630	243500	381600	303700	142930	382810	13532	96735	222150	239400	178630	243500	381600	303700	142930	382810	13532	96735	222150	8	8	8	8
A0A096MU45;A0A096N2I9;A0A2I3LM02;A0A2I3NAX5;A0A2I3NA45;A0A2I3N722;A0A2I3MGH4;A0A2I3LP61;A0A096NPG3;A0A096MWI1;A0A096NR02;A0A2I3MR38	A0A096MU45;A0A096N2I9;A0A2I3LM02;A0A2I3NAX5;A0A2I3NA45;A0A2I3N722	3;3;2;2;2;2;1;1;1;1;1;1	1;1;0;0;0;0;0;0;0;0;0;0	1;1;0;0;0;0;0;0;0;0;0;0	tr|A0A096MU45|A0A096MU45_PAPAN Ig-like domain-containing protein OS=Papio anubis OX=9555 PE=4 SV=1;tr|A0A096N2I9|A0A096N2I9_PAPAN Ig-like domain-containing protein OS=Papio anubis OX=9555 PE=4 SV=2;tr|A0A2I3LM02|A0A2I3LM02_PAPAN Ig-like domain-containing p	12	3	1	1	3	1	1	21.8	7.7	7.7	15.421	142	142;152;106;122;124;160;97;137;140;140;152;167	3			1		0.0081744	5.972	23021	21600	21579	46125	31222	22877	62689	35870	45026	169750	23021	21600	21579	46125	31222	22877	62689	35870	45026	169750	1	1	1	1
A0A096MU98	A0A096MU98	2	2	2	tr|A0A096MU98|A0A096MU98_PAPAN Uncharacterized protein OS=Papio anubis OX=9555 GN=SLC25A3 PE=3 SV=2	1	2	2	2	2	2	2	7	7	7	30.084	271	271	3			2		0	11.978	69301	69993	89207	158300	97267	87768	186340	22484	75116	597270	69301	69993	89207	158300	97267	87768	186340	22484	75116	597270	2	2	2	2
A0A096MUF2	A0A096MUF2	2	2	2	tr|A0A096MUF2|A0A096MUF2_PAPAN Uncharacterized protein OS=Papio anubis OX=9555 GN=CNBP PE=4 SV=1	1	2	2	2	2	2	2	13.6	13.6	13.6	19.463	177	177	3.5			1	1	0	13.766	27357	24713	31083	55240	37599	31283	73421	18493	68603	359640	27357	24713	31083	55240	37599	31283	73421	18493	68603	359640	2	2	2	2
A0A096MUF5	A0A096MUF5	1	1	1	tr|A0A096MUF5|A0A096MUF5_PAPAN Ras-related protein Rab-21 OS=Papio anubis OX=9555 GN=RAB21 PE=3 SV=1	1	1	1	1	1	1	1	5.8	5.8	5.8	24.233	223	223	1	1				0	8.9758	5179.6	5229.5	5369.8	9865.2	7606.9	7827.8	10547	1530.6	8093.5	25129	5179.6	5229.5	5369.8	9865.2	7606.9	7827.8	10547	1530.6	8093.5	25129	1	1	1	1
A0A096MUK6;A0A2I3NHU6;A0A2I3LS83;A0A096NY38	A0A096MUK6;A0A2I3NHU6;A0A2I3LS83	7;4;4;2	7;4;4;2	7;4;4;2	tr|A0A096MUK6|A0A096MUK6_PAPAN 75 kDa glucose-regulated protein OS=Papio anubis OX=9555 PE=3 SV=2;tr|A0A2I3NHU6|A0A2I3NHU6_PAPAN Uncharacterized protein OS=Papio anubis OX=9555 PE=3 SV=1;tr|A0A2I3LS83|A0A2I3LS83_PAPAN Uncharacterized protein OS=Papio anubi	4	7	7	7	7	7	7	11.2	11.2	11.2	73.65	679	679;413;556;555	3	1		4	2	0	47.63	105590	98069	130490	203540	131250	128030	242360	41755	121610	1101300	105590	98069	130490	203540	131250	128030	242360	41755	121610	1101300	7	8	8	8
A0A096MUY9	A0A096MUY9	2	2	2	tr|A0A096MUY9|A0A096MUY9_PAPAN Uncharacterized protein OS=Papio anubis OX=9555 GN=PECR PE=4 SV=1	1	2	2	2	2	2	2	10.6	10.6	10.6	32.295	303	303	3.5			1	1	0	40.116	9539.1	8755	12188	19599	12269	9619.9	22802	2010.9	14634	118300	9539.1	8755	12188	19599	12269	9619.9	22802	2010.9	14634	118300	2	2	2	2
A0A096MV17;A0A2I3NDV7	A0A096MV17;A0A2I3NDV7	8;4	8;4	8;4	tr|A0A096MV17|A0A096MV17_PAPAN Uncharacterized protein OS=Papio anubis OX=9555 GN=ECM1 PE=4 SV=2;tr|A0A2I3NDV7|A0A2I3NDV7_PAPAN Uncharacterized protein OS=Papio anubis OX=9555 GN=ECM1 PE=4 SV=1	2	8	8	8	8	8	8	21.2	21.2	21.2	63.575	567	567;415	3		2	6	2	0	88.026	325870	285130	421680	590590	322090	497610	761310	45349	149550	356400	325870	285130	421680	590590	322090	497610	761310	45349	149550	356400	9	9	9	9
A0A096MVE4;A0A2I3M9H7;A0A096NM36;A0A2I3LMG6	A0A096MVE4;A0A2I3M9H7	31;19;1;1	31;19;1;1	28;16;1;1	tr|A0A096MVE4|A0A096MVE4_PAPAN Gc-globulin OS=Papio anubis OX=9555 GN=GC PE=4 SV=1;tr|A0A2I3M9H7|A0A2I3M9H7_PAPAN Gc-globulin OS=Papio anubis OX=9555 GN=GC PE=4 SV=1	4	31	31	28	31	31	28	72	72	65.9	55.171	490	490;348;2370;3007	3.13	9	5	23	32	0	323.31	10040000	4809900	8033800	19473000	10280000	18589000	17306000	1160900	2648200	5157100	10040000	4809900	8033800	19473000	10280000	18589000	17306000	1160900	2648200	5157100	105	102	104	106
A0A096MVE5;A0A2I3LVU7;A0A2I3LE66;A0A2I3LLL7;A0A2I3LQM9	A0A096MVE5;A0A2I3LVU7;A0A2I3LE66;A0A2I3LLL7;A0A2I3LQM9	48;45;39;34;31	48;45;39;34;31	24;21;18;15;16	tr|A0A096MVE5|A0A096MVE5_PAPAN Albumin OS=Papio anubis OX=9555 GN=ALB PE=4 SV=2;tr|A0A2I3LVU7|A0A2I3LVU7_PAPAN Albumin OS=Papio anubis OX=9555 GN=ALB PE=4 SV=1;tr|A0A2I3LE66|A0A2I3LE66_PAPAN Albumin OS=Papio anubis OX=9555 GN=ALB PE=4 SV=1;tr|A0A2I3LLL7|A0	5	48	48	24	48	48	24	79.5	79.5	44.5	60.815	537	537;559;494;417;326	3.28	24	26	122	172	0	323.31	134930000	106660000	79674000	314670000	137850000	105480000	429630000	9090400	63133000	108960000	134930000	106660000	79674000	314670000	137850000	105480000	429630000	9090400	63133000	108960000	502	499	496	508
A0A096MVU0	A0A096MVU0	1	1	1	tr|A0A096MVU0|A0A096MVU0_PAPAN Protein S100 OS=Papio anubis OX=9555 GN=S100A7A PE=3 SV=1	1	1	1	1	1	1	1	11.9	11.9	11.9	11.423	101	101	3			1		0	9.5352	16744	15959	19946	31051	18357	17938	36853	1971.6	22972	51262	16744	15959	19946	31051	18357	17938	36853	1971.6	22972	51262	1	1	1	1
A0A096MVZ3;A0A2I3NAF7	A0A096MVZ3;A0A2I3NAF7	3;2	3;2	3;2	tr|A0A096MVZ3|A0A096MVZ3_PAPAN Proton-translocating NAD(P)(+) transhydrogenase OS=Papio anubis OX=9555 GN=NNT PE=3 SV=1;tr|A0A2I3NAF7|A0A2I3NAF7_PAPAN Proton-translocating NAD(P)(+) transhydrogenase OS=Papio anubis OX=9555 GN=NNT PE=3 SV=1	2	3	3	3	3	3	3	4.3	4.3	4.3	113.82	1086	1086;955	3.67			1	2	0	32.916	33073	33840	33317	64206	41803	33627	74344	6654.4	45913	207460	33073	33840	33317	64206	41803	33627	74344	6654.4	45913	207460	4	4	4	4
A0A096MW20;A0A2I3MUT2	A0A096MW20;A0A2I3MUT2	3;3	3;3	3;3	tr|A0A096MW20|A0A096MW20_PAPAN Transthyretin OS=Papio anubis OX=9555 GN=TTR PE=3 SV=1;tr|A0A2I3MUT2|A0A2I3MUT2_PAPAN Transthyretin OS=Papio anubis OX=9555 GN=TTR PE=3 SV=1	2	3	3	3	3	3	3	40.1	40.1	40.1	15.831	147	147;175	3.88			1	7	0	117.13	221780	195290	261430	428360	273880	260890	403060	17106	119960	335120	221780	195290	261430	428360	273880	260890	403060	17106	119960	335120	11	11	11	11
A0A096MW27	A0A096MW27	3	1	1	tr|A0A096MW27|A0A096MW27_PAPAN Gp_dh_N domain-containing protein OS=Papio anubis OX=9555 PE=3 SV=2	1	3	1	1	3	1	1	13.9	3.6	3.6	30.166	280	280	4				1	0	7.1752	18363	15902	22475	49091	31857	39849	59822	13958	34327	254520	18363	15902	22475	49091	31857	39849	59822	13958	34327	254520	1	1	1	1
A0A096MWB2;A0A096N7R2;A0A096N4E6;A0A2I3MP29;A0A096MY93;A0A2I3MHN9;A0A2I3MDP8;REV__A0A2I3NEM0;REV__A0A2I3MH42;REV__A0A2I3MPK1;REV__A0A2I3M822;REV__A0A096N4J0	A0A096MWB2;A0A096N7R2;A0A096N4E6	4;4;3;1;1;1;1;1;1;1;1;1	1;1;1;0;0;0;0;0;0;0;0;0	1;1;1;0;0;0;0;0;0;0;0;0	tr|A0A096MWB2|A0A096MWB2_PAPAN Histone H2A OS=Papio anubis OX=9555 GN=H2AC21 PE=3 SV=2;tr|A0A096N7R2|A0A096N7R2_PAPAN Histone H2A OS=Papio anubis OX=9555 GN=H2AX PE=3 SV=1;tr|A0A096N4E6|A0A096N4E6_PAPAN Histone H2A OS=Papio anubis OX=9555 GN=H2AC1 PE=3 SV=	12	4	1	1	4	1	1	52.3	17.7	17.7	13.995	130	130;143;131;66;114;128;128;1059;1098;1108;1119;1143	4				1	0	8.3248	8143.2	7648.8	8853.1	14429	8099.7	9668.1	13728	3739.1	19011	61927	8143.2	7648.8	8853.1	14429	8099.7	9668.1	13728	3739.1	19011	61927	1	1	1	1
A0A096MWE4	A0A096MWE4	7	7	7	tr|A0A096MWE4|A0A096MWE4_PAPAN Insulin-like growth factor-binding protein 3 OS=Papio anubis OX=9555 GN=IGFBP3 PE=4 SV=1	1	7	7	7	7	7	7	26.5	26.5	26.5	31.692	291	291	3.38			5	3	0	85.066	247630	218800	295460	495480	350660	371030	519420	41523	450840	561320	247630	218800	295460	495480	350660	371030	519420	41523	450840	561320	7	7	7	7
A0A096MWF9	A0A096MWF9	1	1	1	tr|A0A096MWF9|A0A096MWF9_PAPAN NADH dehydrogenase [ubiquinone] iron-sulfur protein 4, mitochondrial OS=Papio anubis OX=9555 GN=NDUFS4 PE=3 SV=1	1	1	1	1	1	1	1	8.6	8.6	8.6	19.893	174	174	3			1		0	11.663	9835.8	12921	15509	25833	14396	13432	26485	3989.1	15227	125560	9835.8	12921	15509	25833	14396	13432	26485	3989.1	15227	125560	1	1	1	1
A0A096MWP7;A0A2I3LJH3;A0A2I3LR84;A0A2I3MBS0	A0A096MWP7;A0A2I3LJH3;A0A2I3LR84	14;14;11;5	14;14;11;5	14;14;11;5	tr|A0A096MWP7|A0A096MWP7_PAPAN Uncharacterized protein OS=Papio anubis OX=9555 PE=3 SV=1;tr|A0A2I3LJH3|A0A2I3LJH3_PAPAN Uncharacterized protein OS=Papio anubis OX=9555 PE=3 SV=1;tr|A0A2I3LR84|A0A2I3LR84_PAPAN Uncharacterized protein OS=Papio anubis OX=9555	4	14	14	14	14	14	14	38.6	38.6	38.6	52.319	472	472;514;410;132	3.53	1		5	11	0	162.41	465980	342350	570730	778020	489690	534690	1093200	87656	424110	1920200	465980	342350	570730	778020	489690	534690	1093200	87656	424110	1920200	17	16	17	17
A0A096MWT5;A0A2I3N5M0;A0A2I3MGP4;A0A2I3N7D8;A0A2I3MY09	A0A096MWT5	6;1;1;1;1	5;1;1;1;1	5;1;1;1;1	tr|A0A096MWT5|A0A096MWT5_PAPAN Isocitrate dehydrogenase [NADP] OS=Papio anubis OX=9555 GN=IDH1 PE=3 SV=1	5	6	5	5	6	5	5	14	11.8	11.8	46.683	414	414;426;426;435;443	3.4			3	2	0	29.525	83759	67030	91222	154390	95179	68005	150980	23213	128270	792010	83759	67030	91222	154390	95179	68005	150980	23213	128270	792010	5	5	5	5
A0A096MWU6;A0A2I3LWC3;A0A2I3MPD7;A0A2I3NFW8;A0A2I3MUR2	A0A096MWU6;A0A2I3LWC3;A0A2I3MPD7;A0A2I3NFW8;A0A2I3MUR2	24;24;23;23;20	24;24;23;23;20	13;13;12;12;9	tr|A0A096MWU6|A0A096MWU6_PAPAN Haptoglobin OS=Papio anubis OX=9555 PE=3 SV=2;tr|A0A2I3LWC3|A0A2I3LWC3_PAPAN Haptoglobin OS=Papio anubis OX=9555 PE=3 SV=1;tr|A0A2I3MPD7|A0A2I3MPD7_PAPAN Peptidase S1 domain-containing protein OS=Papio anubis OX=9555 PE=4 SV=	5	24	24	13	24	24	13	64.8	64.8	39.8	38.411	347	347;348;313;428;322	3.28	3	4	19	24	0	323.31	3485200	2454700	2179500	12241000	6072500	6148200	11481000	558430	2404400	4515000	3485200	2454700	2179500	12241000	6072500	6148200	11481000	558430	2404400	4515000	61	61	60	62
A0A096MX62;A0A2I3LQV8;A0A2I3NHS0;A0A2I3N1L0	A0A096MX62;A0A2I3LQV8;A0A2I3NHS0	4;3;3;1	4;3;3;1	4;3;3;1	tr|A0A096MX62|A0A096MX62_PAPAN HATPase_c domain-containing protein OS=Papio anubis OX=9555 GN=HSP90B1 PE=3 SV=2;tr|A0A2I3LQV8|A0A2I3LQV8_PAPAN HATPase_c domain-containing protein OS=Papio anubis OX=9555 GN=HSP90B1 PE=3 SV=1;tr|A0A2I3NHS0|A0A2I3NHS0_PAPAN H	4	4	4	4	4	4	4	5.2	5.2	5.2	92.612	804	804;651;815;718	3.4			3	2	0	26.004	92500	76160	102330	186950	118990	106630	207980	21175	82116	441000	92500	76160	102330	186950	118990	106630	207980	21175	82116	441000	5	5	5	5
A0A096MX89	A0A096MX89	1	1	1	tr|A0A096MX89|A0A096MX89_PAPAN Cytochrome c oxidase assembly factor 5 OS=Papio anubis OX=9555 GN=COA5 PE=3 SV=1	1	1	1	1	1	1	1	24.3	24.3	24.3	8.4256	74	74	4				1	0	10.605	4291.1	6597.8	6277.2	7757	6125.9	5709.7	9236.1	1237.1	16987	52555	4291.1	6597.8	6277.2	7757	6125.9	5709.7	9236.1	1237.1	16987	52555	1	1	1	1
A0A096MXK0;A0A096N664;A0A2I3LZ14	A0A096MXK0;A0A096N664;A0A2I3LZ14	1;1;1	1;1;1	1;1;1	tr|A0A096MXK0|A0A096MXK0_PAPAN Uncharacterized protein OS=Papio anubis OX=9555 GN=LAMP1 PE=3 SV=2;tr|A0A096N664|A0A096N664_PAPAN Uncharacterized protein OS=Papio anubis OX=9555 GN=LAMP1 PE=3 SV=2;tr|A0A2I3LZ14|A0A2I3LZ14_PAPAN Uncharacterized protein OS=Pa	3	1	1	1	1	1	1	2.2	2.2	2.2	43.514	403	403;415;416	4				1	0	6.9426	48211	45229	51534	112660	58696	64421	116190	10000	39507	206640	48211	45229	51534	112660	58696	64421	116190	10000	39507	206640	2	2	2	2
A0A096MXN9	A0A096MXN9	2	2	2	tr|A0A096MXN9|A0A096MXN9_PAPAN C1q domain-containing protein OS=Papio anubis OX=9555 GN=C1QB PE=4 SV=1	1	2	2	2	2	2	2	11.5	11.5	11.5	26.741	253	253	3			2		0	45.985	122940	74336	114820	151780	96284	70191	157500	7000.5	41598	123350	122940	74336	114820	151780	96284	70191	157500	7000.5	41598	123350	2	2	2	2
A0A096MXT4;A0A096MWE2;A0A2I3LFU4	A0A096MXT4;A0A096MWE2;A0A2I3LFU4	2;1;1	2;1;1	2;1;1	tr|A0A096MXT4|A0A096MXT4_PAPAN Succinate dehydrogenase [ubiquinone] iron-sulfur subunit, mitochondrial OS=Papio anubis OX=9555 PE=3 SV=1;tr|A0A096MWE2|A0A096MWE2_PAPAN Succinate dehydrogenase [ubiquinone] iron-sulfur subunit, mitochondrial OS=Papio anubis	3	2	2	2	2	2	2	8.6	8.6	8.6	31.548	280	280;264;266	4				2	0	17.309	14656	12828	17755	29378	19386	18191	39534	2851.7	24627	168220	14656	12828	17755	29378	19386	18191	39534	2851.7	24627	168220	3	3	3	3
A0A096MY74	A0A096MY74	1	1	1	tr|A0A096MY74|A0A096MY74_PAPAN Vacuolar proton pump subunit B OS=Papio anubis OX=9555 GN=ATP6V1B2 PE=3 SV=1	1	1	1	1	1	1	1	2.9	2.9	2.9	56.5	511	511	3			1		0	10.907	14890	9834.5	11181	27231	16095	14893	38582	2808.6	13913	148170	14890	9834.5	11181	27231	16095	14893	38582	2808.6	13913	148170	1	1	1	1
A0A096MYJ0	A0A096MYJ0	3	3	3	tr|A0A096MYJ0|A0A096MYJ0_PAPAN Glutaredoxin domain-containing protein OS=Papio anubis OX=9555 GN=SH3BGRL3 PE=3 SV=2	1	3	3	3	3	3	3	22.9	22.9	22.9	15.985	144	144	3			3		0	25.613	52137	36620	51054	86931	54201	50397	126050	26635	87451	593070	52137	36620	51054	86931	54201	50397	126050	26635	87451	593070	4	4	4	4
A0A096MYS2;A0A096NRZ6	A0A096MYS2;A0A096NRZ6	3;2	3;2	3;2	tr|A0A096MYS2|A0A096MYS2_PAPAN Aldose 1-epimerase OS=Papio anubis OX=9555 GN=GALM PE=3 SV=1;tr|A0A096NRZ6|A0A096NRZ6_PAPAN Uncharacterized protein OS=Papio anubis OX=9555 GN=GALM PE=4 SV=2	2	3	3	3	3	3	3	11.1	11.1	11.1	37.695	342	342;194	3	1		3	2	0	37.926	238400	177490	172640	479480	255780	205370	691300	88865	151640	1377600	238400	177490	172640	479480	255780	205370	691300	88865	151640	1377600	6	6	6	6
A0A096MYU1	A0A096MYU1	1	1	1	tr|A0A096MYU1|A0A096MYU1_PAPAN NAD(P)H-hydrate epimerase OS=Papio anubis OX=9555 GN=APOA1BP PE=3 SV=2	1	1	1	1	1	1	1	6.2	6.2	6.2	31.618	288	288	4				1	0	8.3742	9139	5589.9	7124	13829	10174	7142	16831	2381.6	10214	38908	9139	5589.9	7124	13829	10174	7142	16831	2381.6	10214	38908	1	1	1	1
A0A096MZ54;A0A2I3N821;A0A2I3MRP9	A0A096MZ54;A0A2I3N821;A0A2I3MRP9	1;1;1	1;1;1	1;1;1	tr|A0A096MZ54|A0A096MZ54_PAPAN Uncharacterized protein OS=Papio anubis OX=9555 GN=THSD7A PE=4 SV=2;tr|A0A2I3N821|A0A2I3N821_PAPAN Uncharacterized protein OS=Papio anubis OX=9555 GN=THSD7A PE=4 SV=1;tr|A0A2I3MRP9|A0A2I3MRP9_PAPAN Uncharacterized protein OS=	3	1	1	1	1	1	1	0.7	0.7	0.7	181.12	1616	1616;1652;1653	3			2		0.0014347	6.4268	58922	45222	54385	118710	57005	50789	153950	4948.6	31311	125140	58922	45222	54385	118710	57005	50789	153950	4948.6	31311	125140	1	1	1	1
A0A096MZB0;A0A2I3MRK5	A0A096MZB0;A0A2I3MRK5	4;3	4;3	4;3	tr|A0A096MZB0|A0A096MZB0_PAPAN Uncharacterized protein OS=Papio anubis OX=9555 GN=ACAT1 PE=3 SV=2;tr|A0A2I3MRK5|A0A2I3MRK5_PAPAN Thiolase_N domain-containing protein OS=Papio anubis OX=9555 GN=ACAT1 PE=4 SV=1	2	4	4	4	4	4	4	14.3	14.3	14.3	45.128	427	427;162	4				4	0	53.189	66919	56897	93723	130760	86218	82715	194840	13960	52812	346850	66919	56897	93723	130760	86218	82715	194840	13960	52812	346850	3	3	3	3
A0A096MZB4;A0A2I3LNL0	A0A096MZB4;A0A2I3LNL0	7;4	7;4	7;4	tr|A0A096MZB4|A0A096MZB4_PAPAN Carbonic anhydrase OS=Papio anubis OX=9555 GN=CA1 PE=3 SV=2;tr|A0A2I3LNL0|A0A2I3LNL0_PAPAN Carbonate dehydratase I OS=Papio anubis OX=9555 GN=CA1 PE=3 SV=1	2	7	7	7	7	7	7	31.4	31.4	31.4	29.01	261	261;127	3.6			4	6	0	78.487	228690	266410	282090	395860	295720	322110	387440	67535	238710	1610200	228690	266410	282090	395860	295720	322110	387440	67535	238710	1610200	11	11	11	11
A0A096MZD7;A0A096MPV9	A0A096MZD7	3;1	3;1	3;1	tr|A0A096MZD7|A0A096MZD7_PAPAN Transgelin OS=Papio anubis OX=9555 GN=TAGLN PE=3 SV=2	2	3	3	3	3	3	3	15.7	15.7	15.7	23.642	210	210;188	2.33	1		2		0	23.406	5938.5	4051.7	7538.1	11743	7219.6	7653.8	16873	2328.8	12539	64541	5938.5	4051.7	7538.1	11743	7219.6	7653.8	16873	2328.8	12539	64541	2	2	2	2
A0A096MZH6;A0A2I3MIL1;A0A2I3MT51;A0A2I3LC09;A0A096NBP5;A0A2I3LZ31;A0A2I3N5P2;A0A096MUY6	A0A096MZH6;A0A2I3MIL1	6;4;2;2;2;1;1;1	6;4;2;2;2;1;1;1	3;3;0;1;0;0;0;0	tr|A0A096MZH6|A0A096MZH6_PAPAN Uncharacterized protein OS=Papio anubis OX=9555 PE=3 SV=2;tr|A0A2I3MIL1|A0A2I3MIL1_PAPAN Uncharacterized protein OS=Papio anubis OX=9555 PE=3 SV=1	8	6	6	3	6	6	3	21.5	21.5	11.1	32.895	298	298;290;200;288;290;274;276;315	3.57	1			6	0	43.091	125300	90444	126090	233050	150120	124040	255370	33283	116720	764320	125300	90444	126090	233050	150120	124040	255370	33283	116720	764320	7	6	7	7
A0A096MZT7	A0A096MZT7	40	35	35	tr|A0A096MZT7|A0A096MZT7_PAPAN PZP alpha-2-macroglobulin like OS=Papio anubis OX=9555 GN=PZP PE=3 SV=1	1	40	35	35	40	35	35	35.4	32.1	32.1	163.95	1483	1483	3.49	1	2	15	25	0	323.31	2916600	2368400	2996000	4668600	3139000	1958800	4202100	232090	1628200	7363200	2916600	2368400	2996000	4668600	3139000	1958800	4202100	232090	1628200	7363200	55	55	55	55
A0A096MZY8;A0A2I3M3Y7;A0A2I3MSQ9	A0A096MZY8;A0A2I3M3Y7;A0A2I3MSQ9	5;5;3	2;2;2	2;2;2	tr|A0A096MZY8|A0A096MZY8_PAPAN Uncharacterized protein OS=Papio anubis OX=9555 PE=3 SV=2;tr|A0A2I3M3Y7|A0A2I3M3Y7_PAPAN Uncharacterized protein OS=Papio anubis OX=9555 PE=3 SV=1;tr|A0A2I3MSQ9|A0A2I3MSQ9_PAPAN Uncharacterized protein OS=Papio anubis OX=9555	3	5	2	2	5	2	2	8.2	3.3	3.3	70.089	635	635;624;459	2		2			0	11.829	10235	7127.4	11918	16494	11898	9843.2	20163	5158.1	26338	108670	10235	7127.4	11918	16494	11898	9843.2	20163	5158.1	26338	108670	2	2	2	2
A0A096N091	A0A096N091	3	3	3	tr|A0A096N091|A0A096N091_PAPAN Enoyl-CoA hydratase OS=Papio anubis OX=9555 GN=EHHADH PE=3 SV=1	1	3	3	3	3	3	3	5.8	5.8	5.8	79.519	723	723	3.33			2	1	0	24.279	27697	22046	29338	59076	36163	27425	62992	6397.7	24956	120450	27697	22046	29338	59076	36163	27425	62992	6397.7	24956	120450	2	2	2	2
A0A096N0R9	A0A096N0R9	13	13	11	tr|A0A096N0R9|A0A096N0R9_PAPAN Antithrombin-III OS=Papio anubis OX=9555 GN=SERPINC1 PE=3 SV=2	1	13	13	11	13	13	11	35.5	35.5	31.3	48.337	428	428	3.16	3	1	5	10	0	197.45	803870	543520	820970	1296000	798430	754050	1368600	73310	630460	870830	803870	543520	820970	1296000	798430	754050	1368600	73310	630460	870830	20	20	20	20
A0A096N137;A0A2I3N533	A0A096N137	3;1	3;1	2;0	tr|A0A096N137|A0A096N137_PAPAN M20_dimer domain-containing protein OS=Papio anubis OX=9555 GN=CNDP2 PE=3 SV=1	2	3	3	2	2	2	2	7.2	7.2	5.5	52.829	475	475;391	4				2	0	26.056	6342.6	7017.6	9260.1	15016	9110.1	9280.1	24392	4735.6	16392	108240	6342.6	7017.6	9260.1	15016	9110.1	9280.1	24392	4735.6	16392	108240	1	1	1	1
A0A096N138;A0A2I3NFW2	A0A096N138;A0A2I3NFW2	8;8	8;8	8;8	tr|A0A096N138|A0A096N138_PAPAN Aldo_ket_red domain-containing protein OS=Papio anubis OX=9555 GN=AKR1A1 PE=3 SV=1;tr|A0A2I3NFW2|A0A2I3NFW2_PAPAN Aldo_ket_red domain-containing protein OS=Papio anubis OX=9555 GN=AKR1A1 PE=3 SV=1	2	8	8	8	8	8	8	28.6	28.6	28.6	36.631	325	325;326	3.38			5	3	0	65.654	149260	131280	165900	290980	199190	172050	324340	40200	135440	1166900	149260	131280	165900	290980	199190	172050	324340	40200	135440	1166900	9	9	9	9
A0A096N1D4;A0A096MTW2;A0A096MVB0	A0A096N1D4;A0A096MTW2;A0A096MVB0	1;1;1	1;1;1	1;1;1	tr|A0A096N1D4|A0A096N1D4_PAPAN Ig-like domain-containing protein OS=Papio anubis OX=9555 PE=4 SV=1;tr|A0A096MTW2|A0A096MTW2_PAPAN Ig-like domain-containing protein OS=Papio anubis OX=9555 PE=4 SV=2;tr|A0A096MVB0|A0A096MVB0_PAPAN Ig-like domain-containing p	3	1	1	1	1	1	1	12.8	12.8	12.8	13.665	125	125;125;133	4				1	0	15.883	12887	10869	10303	32064	16314	12562	39872	3294.9	16535	93122	12887	10869	10303	32064	16314	12562	39872	3294.9	16535	93122	1	1	1	1
A0A096N1E5;A0A2I3MKF8;A0A2I3LEB4	A0A096N1E5;A0A2I3MKF8	4;2;1	4;2;1	4;2;1	tr|A0A096N1E5|A0A096N1E5_PAPAN Uncharacterized protein OS=Papio anubis OX=9555 PE=3 SV=1;tr|A0A2I3MKF8|A0A2I3MKF8_PAPAN Thiolase_N domain-containing protein OS=Papio anubis OX=9555 PE=4 SV=1	3	4	4	4	4	4	4	12.8	12.8	12.8	41.268	397	397;320;363	3.5			2	2	0	34.181	165590	145460	183610	368910	214120	182790	358040	38027	101810	854890	165590	145460	183610	368910	214120	182790	358040	38027	101810	854890	5	5	5	5
A0A096N1J7	A0A096N1J7	3	3	3	tr|A0A096N1J7|A0A096N1J7_PAPAN Apolipoprotein D OS=Papio anubis OX=9555 GN=APOD PE=3 SV=2	1	3	3	3	3	3	3	16.7	16.7	16.7	24.378	215	215	3.2		1	2	2	0	28.433	127180	89615	127120	226070	150680	169130	328670	20536	109580	219330	127180	89615	127120	226070	150680	169130	328670	20536	109580	219330	4	4	4	4
A0A096N1K2;A0A2I3MDI7;A0A2I3LLT6;A0A2I3M6P4	A0A096N1K2;A0A2I3MDI7;A0A2I3LLT6;A0A2I3M6P4	2;1;1;1	2;1;1;1	2;1;1;1	tr|A0A096N1K2|A0A096N1K2_PAPAN Adenylyl cyclase-associated protein OS=Papio anubis OX=9555 GN=CAP1 PE=3 SV=2;tr|A0A2I3MDI7|A0A2I3MDI7_PAPAN Adenylyl cyclase-associated protein OS=Papio anubis OX=9555 GN=CAP1 PE=3 SV=1;tr|A0A2I3LLT6|A0A2I3LLT6_PAPAN Adenyly	4	2	2	2	2	2	2	4.8	4.8	4.8	51.599	475	475;360;434;439	3.5			1	1	0	12.432	15525	15310	19388	30206	19588	22520	34857	4223.7	19071	92316	15525	15310	19388	30206	19588	22520	34857	4223.7	19071	92316	2	2	2	2
A0A096N1T1	A0A096N1T1	16	16	16	tr|A0A096N1T1|A0A096N1T1_PAPAN Uncharacterized protein OS=Papio anubis OX=9555 GN=HRG PE=4 SV=1	1	16	16	16	16	16	16	30.6	30.6	30.6	59.743	526	526	3.37	1	2	12	15	0	206.85	1884700	1482200	2252100	3598400	2326400	3011900	4157800	291010	1156000	3868900	1884700	1482200	2252100	3598400	2326400	3011900	4157800	291010	1156000	3868900	38	37	38	38
A0A096N1V5;A0A2I3LSN8;A0A2I3MG70	A0A096N1V5;A0A2I3LSN8;A0A2I3MG70	6;4;4	6;4;4	6;4;4	tr|A0A096N1V5|A0A096N1V5_PAPAN Uncharacterized protein OS=Papio anubis OX=9555 PE=3 SV=1;tr|A0A2I3LSN8|A0A2I3LSN8_PAPAN Uncharacterized protein OS=Papio anubis OX=9555 PE=3 SV=1;tr|A0A2I3MG70|A0A2I3MG70_PAPAN Uncharacterized protein OS=Papio anubis OX=9555	3	6	6	6	6	6	6	37.3	37.3	37.3	19.765	169	169;139;169	3.14	1		3	3	0	40.19	728370	660450	890200	1204900	940140	960250	1352500	131200	1724000	3505500	728370	660450	890200	1204900	940140	960250	1352500	131200	1724000	3505500	8	9	8	8
A0A096N1X6;A0A2I3N5H0;A0A2I3MGR5;CON__Q58D62	A0A096N1X6;A0A2I3N5H0;A0A2I3MGR5	16;15;14;2	16;15;14;2	16;15;14;2	tr|A0A096N1X6|A0A096N1X6_PAPAN Uncharacterized protein OS=Papio anubis OX=9555 GN=FETUB PE=4 SV=1;tr|A0A2I3N5H0|A0A2I3N5H0_PAPAN Uncharacterized protein OS=Papio anubis OX=9555 GN=FETUB PE=4 SV=1;tr|A0A2I3MGR5|A0A2I3MGR5_PAPAN Uncharacterized protein OS=Pa	4	16	16	16	16	16	16	51.8	51.8	51.8	42.07	382	382;345;317;387	3.36	2	2	8	16	0	321.69	685510	587270	1046400	2084900	1398800	2059100	2543500	141710	421460	1400100	685510	587270	1046400	2084900	1398800	2059100	2543500	141710	421460	1400100	36	32	37	38
A0A096N1Y1	A0A096N1Y1	11	11	4	tr|A0A096N1Y1|A0A096N1Y1_PAPAN Clusterin OS=Papio anubis OX=9555 GN=CLU PE=3 SV=1	1	11	11	4	11	11	4	22.6	22.6	5.6	56.958	501	501	3.06	2	2	6	7	0	195.99	960460	709310	967090	1660000	1076700	779310	1584000	76361	460220	924180	960460	709310	967090	1660000	1076700	779310	1584000	76361	460220	924180	19	18	19	20
A0A096N2J2	A0A096N2J2	1	1	1	tr|A0A096N2J2|A0A096N2J2_PAPAN Ig-like domain-containing protein OS=Papio anubis OX=9555 PE=4 SV=2	1	1	1	1	1	1	1	5.2	5.2	5.2	20.803	193	193	4				1	0.0014493	6.4884	14164	21000	16517	52992	33288	10892	33284	1017.3	9213.7	27184	14164	21000	16517	52992	33288	10892	33284	1017.3	9213.7	27184	1	1	1	1
A0A096N2Y1;A0A2I3MXJ8;A0A096NXZ1	A0A096N2Y1;A0A2I3MXJ8;A0A096NXZ1	11;10;7	11;10;7	10;9;6	tr|A0A096N2Y1|A0A096N2Y1_PAPAN Uncharacterized protein OS=Papio anubis OX=9555 PE=4 SV=2;tr|A0A2I3MXJ8|A0A2I3MXJ8_PAPAN Uncharacterized protein OS=Papio anubis OX=9555 PE=4 SV=1;tr|A0A096NXZ1|A0A096NXZ1_PAPAN Uncharacterized protein OS=Papio anubis OX=9555	3	11	11	10	11	11	10	18	18	16.9	76.616	688	688;680;666	2.92	2		7	3	0	163.92	591610	469160	643970	982230	569130	503650	1014100	47500	242080	620320	591610	469160	643970	982230	569130	503650	1014100	47500	242080	620320	14	14	14	14
A0A096N345	A0A096N345	15	15	15	tr|A0A096N345|A0A096N345_PAPAN Hemopexin OS=Papio anubis OX=9555 GN=HPX PE=3 SV=1	1	15	15	15	15	15	15	37.4	37.4	37.4	51.562	462	462	3.59			14	20	0	323.31	3126000	2231000	3265600	4436500	2997900	3373100	5884700	253880	878700	3026100	3126000	2231000	3265600	4436500	2997900	3373100	5884700	253880	878700	3026100	49	49	49	49
A0A096N463;A0A096P6B1	A0A096N463;A0A096P6B1	2;1	2;1	2;1	tr|A0A096N463|A0A096N463_PAPAN Sidoreflexin OS=Papio anubis OX=9555 GN=SFXN1 PE=3 SV=1;tr|A0A096P6B1|A0A096P6B1_PAPAN Sidoreflexin OS=Papio anubis OX=9555 GN=SFXN3 PE=3 SV=2	2	2	2	2	2	2	2	7.8	7.8	7.8	35.681	322	322;325	2.5		1	1		0	12.432	19750	19875	29323	50155	27257	18363	44348	6703.5	22244	160830	19750	19875	29323	50155	27257	18363	44348	6703.5	22244	160830	1	1	2	2
A0A096N489;A0A2I3LSG5	A0A096N489;A0A2I3LSG5	7;7	7;7	7;7	tr|A0A096N489|A0A096N489_PAPAN FMN hydroxy acid dehydrogenase domain-containing protein OS=Papio anubis OX=9555 GN=HAO2 PE=3 SV=1;tr|A0A2I3LSG5|A0A2I3LSG5_PAPAN FMN hydroxy acid dehydrogenase domain-containing protein OS=Papio anubis OX=9555 GN=HAO2 PE=3 S	2	7	7	7	7	7	7	19.6	19.6	19.6	39.665	358	358;364	3.43		1	2	4	0	323.31	234910	174120	221900	363740	209050	188410	347320	65489	140140	2038200	234910	174120	221900	363740	209050	188410	347320	65489	140140	2038200	7	7	7	7
A0A096N4A4;CON__Q3MHN2	A0A096N4A4	19;2	19;2	19;2	tr|A0A096N4A4|A0A096N4A4_PAPAN Complement component C9 OS=Papio anubis OX=9555 GN=C9 PE=3 SV=1	2	19	19	19	19	19	19	38	38	38	63.372	561	561;548	3.15	3		13	10	0	243.22	2202100	1586400	2341100	4117400	2680500	1707100	3540000	157320	701940	2551100	2202100	1586400	2341100	4117400	2680500	1707100	3540000	157320	701940	2551100	28	28	28	28
A0A096N4A6;A0A2I3M1U6	A0A096N4A6;A0A2I3M1U6	1;1	1;1	1;1	tr|A0A096N4A6|A0A096N4A6_PAPAN NADH dehydrogenase [ubiquinone] iron-sulfur protein 6, mitochondrial OS=Papio anubis OX=9555 GN=NDUFS6 PE=3 SV=2;tr|A0A2I3M1U6|A0A2I3M1U6_PAPAN zf-CHCC domain-containing protein OS=Papio anubis OX=9555 GN=NDUFS6 PE=4 SV=1	2	1	1	1	1	1	1	12.1	12.1	12.1	13.802	124	124;172	3			1		0	11.482	18855	25979	20835	70000	29260	24337	67824	7305.9	35725	171230	18855	25979	20835	70000	29260	24337	67824	7305.9	35725	171230	1	1	1	1
A0A096N4I1;A0A096MT68	A0A096N4I1;A0A096MT68	2;2	2;2	2;2	tr|A0A096N4I1|A0A096N4I1_PAPAN Vitamin K-dependent protein S OS=Papio anubis OX=9555 GN=PROS1 PE=4 SV=1;tr|A0A096MT68|A0A096MT68_PAPAN Vitamin K-dependent protein S OS=Papio anubis OX=9555 GN=PROS1 PE=4 SV=2	2	2	2	2	2	2	2	3.4	3.4	3.4	75.15	676	676;711	4				2	0	14.201	56358	43721	62516	86546	58762	71128	97334	8036.2	32495	76119	56358	43721	62516	86546	58762	71128	97334	8036.2	32495	76119	2	2	2	2
A0A096N4Z1;A0A2I3NAB8;CON__P00735	A0A096N4Z1;A0A2I3NAB8	26;26;7	26;26;7	26;26;7	tr|A0A096N4Z1|A0A096N4Z1_PAPAN Prothrombin OS=Papio anubis OX=9555 GN=F2 PE=3 SV=2;tr|A0A2I3NAB8|A0A2I3NAB8_PAPAN Prothrombin OS=Papio anubis OX=9555 GN=F2 PE=3 SV=1	3	26	26	26	26	26	26	54.6	54.6	54.6	70.155	623	623;626;625	3.37	2	2	12	19	0	323.31	1461600	1202100	1701100	2622600	1574600	1646000	2751800	139730	791910	1804200	1461600	1202100	1701100	2622600	1574600	1646000	2751800	139730	791910	1804200	46	46	45	46
A0A096N531	A0A096N531	22	22	22	tr|A0A096N531|A0A096N531_PAPAN Uncharacterized protein OS=Papio anubis OX=9555 GN=HSPG2 PE=4 SV=2	1	22	22	22	22	22	22	6.8	6.8	6.8	465.04	4357	4357	3.32	2		11	12	0	323.31	599370	468960	633520	1185100	712610	588780	1226000	184400	639220	5301400	599370	468960	633520	1185100	712610	588780	1226000	184400	639220	5301400	27	27	27	27
A0A096N534	A0A096N534	4	4	4	tr|A0A096N534|A0A096N534_PAPAN Alcohol dehydrogenase iron-containing protein 1 OS=Papio anubis OX=9555 PE=3 SV=1	1	4	4	4	4	4	4	12.8	12.8	12.8	50.216	467	467	3.5			2	2	0	29.584	85058	82284	112940	153790	92122	89130	191420	11777	64919	230050	85058	82284	112940	153790	92122	89130	191420	11777	64919	230050	5	5	5	5
A0A096N5G8	A0A096N5G8	10	10	10	tr|A0A096N5G8|A0A096N5G8_PAPAN Aldedh domain-containing protein OS=Papio anubis OX=9555 GN=ALDH6A1 PE=4 SV=1	1	10	10	10	10	10	10	23.1	23.1	23.1	57.989	537	537	3.33		1	6	5	0	81.3	252020	233430	263350	500530	302020	274250	593560	92338	324520	2717400	252020	233430	263350	500530	302020	274250	593560	92338	324520	2717400	13	13	13	13
A0A096N5I4	A0A096N5I4	9	9	9	tr|A0A096N5I4|A0A096N5I4_PAPAN Uncharacterized protein OS=Papio anubis OX=9555 GN=HABP2 PE=4 SV=1	1	9	9	9	9	9	9	19.5	19.5	19.5	62.707	560	560	3.8			2	8	0	87.236	402080	303270	451170	713180	442990	426580	752570	31235	123970	349310	402080	303270	451170	713180	442990	426580	752570	31235	123970	349310	8	8	8	8
A0A096N5V3	A0A096N5V3	3	3	3	tr|A0A096N5V3|A0A096N5V3_PAPAN Fumarate hydratase, mitochondrial OS=Papio anubis OX=9555 GN=FH PE=3 SV=1	1	3	3	3	3	3	3	9.8	9.8	9.8	57.965	542	542	2.67	1		1	1	0	23.64	9607.9	9876	14165	24368	14288	13721	25620	2208.9	15629	61334	9607.9	9876	14165	24368	14288	13721	25620	2208.9	15629	61334	2	2	2	2
A0A096N678	A0A096N678	8	8	8	tr|A0A096N678|A0A096N678_PAPAN Angiotensin 1-10 OS=Papio anubis OX=9555 GN=AGT PE=3 SV=1	1	8	8	8	8	8	8	19.8	19.8	19.8	53.817	490	490	3.5	1		2	7	0	192.57	457100	236470	337580	688340	429740	340590	725120	41657	189310	716450	457100	236470	337580	688340	429740	340590	725120	41657	189310	716450	12	12	12	12
A0A096N6A2	A0A096N6A2	1	1	1	tr|A0A096N6A2|A0A096N6A2_PAPAN 3-hydroxyisobutyrate dehydrogenase OS=Papio anubis OX=9555 GN=HIBADH PE=3 SV=1	1	1	1	1	1	1	1	5.7	5.7	5.7	35.373	336	336	3			1		0	23.02	7657.4	8833.5	12350	14079	9882.3	9554.4	20810	3813.2	8060.1	113050	7657.4	8833.5	12350	14079	9882.3	9554.4	20810	3813.2	8060.1	113050	1	1	1	1
A0A096N6F9;CON__P02676	A0A096N6F9	31;5	31;5	31;5	tr|A0A096N6F9|A0A096N6F9_PAPAN Fibrinogen beta chain OS=Papio anubis OX=9555 GN=FGB PE=4 SV=1	2	31	31	31	31	31	31	66.2	66.2	66.2	55.784	491	491;495	3.11	7	5	33	27	0	323.31	5746400	4161700	6380500	10140000	8088100	5651100	13602000	411560	1623900	4326100	5746400	4161700	6380500	10140000	8088100	5651100	13602000	411560	1623900	4326100	90	90	90	90
A0A096N6U9;A0A2I3MZK6	A0A096N6U9;A0A2I3MZK6	1;1	1;1	1;1	tr|A0A096N6U9|A0A096N6U9_PAPAN Uncharacterized protein OS=Papio anubis OX=9555 PE=3 SV=2;tr|A0A2I3MZK6|A0A2I3MZK6_PAPAN Uncharacterized protein OS=Papio anubis OX=9555 PE=3 SV=1	2	1	1	1	1	1	1	1.8	1.8	1.8	53.36	492	492;519	4				1	0.0093333	5.8777	27723	28820	34842	61764	41699	33256	72347	7273.2	27535	207050	27723	28820	34842	61764	41699	33256	72347	7273.2	27535	207050	1	1	1	1
A0A096N6Z6;A0A2I3M5I0;A0A2I3MS32;A0A2I3MIX1;A0A2I3M1P2;A0A2I3MYW3;A0A2I3N0Q3;A0A096MMT1;A0A2I3MT21;A0A2I3LTN7;A0A096NIA3;A0A2I3LFF7;A0A2I3MEY6;A0A2I3MLE8;A0A096NDH7	A0A096N6Z6	3;1;1;1;1;1;1;1;1;1;1;1;1;1;1	3;1;1;1;1;1;1;1;1;1;1;1;1;1;1	3;1;1;1;1;1;1;1;1;1;1;1;1;1;1	tr|A0A096N6Z6|A0A096N6Z6_PAPAN Uncharacterized protein OS=Papio anubis OX=9555 GN=PCBP1 PE=4 SV=1	15	3	3	3	3	3	3	10.7	10.7	10.7	37.497	356	356;288;290;307;316;321;322;330;335;345;351;360;366;371;403	3.67			1	2	0	22.37	81912	73325	86701	180710	96325	96324	206820	24003	128140	625230	81912	73325	86701	180710	96325	96324	206820	24003	128140	625230	4	4	4	4
A0A096N709	A0A096N709	3	3	3	tr|A0A096N709|A0A096N709_PAPAN Transaldolase OS=Papio anubis OX=9555 GN=TALDO1 PE=3 SV=1	1	3	3	3	3	3	3	9.8	9.8	9.8	37.483	337	337	2.8	2			3	0	20.648	43134	37134	43298	81153	50063	42652	95450	7158.3	46182	222900	43134	37134	43298	81153	50063	42652	95450	7158.3	46182	222900	4	4	4	4
A0A096N711	A0A096N711	6	6	6	tr|A0A096N711|A0A096N711_PAPAN Glyco_18 domain-containing protein OS=Papio anubis OX=9555 GN=CTBS PE=3 SV=1	1	6	6	6	6	6	6	16	16	16	43.347	382	382	3.43			4	3	0	73.215	257050	180070	249910	547690	346870	367910	562000	59973	556850	1474300	257050	180070	249910	547690	346870	367910	562000	59973	556850	1474300	7	7	7	7
A0A096N7B2;A0A2I3LHI1;A0A096MX92	A0A096N7B2;A0A2I3LHI1;A0A096MX92	1;1;1	1;1;1	1;1;1	tr|A0A096N7B2|A0A096N7B2_PAPAN FAA_hydrolase domain-containing protein OS=Papio anubis OX=9555 PE=3 SV=2;tr|A0A2I3LHI1|A0A2I3LHI1_PAPAN FAA_hydrolase domain-containing protein OS=Papio anubis OX=9555 GN=FAHD2A PE=3 SV=1;tr|A0A096MX92|A0A096MX92_PAPAN FAA_h	3	1	1	1	1	1	1	5	5	5	33.481	302	302;351;369	4				1	0	7.4418	8535.4	4969.7	10058	13331	9689.6	9095.9	14132	3358	13087	35325	8535.4	4969.7	10058	13331	9689.6	9095.9	14132	3358	13087	35325	1	1	1	1
A0A096N7T8;A0A096NA01;CON__P01045-1;CON__Q2KJ62;CON__P01044-1	A0A096N7T8;A0A096NA01	22;21;2;2;2	22;21;2;2;2	3;3;0;0;0	tr|A0A096N7T8|A0A096N7T8_PAPAN Uncharacterized protein OS=Papio anubis OX=9555 GN=KNG1 PE=4 SV=1;tr|A0A096NA01|A0A096NA01_PAPAN Uncharacterized protein OS=Papio anubis OX=9555 GN=KNG1 PE=4 SV=2	5	22	22	3	22	22	3	50.1	50.1	5.9	47.958	427	427;391;619;621;621	3.22	2	1	17	12	0	323.31	2412000	1765700	2734400	6547600	3459600	4439300	5045500	310850	980330	2414600	2412000	1765700	2734400	6547600	3459600	4439300	5045500	310850	980330	2414600	38	38	38	38
A0A096N7V3;A0A096MUS6	A0A096N7V3	21;1	21;1	21;1	tr|A0A096N7V3|A0A096N7V3_PAPAN Uncharacterized protein OS=Papio anubis OX=9555 GN=C4BPA PE=4 SV=2	2	21	21	21	21	21	21	44.7	44.7	44.7	66.706	597	597;597	2.95	5	4	17	12	0	323.31	2113700	1775600	2251600	4426300	2651500	3094700	4506000	277970	866870	2160400	2113700	1775600	2251600	4426300	2651500	3094700	4506000	277970	866870	2160400	53	51	52	53
A0A096N813	A0A096N813	6	6	6	tr|A0A096N813|A0A096N813_PAPAN Dipeptidase OS=Papio anubis OX=9555 GN=DPEP1 PE=3 SV=1	1	6	6	6	6	6	6	22.3	22.3	22.3	45.989	412	412	3.67			2	4	0	103.11	64845	55780	70590	130100	80207	80726	149830	20092	93136	611310	64845	55780	70590	130100	80207	80726	149830	20092	93136	611310	8	8	8	8
A0A096N895;A0A2I3LVJ1;A0A2I3M6J7;A0A2I3N4M8	A0A096N895;A0A2I3LVJ1;A0A2I3M6J7	6;5;5;1	6;5;5;1	6;5;5;1	tr|A0A096N895|A0A096N895_PAPAN Peptide-methionine (S)-S-oxide reductase OS=Papio anubis OX=9555 GN=PRSS55 PE=3 SV=1;tr|A0A2I3LVJ1|A0A2I3LVJ1_PAPAN Peptide-methionine (S)-S-oxide reductase OS=Papio anubis OX=9555 GN=PRSS55 PE=3 SV=1;tr|A0A2I3M6J7|A0A2I3M6J7	4	6	6	6	6	6	6	32.3	32.3	32.3	26.132	235	235;212;213;59	2.86	1	1	3	2	0	80.26	143550	140430	134100	449710	219840	265650	405910	66767	125600	1694400	143550	140430	134100	449710	219840	265650	405910	66767	125600	1694400	8	8	8	8
A0A096N8K4	A0A096N8K4	8	8	5	tr|A0A096N8K4|A0A096N8K4_PAPAN HGF activator OS=Papio anubis OX=9555 GN=HGFAC PE=4 SV=2	1	8	8	5	8	8	5	18.3	18.3	13.1	70.047	650	650	3.56			4	5	0	110.63	272310	183810	258450	487240	276400	259830	447270	22622	105790	348660	272310	183810	258450	487240	276400	259830	447270	22622	105790	348660	9	9	9	9
A0A096N8M7;A0A2I3NGK8	A0A096N8M7;A0A2I3NGK8	1;1	1;1	1;1	tr|A0A096N8M7|A0A096N8M7_PAPAN C1q domain-containing protein OS=Papio anubis OX=9555 GN=C1QC PE=4 SV=1;tr|A0A2I3NGK8|A0A2I3NGK8_PAPAN C1q domain-containing protein OS=Papio anubis OX=9555 GN=C1QC PE=4 SV=1	2	1	1	1	1	1	1	7.5	7.5	7.5	24.76	239	239;245	3			1		0	39.961	106670	70531	110560	136990	83484	57757	136520	5084	32175	67549	106670	70531	110560	136990	83484	57757	136520	5084	32175	67549	2	2	2	2
A0A096N8S0;A0A096NF67	A0A096N8S0;A0A096NF67	9;9	9;9	9;9	tr|A0A096N8S0|A0A096N8S0_PAPAN Complement component 8 subunit beta OS=Papio anubis OX=9555 GN=C8B PE=3 SV=2;tr|A0A096NF67|A0A096NF67_PAPAN Complement component 8 subunit beta OS=Papio anubis OX=9555 GN=C8B PE=3 SV=1	2	9	9	9	9	9	9	20.2	20.2	20.2	59.932	529	529;591	3.4		1	4	5	0	88.986	474550	348700	532960	778210	539980	415190	906340	33875	133290	475780	474550	348700	532960	778210	539980	415190	906340	33875	133290	475780	12	12	12	12
A0A096N8U6	A0A096N8U6	10	10	10	tr|A0A096N8U6|A0A096N8U6_PAPAN Ig-like domain-containing protein OS=Papio anubis OX=9555 GN=AZGP1 PE=3 SV=1	1	10	10	10	10	10	10	39.9	39.9	39.9	34.357	298	298	3.33	1	1	3	7	0	91.244	540060	363480	490270	1145500	628440	900020	1201300	77456	578170	1204100	540060	363480	490270	1145500	628440	900020	1201300	77456	578170	1204100	14	14	14	14
A0A096N8X2;A0A2I3MC36;A0A2I3LGF7;A0A2I3LPV2;A0A2I3MTY3;A0A2I3MPE0;A0A2I3ML96;A0A096NM74;A0A2I3MYH5	A0A096N8X2;A0A2I3MC36;A0A2I3LGF7	9;9;8;1;1;1;1;1;1	9;9;8;1;1;1;1;1;1	8;8;7;0;0;0;0;0;0	tr|A0A096N8X2|A0A096N8X2_PAPAN Aldedh domain-containing protein OS=Papio anubis OX=9555 PE=3 SV=2;tr|A0A2I3MC36|A0A2I3MC36_PAPAN Aldedh domain-containing protein OS=Papio anubis OX=9555 PE=3 SV=1;tr|A0A2I3LGF7|A0A2I3LGF7_PAPAN Aldedh domain-containing prot	9	9	9	8	9	9	8	24.2	24.2	22.6	56.387	517	517;528;481;350;480;489;497;518;540	3.5	1		2	7	0	92.372	214400	201700	237150	463520	273090	207410	464990	56873	185290	1619800	214400	201700	237150	463520	273090	207410	464990	56873	185290	1619800	12	12	12	12
A0A096N9E1;A0A2I3LX93;A0A2I3LVL1;A0A2I3MLP6;A0A2I3MDB3;A0A2I3M586;A0A096N2X9	A0A096N9E1;A0A2I3LX93;A0A2I3LVL1	8;7;5;1;1;1;1	8;7;5;1;1;1;1	8;7;5;1;1;1;1	tr|A0A096N9E1|A0A096N9E1_PAPAN 10-formyltetrahydrofolate dehydrogenase OS=Papio anubis OX=9555 GN=ALDH1L1 PE=3 SV=2;tr|A0A2I3LX93|A0A2I3LX93_PAPAN Aldehyde dehydrogenase 1 family member L1 OS=Papio anubis OX=9555 GN=ALDH1L1 PE=3 SV=1;tr|A0A2I3LVL1|A0A2I3LV	7	8	8	8	8	8	8	10.3	10.3	10.3	99.083	905	905;796;507;908;914;914;923	2.75	2		4	2	0	61.04	97234	85314	115300	211290	131340	122010	224940	37833	123430	1042200	97234	85314	115300	211290	131340	122010	224940	37833	123430	1042200	8	9	9	9
A0A096N9E7;A0A096MW13;A0A096MKR7;A0A096NQN4;A0A2I3MNR7;A0A096MSQ8;A0A096NCQ2;A0A096NIE3;A0A096NF42;A0A096N8E4	A0A096N9E7;A0A096MW13;A0A096MKR7;A0A096NQN4;A0A2I3MNR7;A0A096MSQ8;A0A096NCQ2;A0A096NIE3;A0A096NF42;A0A096N8E4	2;2;2;2;2;2;1;1;1;1	2;2;2;2;2;2;1;1;1;1	2;2;2;2;2;2;1;1;1;1	tr|A0A096N9E7|A0A096N9E7_PAPAN Helix-destabilizing protein OS=Papio anubis OX=9555 GN=HNRNPA1 PE=4 SV=2;tr|A0A096MW13|A0A096MW13_PAPAN Uncharacterized protein OS=Papio anubis OX=9555 PE=4 SV=2;tr|A0A096MKR7|A0A096MKR7_PAPAN Helix-destabilizing protein OS=P	10	2	2	2	2	2	2	9.7	9.7	9.7	29.386	267	267;306;306;314;320;372;278;298;309;309	3.5			1	1	0	13.231	16362	16951	21937	28981	20970	15519	35708	3402.9	18397	98877	16362	16951	21937	28981	20970	15519	35708	3402.9	18397	98877	2	2	2	2
A0A096N9P1;A0A096N5D7	A0A096N9P1;A0A096N5D7	4;4	4;4	4;4	tr|A0A096N9P1|A0A096N9P1_PAPAN Uncharacterized protein OS=Papio anubis OX=9555 GN=AGXT2 PE=3 SV=1;tr|A0A096N5D7|A0A096N5D7_PAPAN Uncharacterized protein OS=Papio anubis OX=9555 GN=AGXT2 PE=3 SV=2	2	4	4	4	4	4	4	10.2	10.2	10.2	53.544	481	481;513	2.5	1		3		0	26.928	51508	89301	110040	119920	66985	71316	147890	24784	67276	664380	51508	89301	110040	119920	66985	71316	147890	24784	67276	664380	4	4	4	4
A0A096NA36	A0A096NA36	7	7	7	tr|A0A096NA36|A0A096NA36_PAPAN MACPF domain-containing protein OS=Papio anubis OX=9555 GN=C8A PE=3 SV=1	1	7	7	7	7	7	7	11	11	11	65.461	584	584	3	1		6	2	0	46.031	598490	451640	579400	996290	639940	485560	1018600	45154	391540	546660	598490	451640	579400	996290	639940	485560	1018600	45154	391540	546660	9	9	9	9
A0A096NA95	A0A096NA95	1	1	1	tr|A0A096NA95|A0A096NA95_PAPAN Ig-like domain-containing protein OS=Papio anubis OX=9555 PE=4 SV=1	1	1	1	1	1	1	1	8.9	8.9	8.9	14.71	135	135	3			1		0	22.554	23000	20018	28548	60481	36549	19656	44258	2871.8	17967	81913	23000	20018	28548	60481	36549	19656	44258	2871.8	17967	81913	1	1	1	1
A0A096NAF8	A0A096NAF8	9	9	9	tr|A0A096NAF8|A0A096NAF8_PAPAN Uncharacterized protein OS=Papio anubis OX=9555 GN=F12 PE=4 SV=2	1	9	9	9	9	9	9	19.7	19.7	19.7	66.052	600	600	3.17	1		7	4	0	156.38	536760	438190	671310	1122200	624290	726750	1030200	57289	233140	608560	536760	438190	671310	1122200	624290	726750	1030200	57289	233140	608560	15	15	15	15
A0A096NAT2;A0A2I3N314;A0A2I3LQP6;A0A096N7I3	A0A096NAT2	6;2;2;1	6;2;2;1	6;2;2;1	tr|A0A096NAT2|A0A096NAT2_PAPAN Voltage-dependent anion-selective channel protein 1 OS=Papio anubis OX=9555 GN=VDAC1 PE=3 SV=2	4	6	6	6	6	6	6	20.1	20.1	20.1	31.473	289	289;282;283;270	3.67			2	4	0	37.969	102930	83155	98149	218470	125230	104920	268340	39834	143670	1097800	102930	83155	98149	218470	125230	104920	268340	39834	143670	1097800	5	5	5	5
A0A096NAU0;A0A2I3LRM5;CON__H-INV:HIT000016045	A0A096NAU0;A0A2I3LRM5	32;31;4	2;2;0	2;2;0	tr|A0A096NAU0|A0A096NAU0_PAPAN Cytokeratin-1 OS=Papio anubis OX=9555 GN=KRT1 PE=3 SV=1;tr|A0A2I3LRM5|A0A2I3LRM5_PAPAN Cytokeratin-1 OS=Papio anubis OX=9555 GN=KRT1 PE=3 SV=1	3	32	2	2	32	2	2	45	6.4	6.4	65.761	642	642;642;99	3.5			2	2	0	194.24	21559	50832	41719	39611	62985	251730	67738	16711	243660	113550	21559	50832	41719	39611	62985	251730	67738	16711	243660	113550	5	5	5	5
A0A096NB91;A0A096MMN1	A0A096NB91;A0A096MMN1	2;2	2;2	2;2	tr|A0A096NB91|A0A096NB91_PAPAN Uncharacterized protein OS=Papio anubis OX=9555 GN=CFHR5 PE=4 SV=1;tr|A0A096MMN1|A0A096MMN1_PAPAN Uncharacterized protein OS=Papio anubis OX=9555 GN=CFHR5 PE=4 SV=1	2	2	2	2	2	2	2	3.8	3.8	3.8	65.858	577	577;577	3		1		1	0	13.757	42255	35127	33553	87336	127340	61481	303660	6842.8	49713	73603	42255	35127	33553	87336	127340	61481	303660	6842.8	49713	73603	3	3	3	3
A0A096NBG5	A0A096NBG5	5	5	5	tr|A0A096NBG5|A0A096NBG5_PAPAN Serum amyloid A protein OS=Papio anubis OX=9555 PE=3 SV=2	1	5	5	5	5	5	5	42.3	42.3	42.3	14.662	130	130	3.2	1		1	3	0	33.961	552540	359460	502560	857170	579300	464760	1088600	66308	225040	672630	552540	359460	502560	857170	579300	464760	1088600	66308	225040	672630	6	6	6	6
A0A096NBH0	A0A096NBH0	6	6	6	tr|A0A096NBH0|A0A096NBH0_PAPAN Coagulation factor XIII B chain OS=Papio anubis OX=9555 GN=F13B PE=4 SV=2	1	6	6	6	6	6	6	12.1	12.1	12.1	67.938	594	594	3.33			4	2	0	45.652	135670	98185	135300	310550	185410	201020	390630	19065	94083	287210	135670	98185	135300	310550	185410	201020	390630	19065	94083	287210	5	5	5	5
A0A096NBJ2	A0A096NBJ2	5	5	5	tr|A0A096NBJ2|A0A096NBJ2_PAPAN Immunoglobulin kappa constant OS=Papio anubis OX=9555 GN=IGKC PE=4 SV=2	1	5	5	5	5	5	5	86.7	86.7	86.7	11.454	105	105	3.2	1		5	4	0	323.31	445560	171270	244150	1389700	716920	393920	1823600	43390	331380	780320	445560	171270	244150	1389700	716920	393920	1823600	43390	331380	780320	18	16	17	18
A0A096NBK4;A0A2I3MRW7	A0A096NBK4;A0A2I3MRW7	8;4	8;4	8;4	tr|A0A096NBK4|A0A096NBK4_PAPAN Uncharacterized protein OS=Papio anubis OX=9555 GN=HSD17B10 PE=3 SV=1;tr|A0A2I3MRW7|A0A2I3MRW7_PAPAN Uncharacterized protein OS=Papio anubis OX=9555 GN=HSD17B10 PE=4 SV=1	2	8	8	8	8	8	8	46.7	46.7	46.7	27.128	261	261;169	3.62			3	5	0	91.56	113140	101370	115000	204180	134240	116070	266030	37841	147670	1031500	113140	101370	115000	204180	134240	116070	266030	37841	147670	1031500	10	10	10	10
A0A096NBN3;CON__Q29RQ1	A0A096NBN3	20;3	20;3	20;3	tr|A0A096NBN3|A0A096NBN3_PAPAN Uncharacterized protein OS=Papio anubis OX=9555 GN=C7 PE=3 SV=1	2	20	20	20	20	20	20	31.9	31.9	31.9	93.435	843	843;843	3.22	3	1	7	12	0	323.31	608360	575370	744010	1167300	666780	657950	1301700	57463	303610	719680	608360	575370	744010	1167300	666780	657950	1301700	57463	303610	719680	24	24	24	24
A0A096NBR5;A0A096NA22;A0A096NQ71;A0A2I3M977;A0A2I3LDS9;A0A2I3M3P1;A0A096N029;A0A2I3M4B3;A0A2I3LGP2	A0A096NBR5;A0A096NA22;A0A096NQ71;A0A2I3M977;A0A2I3LDS9	9;9;7;6;5;4;3;3;2	6;6;4;5;4;3;1;1;1	6;6;4;5;4;3;1;1;1	tr|A0A096NBR5|A0A096NBR5_PAPAN 14_3_3 domain-containing protein OS=Papio anubis OX=9555 PE=3 SV=1;tr|A0A096NA22|A0A096NA22_PAPAN 14_3_3 domain-containing protein OS=Papio anubis OX=9555 PE=3 SV=2;tr|A0A096NQ71|A0A096NQ71_PAPAN 14_3_3 domain-containing prot	9	9	6	6	9	6	6	45.5	35.8	35.8	29.062	257	257;257;246;182;219;227;210;218;217	3		1	4	1	0	56.579	110070	81727	106490	201700	114340	114470	232330	32709	145670	1106700	110070	81727	106490	201700	114340	114470	232330	32709	145670	1106700	7	6	7	7
A0A096NCA1	A0A096NCA1	3	3	3	tr|A0A096NCA1|A0A096NCA1_PAPAN Cathepsin B OS=Papio anubis OX=9555 GN=CTSB PE=3 SV=1	1	3	3	3	3	3	3	12.1	12.1	12.1	37.718	339	339	3			3		0	18.876	156340	82808	145610	218770	130360	149530	232530	63871	181230	1571900	156340	82808	145610	218770	130360	149530	232530	63871	181230	1571900	5	5	5	5
A0A096NCP4	A0A096NCP4	5	5	5	tr|A0A096NCP4|A0A096NCP4_PAPAN Apolipoprotein C-III OS=Papio anubis OX=9555 GN=APOC3 PE=3 SV=2	1	5	5	5	5	5	5	47	47	47	12.653	117	117	3.11	1	1	3	4	0	121.34	309350	372500	491610	973450	551520	347810	1222800	33821	134850	626690	309350	372500	491610	973450	551520	347810	1222800	33821	134850	626690	10	10	10	10
A0A096NCV1	A0A096NCV1	4	2	2	tr|A0A096NCV1|A0A096NCV1_PAPAN H15 domain-containing protein OS=Papio anubis OX=9555 GN=H1-5 PE=3 SV=1	1	4	2	2	4	2	2	15.5	8.4	8.4	22.662	226	226	3			2		0	12.984	59037	58392	62110	164270	100510	48275	132750	29578	103030	665830	59037	58392	62110	164270	100510	48275	132750	29578	103030	665830	2	2	2	2
A0A096NDE9	A0A096NDE9	8	8	8	tr|A0A096NDE9|A0A096NDE9_PAPAN Atriopeptidase OS=Papio anubis OX=9555 GN=MME PE=3 SV=2	1	8	8	8	8	8	8	10.4	10.4	10.4	82.061	719	719	3	1	2	1	4	0	54.517	81089	86946	92888	140300	105990	96023	150960	21424	178760	840280	81089	86946	92888	140300	105990	96023	150960	21424	178760	840280	6	6	6	6
A0A096NDF1;A0A2I3LHY3	A0A096NDF1	7;3	7;3	6;2	tr|A0A096NDF1|A0A096NDF1_PAPAN Carbonic anhydrase OS=Papio anubis OX=9555 GN=CA2 PE=3 SV=1	2	7	7	6	6	6	6	33.1	33.1	30	29.272	260	260;109	3		2	2	2	0	100.59	217160	118820	194220	334380	203350	315850	388050	58662	120200	974840	217160	118820	194220	334380	203350	315850	388050	58662	120200	974840	5	5	5	5
A0A096NDH2;A0A096NDV6;A0A096ML38;A0A2I3LGS4;A0A2I3MTJ7;A0A096MLA1;A0A096P2N8;A0A096N674	A0A096NDH2;A0A096NDV6;A0A096ML38	4;4;2;1;1;1;1;1	4;4;2;1;1;1;1;1	4;4;2;1;1;1;1;1	tr|A0A096NDH2|A0A096NDH2_PAPAN CSD domain-containing protein OS=Papio anubis OX=9555 PE=4 SV=1;tr|A0A096NDV6|A0A096NDV6_PAPAN CSD domain-containing protein OS=Papio anubis OX=9555 PE=4 SV=2;tr|A0A096ML38|A0A096ML38_PAPAN CSD domain-containing protein OS=Pa	8	4	4	4	4	4	4	27.3	27.3	27.3	32.744	289	289;324;292;286;291;303;358;372	2	2		2		0	61.793	31983	29982	32831	64997	39758	37623	82427	8653.5	40502	171060	31983	29982	32831	64997	39758	37623	82427	8653.5	40502	171060	3	3	3	3
A0A096NDX2;A0A2I3LWQ8;CON__Q0V8M9	A0A096NDX2;A0A2I3LWQ8	6;4;2	6;4;2	6;4;2	tr|A0A096NDX2|A0A096NDX2_PAPAN Uncharacterized protein OS=Papio anubis OX=9555 GN=ITIH3 PE=3 SV=2;tr|A0A2I3LWQ8|A0A2I3LWQ8_PAPAN Uncharacterized protein OS=Papio anubis OX=9555 GN=ITIH3 PE=3 SV=1	3	6	6	6	6	6	6	6.7	6.7	6.7	99.709	891	891;699;891	3.29			5	2	0	100.82	357230	328380	406800	743740	463950	374620	812790	35921	193570	500690	357230	328380	406800	743740	463950	374620	812790	35921	193570	500690	6	6	6	6
A0A096NDY2;Q28758;CON__Q32PJ2	A0A096NDY2;Q28758	15;15;2	15;15;2	15;15;2	tr|A0A096NDY2|A0A096NDY2_PAPAN Apolipoprotein A-IV OS=Papio anubis OX=9555 GN=APOA4 PE=3 SV=2;sp|Q28758|APOA4_PAPAN Apolipoprotein A-IV (Fragment) OS=Papio anubis OX=9555 GN=APOA4 PE=2 SV=1	3	15	15	15	15	15	15	38.1	38.1	38.1	48.28	417	417;401;380	2.96	3	2	11	7	0	230.63	928970	590900	752730	2046300	823720	1345500	2857900	116150	479240	1452300	928970	590900	752730	2046300	823720	1345500	2857900	116150	479240	1452300	24	24	24	24
A0A096NE59	A0A096NE59	3	3	3	tr|A0A096NE59|A0A096NE59_PAPAN 4-hydroxyphenylpyruvate dioxygenase OS=Papio anubis OX=9555 GN=HPD PE=3 SV=2	1	3	3	3	3	3	3	9.7	9.7	9.7	44.895	393	393	3.67			1	2	0	44.233	37403	36280	45031	89993	45072	56996	91786	20248	28623	558830	37403	36280	45031	89993	45072	56996	91786	20248	28623	558830	2	2	2	2
A0A096NEF0;A0A2I3N9B5	A0A096NEF0;A0A2I3N9B5	4;3	4;3	4;3	tr|A0A096NEF0|A0A096NEF0_PAPAN Christmas factor OS=Papio anubis OX=9555 GN=F9 PE=4 SV=1;tr|A0A2I3N9B5|A0A2I3N9B5_PAPAN Christmas factor OS=Papio anubis OX=9555 GN=F9 PE=4 SV=1	2	4	4	4	4	4	4	8.5	8.5	8.5	53.55	473	473;423	2.75	1		2	1	0	51.238	136370	112280	149180	262880	156170	167260	315140	16085	81544	218990	136370	112280	149180	262880	156170	167260	315140	16085	81544	218990	4	4	4	4
A0A096NEV9	A0A096NEV9	7	7	7	tr|A0A096NEV9|A0A096NEV9_PAPAN Ig-like domain-containing protein OS=Papio anubis OX=9555 PE=4 SV=2	1	7	7	7	7	7	7	53.4	53.4	53.4	14.558	131	131	3.31	1		6	6	0	151.38	4917900	12460000	12308000	16449000	7993500	3257100	8975200	231640	878050	1937700	4917900	12460000	12308000	16449000	7993500	3257100	8975200	231640	878050	1937700	17	17	16	17
A0A096NFC5	A0A096NFC5	22	22	22	tr|A0A096NFC5|A0A096NFC5_PAPAN Complement component C6 OS=Papio anubis OX=9555 GN=C6 PE=3 SV=2	1	22	22	22	22	22	22	29.4	29.4	29.4	105.03	934	934	3.22	2		12	9	0	245.24	1023700	825340	1082000	2047900	1250700	1199700	2214900	106330	2334200	1848700	1023700	825340	1082000	2047900	1250700	1199700	2214900	106330	2334200	1848700	25	24	25	25
A0A096NFI8	A0A096NFI8	1	1	1	tr|A0A096NFI8|A0A096NFI8_PAPAN Ig-like domain-containing protein OS=Papio anubis OX=9555 PE=4 SV=1	1	1	1	1	1	1	1	8	8	8	14.934	138	138	2.67		1	2		0.009396	5.9122	15187	14193	17879	31079	19208	10501	39234	1877.5	14285	103900	15187	14193	17879	31079	19208	10501	39234	1877.5	14285	103900	1	1	1	1
A0A096NFN5	A0A096NFN5	1	1	1	tr|A0A096NFN5|A0A096NFN5_PAPAN Chromosome 1 open reading frame 68 OS=Papio anubis OX=9555 GN=C1orf68 PE=4 SV=1	1	1	1	1	1	1	1	4.8	4.8	4.8	26.108	250	250	4				1	0	8.2307	13883	10958	15764	25240	18723	10810	30037	2827.8	33399	60016	13883	10958	15764	25240	18723	10810	30037	2827.8	33399	60016	1	1	1	1
A0A096NFY7	A0A096NFY7	1	1	1	tr|A0A096NFY7|A0A096NFY7_PAPAN Uncharacterized protein OS=Papio anubis OX=9555 PE=4 SV=2	1	1	1	1	1	1	1	6.1	6.1	6.1	35.576	314	314	4				1	0	11.893	8456.9	5722.1	8184.6	14772	8775.4	11853	17835	1960.9	8310.4	31258	8456.9	5722.1	8184.6	14772	8775.4	11853	17835	1960.9	8310.4	31258	1	1	1	1
A0A096NGG0;A0A2I3M7D3	A0A096NGG0;A0A2I3M7D3	4;2	4;2	4;2	tr|A0A096NGG0|A0A096NGG0_PAPAN Uncharacterized protein OS=Papio anubis OX=9555 GN=MASP2 PE=4 SV=2;tr|A0A2I3M7D3|A0A2I3M7D3_PAPAN CUB domain-containing protein OS=Papio anubis OX=9555 GN=MASP2 PE=4 SV=1	2	4	4	4	4	4	4	8.2	8.2	8.2	75.315	683	683;185	3		1	2	1	0	26.903	81491	69034	82345	159010	97044	77428	144100	12749	55810	201710	81491	69034	82345	159010	97044	77428	144100	12749	55810	201710	5	5	5	5
A0A096NGH2	A0A096NGH2	2	2	2	tr|A0A096NGH2|A0A096NGH2_PAPAN Ig-like domain-containing protein OS=Papio anubis OX=9555 PE=4 SV=2	1	2	2	2	2	2	2	26.2	26.2	26.2	11.01	103	103	3.5			1	1	0	54.731	15998	16899	21298	40940	21655	19487	31233	1617.7	11675	39649	15998	16899	21298	40940	21655	19487	31233	1617.7	11675	39649	1	1	1	1
A0A096NGI0	A0A096NGI0	2	2	2	tr|A0A096NGI0|A0A096NGI0_PAPAN PP28 domain-containing protein OS=Papio anubis OX=9555 PE=4 SV=2	1	2	2	2	2	2	2	10.5	10.5	10.5	20.63	181	181	3.5			1	1	0	11.338	7713	10579	13326	18911	13872	15129	21450	3935.2	25270	122750	7713	10579	13326	18911	13872	15129	21450	3935.2	25270	122750	1	1	1	1
A0A096NGI2	A0A096NGI2	1	1	1	tr|A0A096NGI2|A0A096NGI2_PAPAN ADF-H domain-containing protein OS=Papio anubis OX=9555 GN=COTL1 PE=4 SV=1	1	1	1	1	1	1	1	5.6	5.6	5.6	15.972	142	142	3			1		0	18.485	32460	43606	49526	62107	46203	31353	77139	10527	36019	279670	32460	43606	49526	62107	46203	31353	77139	10527	36019	279670	1	1	1	1
A0A096NGJ9;A0A2I3NBT1;A0A096NDQ6;A0A2I3N968;A0A2I3NA76;A0A2I3LT73	A0A096NGJ9	11;2;2;2;1;1	11;2;2;2;1;1	11;2;2;2;1;1	tr|A0A096NGJ9|A0A096NGJ9_PAPAN Triosephosphate isomerase OS=Papio anubis OX=9555 PE=3 SV=1	6	11	11	11	11	11	11	44.1	44.1	44.1	30.858	286	286;253;279;284;150;161	3.25	3		3	10	0	162.69	201300	171480	242770	364260	227380	234540	444660	72818	384840	2504200	201300	171480	242770	364260	227380	234540	444660	72818	384840	2504200	15	15	15	15
A0A096NGN6;A0A096N1X3;A0A2I3M0D2;A0A096NCG0;A0A096MS12;A0A2I3N334;A0A2I3NCX6;A0A096NEG0;A0A2I3LC13	A0A096NGN6;A0A096N1X3;A0A2I3M0D2;A0A096NCG0;A0A096MS12;A0A2I3N334;A0A2I3NCX6;A0A096NEG0	9;8;8;8;7;7;6;5;1	9;8;8;8;7;7;6;5;1	7;6;6;6;5;5;4;5;0	tr|A0A096NGN6|A0A096NGN6_PAPAN Glyceraldehyde-3-phosphate dehydrogenase OS=Papio anubis OX=9555 PE=3 SV=1;tr|A0A096N1X3|A0A096N1X3_PAPAN Gp_dh_N domain-containing protein OS=Papio anubis OX=9555 PE=3 SV=2;tr|A0A2I3M0D2|A0A2I3M0D2_PAPAN Gp_dh_N domain-conta	9	9	9	7	9	9	7	37	37	28.4	35.982	335	335;259;261;266;260;267;260;258;110	3.73			3	8	0	110.39	213950	164400	229030	358400	234880	209640	410420	65649	290240	2238000	213950	164400	229030	358400	234880	209640	410420	65649	290240	2238000	14	14	14	14
A0A096NH82	A0A096NH82	6	6	6	tr|A0A096NH82|A0A096NH82_PAPAN Uncharacterized protein OS=Papio anubis OX=9555 PE=3 SV=2	1	6	6	6	6	6	6	9.2	9.2	9.2	64.371	577	577	3.29	1		2	4	0	38.481	176630	180350	191010	447180	284180	174880	460660	46028	139960	1556400	176630	180350	191010	447180	284180	174880	460660	46028	139960	1556400	7	7	7	7
A0A096NH98;A0A2I3MDU7;A0A2I3M894;A0A2I3LY63	A0A096NH98;A0A2I3MDU7;A0A2I3M894;A0A2I3LY63	9;8;8;7	4;4;4;3	4;4;4;3	tr|A0A096NH98|A0A096NH98_PAPAN C3/C5 convertase OS=Papio anubis OX=9555 PE=4 SV=1;tr|A0A2I3MDU7|A0A2I3MDU7_PAPAN Uncharacterized protein OS=Papio anubis OX=9555 PE=4 SV=1;tr|A0A2I3M894|A0A2I3M894_PAPAN C3/C5 convertase OS=Papio anubis OX=9555 PE=4 SV=1;tr|	4	9	4	4	9	4	4	12.5	5.9	5.9	83.24	752	752;506;620;538	3.25		1	1	2	0	29.949	101140	89984	110580	154310	93796	82544	174680	8365.5	56903	228420	101140	89984	110580	154310	93796	82544	174680	8365.5	56903	228420	5	5	5	5
A0A096NH99	A0A096NH99	21	2	2	tr|A0A096NH99|A0A096NH99_PAPAN C3/C5 convertase OS=Papio anubis OX=9555 PE=4 SV=2	1	21	2	2	21	2	2	28.1	5	5	85.46	764	764	3.75			1	3	0	45.197	101780	97951	123000	179620	129410	110370	205460	12433	102440	114610	101780	97951	123000	179620	129410	110370	205460	12433	102440	114610	4	4	3	4
A0A096NHF4;A0A096NCB0	A0A096NHF4;A0A096NCB0	2;2	2;2	2;2	tr|A0A096NHF4|A0A096NHF4_PAPAN Acyl carrier protein OS=Papio anubis OX=9555 PE=3 SV=1;tr|A0A096NCB0|A0A096NCB0_PAPAN Acyl carrier protein OS=Papio anubis OX=9555 PE=3 SV=1	2	2	2	2	2	2	2	14.7	14.7	14.7	17.499	156	156;156	4				2	0	17.403	40836	28546	43071	65065	45854	37568	73688	15258	55408	458840	40836	28546	43071	65065	45854	37568	73688	15258	55408	458840	2	2	2	2
A0A096NHN3;A0A2I3MZT0	A0A096NHN3	7;1	7;1	7;1	tr|A0A096NHN3|A0A096NHN3_PAPAN Elongation factor Tu OS=Papio anubis OX=9555 GN=TUFM PE=3 SV=1	2	7	7	7	7	7	7	19.8	19.8	19.8	49.93	455	455;101	2.75	1	2	3	2	0	54.747	109280	92347	100140	226400	126970	103000	279370	21442	85269	672920	109280	92347	100140	226400	126970	103000	279370	21442	85269	672920	5	5	6	7
A0A096NHP2	A0A096NHP2	5	2	2	tr|A0A096NHP2|A0A096NHP2_PAPAN Solute carrier family 25 member 6 OS=Papio anubis OX=9555 GN=SLC25A6 PE=3 SV=2	1	5	2	2	5	2	2	22.8	9.5	9.5	25.408	232	232	2.33	1	1		1	0	14.94	10797	8355.9	9513.5	18050	13257	11244	23511	2007.6	22315	135260	10797	8355.9	9513.5	18050	13257	11244	23511	2007.6	22315	135260	3	3	3	3
A0A096NHS0	A0A096NHS0	1	1	1	tr|A0A096NHS0|A0A096NHS0_PAPAN Uncharacterized protein OS=Papio anubis OX=9555 GN=BNIP5 PE=4 SV=2	1	1	1	1	1	1	1	1.2	1.2	1.2	71.783	650	650	3			1		0.0093834	5.9102	317720	249850	337030	392090	343240	178280	402480	10128	26893	29068	317720	249850	337030	392090	343240	178280	402480	10128	26893	29068	1	1	1	1
A0A096NHT4	A0A096NHT4	2	2	2	tr|A0A096NHT4|A0A096NHT4_PAPAN SCP domain-containing protein OS=Papio anubis OX=9555 GN=PI16 PE=4 SV=2	1	2	2	2	2	2	2	4.1	4.1	4.1	49.967	468	468	2	1		1		0	12.959	26966	14015	19624	50193	22157	39534	56549	3336.1	11763	29564	26966	14015	19624	50193	22157	39534	56549	3336.1	11763	29564	2	2	2	2
A0A096NHX0	A0A096NHX0	5	5	5	tr|A0A096NHX0|A0A096NHX0_PAPAN Lactoylglutathione lyase OS=Papio anubis OX=9555 GN=GLO1 PE=3 SV=1	1	5	5	5	5	5	5	36.4	36.4	36.4	20.709	184	184	3.4			3	2	0	56.77	141580	122620	144360	310080	221290	148340	372020	57981	332290	1825600	141580	122620	144360	310080	221290	148340	372020	57981	332290	1825600	7	7	7	7
A0A096NIA2	A0A096NIA2	1	1	1	tr|A0A096NIA2|A0A096NIA2_PAPAN Collagen type VI alpha 1 chain OS=Papio anubis OX=9555 GN=COL6A1 PE=4 SV=2	1	1	1	1	1	1	1	1.8	1.8	1.8	108.82	1028	1028	4				1	0	22.624	4298.4	6632.5	4269.1	8071.2	5740.2	5654.3	11242	1252.5	9565.2	30676	4298.4	6632.5	4269.1	8071.2	5740.2	5654.3	11242	1252.5	9565.2	30676	1	1	1	1
A0A096NIA8;A0A2I3LJT3;A0A2I3MLD2	A0A096NIA8;A0A2I3LJT3;A0A2I3MLD2	3;3;3	3;3;3	3;3;3	tr|A0A096NIA8|A0A096NIA8_PAPAN Collagen type XVIII alpha 1 chain OS=Papio anubis OX=9555 GN=COL18A1 PE=4 SV=2;tr|A0A2I3LJT3|A0A2I3LJT3_PAPAN Collagen type XVIII alpha 1 chain OS=Papio anubis OX=9555 GN=COL18A1 PE=4 SV=1;tr|A0A2I3MLD2|A0A2I3MLD2_PAPAN Colla	3	3	3	3	3	3	3	2.4	2.4	2.4	127.78	1249	1249;1465;1684	3.33			2	1	0	19.272	78275	93032	120090	164900	112910	106340	182190	23495	121530	579720	78275	93032	120090	164900	112910	106340	182190	23495	121530	579720	3	3	3	3
A0A096NIJ1;A0A096NIJ4;CON__P67983;A0A2I3LSU4;A0A2I3N1E8;A0A096NIJ8;A0A2I3MEG8;A0A096NIJ6	A0A096NIJ1;A0A096NIJ4;CON__P67983	4;3;3;1;1;1;1;1	1;0;0;0;0;0;0;0	1;0;0;0;0;0;0;0	tr|A0A096NIJ1|A0A096NIJ1_PAPAN Metallothionein OS=Papio anubis OX=9555 PE=3 SV=2;tr|A0A096NIJ4|A0A096NIJ4_PAPAN Metallothionein OS=Papio anubis OX=9555 PE=3 SV=2;	8	4	1	1	4	1	1	67.2	32.8	32.8	6.1143	61	61;58;61;39;56;59;60;61	3			1		0	9.5762	8093.3	5427.7	6135.1	20580	10714	6157.4	23248	4461.3	6801	106630	8093.3	5427.7	6135.1	20580	10714	6157.4	23248	4461.3	6801	106630	1	1	1	1
A0A096NIL5;A0A2I3N3L3	A0A096NIL5;A0A2I3N3L3	2;1	2;1	2;1	tr|A0A096NIL5|A0A096NIL5_PAPAN Cystatin domain-containing protein OS=Papio anubis OX=9555 GN=CSTB PE=3 SV=1;tr|A0A2I3N3L3|A0A2I3N3L3_PAPAN Cystatin domain-containing protein OS=Papio anubis OX=9555 GN=CSTB PE=3 SV=1	2	2	2	2	2	2	2	42.9	42.9	42.9	11.102	98	98;84	3.5			1	1	0	36.38	45121	31840	42613	82102	53190	55447	90074	14341	61758	355410	45121	31840	42613	82102	53190	55447	90074	14341	61758	355410	3	3	3	3
A0A096NJ02	A0A096NJ02	1	1	1	tr|A0A096NJ02|A0A096NJ02_PAPAN ShKT domain-containing protein OS=Papio anubis OX=9555 GN=CRISP3 PE=3 SV=1	1	1	1	1	1	1	1	3.3	3.3	3.3	27.774	245	245	1	1				0.0081191	5.9519	26568	15224	23756	51697	29692	28866	24526	1029.3	5883.2	10682	26568	15224	23756	51697	29692	28866	24526	1029.3	5883.2	10682	1	1	1	1
A0A096NJ54	A0A096NJ54	2	2	2	tr|A0A096NJ54|A0A096NJ54_PAPAN Cadherin-5 OS=Papio anubis OX=9555 GN=CDH5 PE=4 SV=2	1	2	2	2	2	2	2	2.7	2.7	2.7	87.5	785	785	2	1		1		0	12.862	34911	27507	40837	65103	39135	46163	82308	3835.4	21364	65355	34911	27507	40837	65103	39135	46163	82308	3835.4	21364	65355	2	2	2	2
A0A096NJ73;A0A2I3NG09;A0A2I3NHA3;A0A2I3N4Q3;A0A2I3LY44;A0A096NJ71	A0A096NJ73;A0A2I3NG09;A0A2I3NHA3;A0A2I3N4Q3;A0A2I3LY44	6;3;3;3;3;1	6;3;3;3;3;1	6;3;3;3;3;1	tr|A0A096NJ73|A0A096NJ73_PAPAN Uncharacterized protein OS=Papio anubis OX=9555 GN=CBR1 PE=3 SV=2;tr|A0A2I3NG09|A0A2I3NG09_PAPAN Uncharacterized protein OS=Papio anubis OX=9555 GN=CBR1 PE=4 SV=1;tr|A0A2I3NHA3|A0A2I3NHA3_PAPAN Uncharacterized protein OS=Papi	6	6	6	6	6	6	6	26.2	26.2	26.2	31.856	290	290;173;178;222;290;277	3.17		1	3	2	0	51.407	94622	61541	104910	174230	135690	110600	192940	27336	104450	898560	94622	61541	104910	174230	135690	110600	192940	27336	104450	898560	6	6	6	6
A0A096NJ86	A0A096NJ86	2	2	2	tr|A0A096NJ86|A0A096NJ86_PAPAN ATP synthase peripheral stalk subunit OSCP OS=Papio anubis OX=9555 PE=3 SV=1	1	2	2	2	2	2	2	15	15	15	23.297	213	213	3.67			1	2	0	41.852	10343	10209	13062	32204	13716	16635	30909	5020.5	18025	177950	10343	10209	13062	32204	13716	16635	30909	5020.5	18025	177950	2	2	2	2
A0A096NJI7;A0A2I3MJU1	A0A096NJI7;A0A2I3MJU1	2;2	2;2	2;2	tr|A0A096NJI7|A0A096NJI7_PAPAN SERPIN domain-containing protein OS=Papio anubis OX=9555 GN=SERPINA10 PE=3 SV=1;tr|A0A2I3MJU1|A0A2I3MJU1_PAPAN SERPIN domain-containing protein OS=Papio anubis OX=9555 GN=SERPINA10 PE=3 SV=1	2	2	2	2	2	2	2	5	5	5	50.16	443	443;471	3.5			1	1	0	14.781	26182	34805	34060	46523	34394	38449	73036	4175.4	30617	86331	26182	34805	34060	46523	34394	38449	73036	4175.4	30617	86331	2	2	2	2
A0A096NJI9	A0A096NJI9	4	4	4	tr|A0A096NJI9|A0A096NJI9_PAPAN SERPIN domain-containing protein OS=Papio anubis OX=9555 GN=SERPINA6 PE=3 SV=2	1	4	4	4	4	4	4	12.1	12.1	12.1	44.683	404	404	4				4	0	43.191	764210	225620	457360	495700	368310	286110	614410	40748	163380	622470	764210	225620	457360	495700	368310	286110	614410	40748	163380	622470	7	7	7	7
A0A096NJJ1;P01010;A0A2I3MI08	A0A096NJJ1;P01010;A0A2I3MI08	16;15;12	16;15;12	16;15;12	tr|A0A096NJJ1|A0A096NJJ1_PAPAN Alpha-1-antitrypsin OS=Papio anubis OX=9555 GN=SERPINA1 PE=3 SV=1;sp|P01010|A1AT_PAPAN Alpha-1-antitrypsin (Fragment) OS=Papio anubis OX=9555 GN=SERPINA1 PE=2 SV=1;tr|A0A2I3MI08|A0A2I3MI08_PAPAN Alpha-1-antitrypsin OS=Papio a	3	16	16	16	16	16	16	42.3	42.3	42.3	46.644	418	418;409;418	3.59	1		8	18	0	323.31	9501600	6643600	9403700	12325000	7583000	6427500	14991000	458720	1632600	2296700	9501600	6643600	9403700	12325000	7583000	6427500	14991000	458720	1632600	2296700	47	47	47	47
A0A096NJJ8;A0A2I3MVI3	A0A096NJJ8;A0A2I3MVI3	5;4	5;4	5;4	tr|A0A096NJJ8|A0A096NJJ8_PAPAN SERPIN domain-containing protein OS=Papio anubis OX=9555 GN=SERPINA4 PE=3 SV=2;tr|A0A2I3MVI3|A0A2I3MVI3_PAPAN SERPIN domain-containing protein OS=Papio anubis OX=9555 GN=SERPINA4 PE=3 SV=1	2	5	5	5	5	5	5	13.6	13.6	13.6	48.635	428	428;442	3.8			1	4	0	39.524	104840	95193	126410	193310	126640	97175	202250	11656	65872	198700	104840	95193	126410	193310	126640	97175	202250	11656	65872	198700	5	5	5	5
A0A096NJK2;A0A2I3MM37	A0A096NJK2;A0A2I3MM37	3;2	3;2	3;2	tr|A0A096NJK2|A0A096NJK2_PAPAN SERPIN domain-containing protein OS=Papio anubis OX=9555 GN=SERPINA5 PE=3 SV=2;tr|A0A2I3MM37|A0A2I3MM37_PAPAN SERPIN domain-containing protein OS=Papio anubis OX=9555 GN=SERPINA5 PE=3 SV=1	2	3	3	3	3	3	3	10.6	10.6	10.6	45.688	406	406;356	3.67			1	2	0	45.265	93406	68584	87556	146690	86597	84256	169190	8435.2	48798	130650	93406	68584	87556	146690	86597	84256	169190	8435.2	48798	130650	4	4	4	4
A0A096NJK4	A0A096NJK4	15	15	15	tr|A0A096NJK4|A0A096NJK4_PAPAN SERPIN domain-containing protein OS=Papio anubis OX=9555 GN=SERPINA3 PE=3 SV=2	1	15	15	15	15	15	15	40.8	40.8	40.8	50.869	448	448	3.03	6	1	13	14	0	323.31	3054900	1647700	2672900	4812800	3127400	1859300	3486500	136990	766850	1553800	3054900	1647700	2672900	4812800	3127400	1859300	3486500	136990	766850	1553800	42	41	42	42
A0A096NJL4	A0A096NJL4	1	1	1	tr|A0A096NJL4|A0A096NJL4_PAPAN Glutaredoxin domain-containing protein OS=Papio anubis OX=9555 GN=GLRX5 PE=4 SV=2	1	1	1	1	1	1	1	12.1	12.1	12.1	16.702	157	157	3			1		0	11.852	7032.8	6486	7877.7	14875	8528.7	8026.2	17448	1381.4	6100.2	21895	7032.8	6486	7877.7	14875	8528.7	8026.2	17448	1381.4	6100.2	21895	1	1	1	1
A0A096NJT2;A0A2I3MF53	A0A096NJT2;A0A2I3MF53	5;5	5;5	5;5	tr|A0A096NJT2|A0A096NJT2_PAPAN Uncharacterized protein OS=Papio anubis OX=9555 GN=APOL1 PE=3 SV=2;tr|A0A2I3MF53|A0A2I3MF53_PAPAN Uncharacterized protein OS=Papio anubis OX=9555 GN=APOL1 PE=3 SV=1	2	5	5	5	5	5	5	14	14	14	41.444	371	371;383	3.14		1	4	2	0	98.932	147530	145570	186000	455300	251720	175450	369220	20014	142500	487280	147530	145570	186000	455300	251720	175450	369220	20014	142500	487280	6	6	6	6
A0A096NJT7;A0A096NJT9	A0A096NJT7;A0A096NJT9	7;6	7;6	2;2	tr|A0A096NJT7|A0A096NJT7_PAPAN HATPase_c domain-containing protein OS=Papio anubis OX=9555 PE=3 SV=2;tr|A0A096NJT9|A0A096NJT9_PAPAN HATPase_c domain-containing protein OS=Papio anubis OX=9555 PE=3 SV=2	2	7	7	2	7	7	2	9.7	9.7	3.2	95.57	831	831;682	2.5	3	1	1	3	0	58.711	75498	68037	69708	144530	90129	78217	148590	21162	209010	814900	75498	68037	69708	144530	90129	78217	148590	21162	209010	814900	9	9	9	9
A0A096NJU5	A0A096NJU5	1	1	1	tr|A0A096NJU5|A0A096NJU5_PAPAN Sulfurtransferase OS=Papio anubis OX=9555 GN=TST PE=4 SV=1	1	1	1	1	1	1	1	4	4	4	33.433	297	297	3			1		0	8.396	4770.2	4781	7082.2	10453	7907	4984.2	13078	1718	8010.4	52499	4770.2	4781	7082.2	10453	7907	4984.2	13078	1718	8010.4	52499	1	1	1	1
A0A096NJW7;A0A2I3MNY7	A0A096NJW7;A0A2I3MNY7	2;2	2;2	2;2	tr|A0A096NJW7|A0A096NJW7_PAPAN Galectin OS=Papio anubis OX=9555 GN=LGALS2 PE=4 SV=1;tr|A0A2I3MNY7|A0A2I3MNY7_PAPAN Galectin OS=Papio anubis OX=9555 GN=LGALS2 PE=4 SV=1	2	2	2	2	2	2	2	20.5	20.5	20.5	14.713	132	132;139	3.5			1	1	0	16.055	9150	8755.2	10159	18386	12905	11155	24601	1956.5	11838	58481	9150	8755.2	10159	18386	12905	11155	24601	1956.5	11838	58481	1	1	1	1
A0A096NK83;A0A2I3NHV4	A0A096NK83;A0A2I3NHV4	1;1	1;1	1;1	tr|A0A096NK83|A0A096NK83_PAPAN Uncharacterized protein OS=Papio anubis OX=9555 GN=CRIP2 PE=4 SV=2;tr|A0A2I3NHV4|A0A2I3NHV4_PAPAN Uncharacterized protein OS=Papio anubis OX=9555 GN=CRIP2 PE=4 SV=1	2	1	1	1	1	1	1	7.7	7.7	7.7	22.549	208	208;280	2		1			0.0092838	5.8502	9124.8	7299.9	11232	15088	7924.3	8281.2	15354	1907	16642	25617	9124.8	7299.9	11232	15088	7924.3	8281.2	15354	1907	16642	25617	1	1	1	1
A0A096NK84	A0A096NK84	1	1	1	tr|A0A096NK84|A0A096NK84_PAPAN LIM zinc-binding domain-containing protein OS=Papio anubis OX=9555 PE=4 SV=1	1	1	1	1	1	1	1	11.7	11.7	11.7	8.5328	77	77	3			1		0	6.6474	91742	76236	71148	173780	105460	78109	287970	19564	142170	476910	91742	76236	71148	173780	105460	78109	287970	19564	142170	476910	1	1	1	1
A0A096NKA9;A0A2I3LLP0;A0A2I3MLE9;A0A2I3MU23	A0A096NKA9;A0A2I3LLP0;A0A2I3MLE9	18;18;15;3	18;18;15;3	18;18;15;3	tr|A0A096NKA9|A0A096NKA9_PAPAN Uncharacterized protein OS=Papio anubis OX=9555 GN=ACO2 PE=3 SV=2;tr|A0A2I3LLP0|A0A2I3LLP0_PAPAN Aconitate hydratase, mitochondrial OS=Papio anubis OX=9555 GN=ACO2 PE=3 SV=1;tr|A0A2I3MLE9|A0A2I3MLE9_PAPAN Aconitate hydratase,	4	18	18	18	18	18	18	29.3	29.3	29.3	87.114	799	799;891;642;632	3.3	1		11	8	0	189.6	345200	372250	371670	732400	503870	379790	772670	113960	578690	3278800	345200	372250	371670	732400	503870	379790	772670	113960	578690	3278800	21	21	21	21
A0A096NKF0	A0A096NKF0	2	2	2	tr|A0A096NKF0|A0A096NKF0_PAPAN Uncharacterized protein OS=Papio anubis OX=9555 PE=4 SV=2	1	2	2	2	2	2	2	11.3	11.3	11.3	27.76	265	265	3.5			1	1	0	13.363	31571	28718	28113	68058	45306	37373	90086	5171.8	36165	98973	31571	28718	28113	68058	45306	37373	90086	5171.8	36165	98973	2	2	2	2
A0A096NKF1;A0A2I3MHF5;A0A2I3NIG6	A0A096NKF1;A0A2I3MHF5;A0A2I3NIG6	1;1;1	1;1;1	1;1;1	tr|A0A096NKF1|A0A096NKF1_PAPAN NADH-cytochrome b5 reductase OS=Papio anubis OX=9555 GN=CYB5R3 PE=3 SV=1;tr|A0A2I3MHF5|A0A2I3MHF5_PAPAN NADH-cytochrome b5 reductase OS=Papio anubis OX=9555 GN=CYB5R3 PE=3 SV=1;tr|A0A2I3NIG6|A0A2I3NIG6_PAPAN NADH-cytochrome b	3	1	1	1	1	1	1	4.3	4.3	4.3	34.194	301	301;301;333	3			1		0	9.381	26886	20902	29028	47260	34438	24384	55824	5897.8	17024	96528	26886	20902	29028	47260	34438	24384	55824	5897.8	17024	96528	1	1	1	1
A0A096NKF3	A0A096NKF3	1	1	1	tr|A0A096NKF3|A0A096NKF3_PAPAN Uncharacterized protein OS=Papio anubis OX=9555 PE=4 SV=2	1	1	1	1	1	1	1	2.7	2.7	2.7	82.006	747	747	4				1	0	7.4751	149760	106490	152870	199540	146230	163430	215090	9475.1	26176	40470	149760	106490	152870	199540	146230	163430	215090	9475.1	26176	40470	1	1	1	1
A0A096NKR2;A0A2I3NHD4;A0A2I3LKZ6	A0A096NKR2;A0A2I3NHD4;A0A2I3LKZ6	6;5;5	6;5;5	6;5;5	tr|A0A096NKR2|A0A096NKR2_PAPAN Fibulin-1 OS=Papio anubis OX=9555 GN=FBLN1 PE=3 SV=2;tr|A0A2I3NHD4|A0A2I3NHD4_PAPAN Fibulin-1 OS=Papio anubis OX=9555 GN=FBLN1 PE=3 SV=1;tr|A0A2I3LKZ6|A0A2I3LKZ6_PAPAN Fibulin-1 OS=Papio anubis OX=9555 GN=FBLN1 PE=3 SV=1	3	6	6	6	6	6	6	10.2	10.2	10.2	72.424	658	658;560;674	2.75		2	6		0	40.021	218890	163110	227940	560670	335670	329700	643230	40861	191220	576580	218890	163110	227940	560670	335670	329700	643230	40861	191220	576580	6	6	6	6
A0A096NKS2;A0A2I3LSP2	A0A096NKS2	4;1	4;1	4;1	tr|A0A096NKS2|A0A096NKS2_PAPAN Tetratricopeptide repeat protein 38 OS=Papio anubis OX=9555 GN=TTC38 PE=3 SV=1	2	4	4	4	4	4	4	9.8	9.8	9.8	52.883	469	469;53	3.25			3	1	0	28.968	83712	67890	83915	147570	92458	79411	172590	20408	68606	585590	83712	67890	83915	147570	92458	79411	172590	20408	68606	585590	4	4	4	4
A0A096NKT3	A0A096NKT3	11	11	11	tr|A0A096NKT3|A0A096NKT3_PAPAN SH3 domain-containing protein OS=Papio anubis OX=9555 GN=DSP PE=4 SV=1	1	11	11	11	11	11	11	4.1	4.1	4.1	331.62	2871	2871	3.36	1	1	2	7	0	80.654	118800	146780	139750	253830	184860	155170	248890	20070	501270	480640	118800	146780	139750	253830	184860	155170	248890	20070	501270	480640	7	7	7	7
A0A096NKX7;A0A2I3NEG9	A0A096NKX7;A0A2I3NEG9	6;6	6;6	6;6	tr|A0A096NKX7|A0A096NKX7_PAPAN Uncharacterized protein OS=Papio anubis OX=9555 GN=IGFALS PE=4 SV=1;tr|A0A2I3NEG9|A0A2I3NEG9_PAPAN Uncharacterized protein OS=Papio anubis OX=9555 GN=IGFALS PE=4 SV=1	2	6	6	6	6	6	6	11.6	11.6	11.6	66.091	605	605;643	3.83			1	5	0	74.417	129580	87860	126810	223380	128490	123710	209150	8498.2	63623	213840	129580	87860	126810	223380	128490	123710	209150	8498.2	63623	213840	5	5	5	5
A0A096NKY1;A0A2I3M409	A0A096NKY1;A0A2I3M409	6;5	6;5	6;5	tr|A0A096NKY1|A0A096NKY1_PAPAN Lactamase_B domain-containing protein OS=Papio anubis OX=9555 GN=HAGH PE=3 SV=2;tr|A0A2I3M409|A0A2I3M409_PAPAN Lactamase_B domain-containing protein OS=Papio anubis OX=9555 GN=HAGH PE=3 SV=1	2	6	6	6	6	6	6	23.9	23.9	23.9	33.877	309	309;258	2.71	2	1	1	3	0	49.2	70256	68687	79753	162350	88077	66276	144210	21267	54809	490560	70256	68687	79753	162350	88077	66276	144210	21267	54809	490560	6	6	6	6
A0A096NLB0	A0A096NLB0	7	7	7	tr|A0A096NLB0|A0A096NLB0_PAPAN Glycosyl-phosphatidylinositol-specific phospholipase D OS=Papio anubis OX=9555 GN=GPLD1 PE=3 SV=1	1	7	7	7	7	7	7	10.2	10.2	10.2	92.684	841	841	3.29			5	2	0	62.186	149630	135000	179730	232060	135550	112730	233790	12573	79603	203690	149630	135000	179730	232060	135550	112730	233790	12573	79603	203690	5	5	5	5
A0A096NLX2	A0A096NLX2	2	2	2	tr|A0A096NLX2|A0A096NLX2_PAPAN Corneodesmosin OS=Papio anubis OX=9555 GN=CDSN PE=4 SV=2	1	2	2	2	2	2	2	3.5	3.5	3.5	50.505	520	520	4				2	0	11.916	25878	27389	32886	54367	42828	30483	66553	3967.7	90973	94655	25878	27389	32886	54367	42828	30483	66553	3967.7	90973	94655	2	2	2	2
A0A096NLY8;A0A2I3MAV2	A0A096NLY8;A0A2I3MAV2	9;7	9;7	9;7	tr|A0A096NLY8|A0A096NLY8_PAPAN PKS_ER domain-containing protein OS=Papio anubis OX=9555 GN=SORD PE=3 SV=2;tr|A0A2I3MAV2|A0A2I3MAV2_PAPAN PKS_ER domain-containing protein OS=Papio anubis OX=9555 GN=SORD PE=3 SV=1	2	9	9	9	9	9	9	31.9	31.9	31.9	38.208	357	357;336	3.2	1	1	3	5	0	65.521	206580	168980	208490	403560	243710	241310	477890	69105	309780	1889000	206580	168980	208490	403560	243710	241310	477890	69105	309780	1889000	14	14	14	14
A0A096NM87;A0A2I3LQI5;A0A2I3LZT5;A0A2I3N6N9	A0A096NM87	7;3;3;1	7;3;3;1	5;3;3;1	tr|A0A096NM87|A0A096NM87_PAPAN Annexin OS=Papio anubis OX=9555 GN=ANXA2 PE=3 SV=2	4	7	7	5	7	7	5	22.7	22.7	14.8	40.381	357	357;222;225;287	3.12			7	1	0	48.707	137930	107590	141580	212050	163110	140240	252000	31113	270800	745670	137930	107590	141580	212050	163110	140240	252000	31113	270800	745670	6	6	6	6
A0A096NMB5	A0A096NMB5	3	3	3	tr|A0A096NMB5|A0A096NMB5_PAPAN Peptidyl-prolyl cis-trans isomerase OS=Papio anubis OX=9555 GN=PPIB PE=3 SV=1	1	3	3	3	3	3	3	13.4	13.4	13.4	23.742	216	216	3.33		1		2	0	17.43	31620	27913	33346	64464	36216	39287	81276	14344	54464	428520	31620	27913	33346	64464	36216	39287	81276	14344	54464	428520	3	3	3	3
A0A096NME5;A0A0A0MUD8;A0A2I3LGD8;A0A2I3MSM5;A0A2I3N017	A0A096NME5;A0A0A0MUD8;A0A2I3LGD8;A0A2I3MSM5;A0A2I3N017	2;2;1;1;1	2;2;1;1;1	2;2;1;1;1	tr|A0A096NME5|A0A096NME5_PAPAN Uncharacterized protein OS=Papio anubis OX=9555 GN=RAB11A PE=4 SV=1;tr|A0A0A0MUD8|A0A0A0MUD8_PAPAN Uncharacterized protein OS=Papio anubis OX=9555 PE=4 SV=1;tr|A0A2I3LGD8|A0A2I3LGD8_PAPAN Uncharacterized protein OS=Papio anub	5	2	2	2	2	2	2	8.8	8.8	8.8	24.393	216	216;218;188;218;439	3.5			1	1	0	12.378	38243	33670	36162	104470	62909	55072	96347	11408	55298	348770	38243	33670	36162	104470	62909	55072	96347	11408	55298	348770	2	2	2	2
A0A096NMT9;A0A2I3MFF4;A0A2I3M1X4;A0A2I3N434	A0A096NMT9;A0A2I3MFF4;A0A2I3M1X4;A0A2I3N434	4;4;3;2	4;4;3;2	4;4;3;2	tr|A0A096NMT9|A0A096NMT9_PAPAN Electron transfer flavoprotein subunit alpha OS=Papio anubis OX=9555 GN=ETFA PE=3 SV=2;tr|A0A2I3MFF4|A0A2I3MFF4_PAPAN Electron transfer flavoprotein subunit alpha OS=Papio anubis OX=9555 GN=ETFA PE=3 SV=1;tr|A0A2I3M1X4|A0A2I3	4	4	4	4	4	4	4	19.6	19.6	19.6	33.684	321	321;333;284;229	3.25		1	1	2	0	54.197	39502	32188	46904	85163	56491	62801	99372	16824	68993	445490	39502	32188	46904	85163	56491	62801	99372	16824	68993	445490	6	6	6	6
A0A096NMX9;A0A096NMX8	A0A096NMX9;A0A096NMX8	6;6	6;6	6;6	tr|A0A096NMX9|A0A096NMX9_PAPAN Fumarylacetoacetase OS=Papio anubis OX=9555 GN=FAH PE=3 SV=1;tr|A0A096NMX8|A0A096NMX8_PAPAN Fumarylacetoacetase OS=Papio anubis OX=9555 GN=FAH PE=3 SV=2	2	6	6	6	6	6	6	15.5	15.5	15.5	46.352	419	419;427	3.67			2	4	0	40.311	294560	322030	350980	733730	385440	304790	598240	56784	229120	1766600	294560	322030	350980	733730	385440	304790	598240	56784	229120	1766600	7	7	7	7
A0A096NN90	A0A096NN90	11	11	11	tr|A0A096NN90|A0A096NN90_PAPAN Aminopeptidase OS=Papio anubis OX=9555 GN=ANPEP PE=3 SV=2	1	11	11	11	11	11	11	14.2	14.2	14.2	109.93	968	968	3.18		1	7	3	0	111.55	142830	130440	128710	289620	191070	172920	323430	56008	129020	1445100	142830	130440	128710	289620	191070	172920	323430	56008	129020	1445100	9	10	9	10
A0A096NNG1	A0A096NNG1	4	4	4	tr|A0A096NNG1|A0A096NNG1_PAPAN Cathepsin X OS=Papio anubis OX=9555 GN=CTSZ PE=3 SV=1	1	4	4	4	4	4	4	12.5	12.5	12.5	34.015	303	303	3.25			3	1	0	28.44	225500	187750	183560	247160	291520	157720	362550	62460	551570	1992600	225500	187750	183560	247160	291520	157720	362550	62460	551570	1992600	5	5	5	5
A0A096NP27;A0A2I3MM22	A0A096NP27;A0A2I3MM22	6;5	6;5	5;5	tr|A0A096NP27|A0A096NP27_PAPAN Uncharacterized protein OS=Papio anubis OX=9555 GN=CRYL1 PE=3 SV=2;tr|A0A2I3MM22|A0A2I3MM22_PAPAN Uncharacterized protein OS=Papio anubis OX=9555 GN=CRYL1 PE=3 SV=1	2	6	6	5	5	5	5	22.3	22.3	16.6	35.347	319	319;324	3.8			1	4	0	35.813	110690	102130	123340	257870	164350	135140	312070	33868	149370	1017600	110690	102130	123340	257870	164350	135140	312070	33868	149370	1017600	6	6	6	6
A0A096NP89	A0A096NP89	1	1	1	tr|A0A096NP89|A0A096NP89_PAPAN Serum amyloid A protein OS=Papio anubis OX=9555 PE=3 SV=1	1	1	1	1	1	1	1	7.4	7.4	7.4	13.551	122	122	1	1				0.0070822	6.2007	22355	7478.2	15009	20695	11360	8433.8	12933	1631.7	1905.7	8517.1	22355	7478.2	15009	20695	11360	8433.8	12933	1631.7	1905.7	8517.1	1	1	1	1
A0A096NPE9	A0A096NPE9	3	3	3	tr|A0A096NPE9|A0A096NPE9_PAPAN Prenylcys_lyase domain-containing protein OS=Papio anubis OX=9555 GN=PCYOX1 PE=3 SV=1	1	3	3	3	3	3	3	5.5	5.5	5.5	56.529	505	505	4				3	0	25.713	57417	55900	60179	110830	74602	51988	139810	8574.2	50586	190110	57417	55900	60179	110830	74602	51988	139810	8574.2	50586	190110	2	2	2	2
A0A096NPF9	A0A096NPF9	2	2	2	tr|A0A096NPF9|A0A096NPF9_PAPAN Ig-like domain-containing protein OS=Papio anubis OX=9555 PE=4 SV=2	1	2	2	2	2	2	2	18.8	18.8	18.8	10.924	101	101	3.33			2	1	0	78.162	87796	114410	111900	195790	111150	78562	277360	12213	53028	260650	87796	114410	111900	195790	111150	78562	277360	12213	53028	260650	3	3	3	3
A0A096NPK3;A0A096NRY5	A0A096NPK3	3;1	3;1	3;1	tr|A0A096NPK3|A0A096NPK3_PAPAN Uncharacterized protein OS=Papio anubis OX=9555 PE=4 SV=2	2	3	3	3	3	3	3	5.7	5.7	5.7	81.778	716	716;142	3.67			1	2	0	36.09	101810	76559	99334	175580	106940	88294	190410	11186	60432	223130	101810	76559	99334	175580	106940	88294	190410	11186	60432	223130	4	4	4	4
A0A096NPS0;CON__P12763	A0A096NPS0	12;1	12;1	12;1	tr|A0A096NPS0|A0A096NPS0_PAPAN Alpha-2-HS-glycoprotein OS=Papio anubis OX=9555 GN=AHSG PE=4 SV=1	2	12	12	12	12	12	12	53.1	53.1	53.1	39.574	367	367;359	3.08	2	5	7	11	0	250.3	1197500	885070	1280900	2026600	1361500	1335600	2489500	126890	563530	1529900	1197500	885070	1280900	2026600	1361500	1335600	2489500	126890	563530	1529900	38	38	38	38
A0A096NPW2;CON__Q2KIS7	A0A096NPW2;CON__Q2KIS7	6;4	6;4	6;4	tr|A0A096NPW2|A0A096NPW2_PAPAN C-type lectin domain-containing protein OS=Papio anubis OX=9555 GN=CLEC3B PE=4 SV=1;	2	6	6	6	6	6	6	38.1	38.1	38.1	22.477	202	202;202	3.17		1	3	2	0	225.4	250210	207950	325730	530370	334720	336430	671150	23700	132120	336070	250210	207950	325730	530370	334720	336430	671150	23700	132120	336070	6	6	6	6
A0A096NPX6;A0A2I3MEY7;A0A2I3M0Y6;A0A2I3NDM3;A0A2I3LLC8	A0A096NPX6;A0A2I3MEY7;A0A2I3M0Y6	7;7;6;1;1	7;7;6;1;1	7;7;6;1;1	tr|A0A096NPX6|A0A096NPX6_PAPAN Microtubule-associated protein OS=Papio anubis OX=9555 PE=4 SV=2;tr|A0A2I3MEY7|A0A2I3MEY7_PAPAN Microtubule-associated protein OS=Papio anubis OX=9555 PE=4 SV=1;tr|A0A2I3M0Y6|A0A2I3M0Y6_PAPAN Uncharacterized protein OS=Papio	5	7	7	7	7	7	7	9.4	9.4	9.4	118.55	1129	1129;2255;602;99;828	2.57	1	1	5		0	71.113	47638	42671	48429	95924	69711	57506	125880	13251	106070	341390	47638	42671	48429	95924	69711	57506	125880	13251	106070	341390	5	5	5	5
A0A096NPZ2;A0A2I3M577;CON__Q3T052	A0A096NPZ2;A0A2I3M577	28;26;2	28;26;2	28;26;2	tr|A0A096NPZ2|A0A096NPZ2_PAPAN Uncharacterized protein OS=Papio anubis OX=9555 GN=ITIH4 PE=3 SV=2;tr|A0A2I3M577|A0A2I3M577_PAPAN Uncharacterized protein OS=Papio anubis OX=9555 GN=ITIH4 PE=3 SV=1	3	28	28	28	28	28	28	41.5	41.5	41.5	102.79	935	935;900;916	3.49	2	1	13	25	0	323.31	1642400	1401500	1918200	2815200	1786900	1504300	3099200	177540	999360	3345900	1642400	1401500	1918200	2815200	1786900	1504300	3099200	177540	999360	3345900	47	47	47	47
A0A096NQ04;A0A2I3N8V7	A0A096NQ04;A0A2I3N8V7	4;2	4;2	4;2	tr|A0A096NQ04|A0A096NQ04_PAPAN Apolipoprotein A-II OS=Papio anubis OX=9555 GN=APOA2 PE=3 SV=2;tr|A0A2I3N8V7|A0A2I3N8V7_PAPAN Apolipoprotein A-II OS=Papio anubis OX=9555 GN=APOA2 PE=3 SV=1	2	4	4	4	4	4	4	15.9	15.9	15.9	14.872	132	132;82	3.5		1	2	5	0	34.462	210710	277060	329420	667520	350440	272900	697420	24368	120040	428280	210710	277060	329420	667520	350440	272900	697420	24368	120040	428280	5	5	5	5
A0A096NQ21;A0A2I3MND3;A0A2I3LRS6;B0CM49;A0A2I3M8W5;A0A2I3MPF3;A0A096P645;A0A096NSM3;A0A096NAQ5;A0A096P6G7;A0A2I3LY52;A0A2I3NFW1;A0A096NG79;A0A096NCS3;A0A2I3LJD5	A0A096NQ21;A0A2I3MND3	15;12;2;2;1;1;1;1;1;1;1;1;1;1;1	13;11;2;1;1;0;0;1;0;1;1;0;1;1;1	12;10;2;0;0;0;0;0;0;0;0;0;0;0;0	tr|A0A096NQ21|A0A096NQ21_PAPAN Vimentin OS=Papio anubis OX=9555 GN=VIM PE=3 SV=1;tr|A0A2I3MND3|A0A2I3MND3_PAPAN Vimentin OS=Papio anubis OX=9555 GN=VIM PE=3 SV=1	15	15	13	12	15	13	12	30.7	27.5	25.5	53.708	466	466;445;82;470;299;400;404;430;470;499;517;517;543;875;932	2.71	3	2	5	4	0	158.41	136050	128300	140770	279920	197630	161440	345550	67115	428670	1863300	136050	128300	140770	279920	197630	161440	345550	67115	428670	1863300	13	13	13	13
A0A096NQI4;A0A096MSP0;A0A096NNT7;A0A096NLN8;A0A096MNF9;A0A096MUE6;A0A096MUK0;A0A096N4K8;A0A096P3U0	A0A096NQI4;A0A096MSP0;A0A096NNT7;A0A096NLN8;A0A096MNF9	4;4;3;3;2;1;1;1;1	4;4;3;3;2;1;1;1;1	4;4;3;3;2;1;1;1;1	tr|A0A096NQI4|A0A096NQI4_PAPAN 40S ribosomal protein SA OS=Papio anubis OX=9555 GN=RPSA PE=3 SV=2;tr|A0A096MSP0|A0A096MSP0_PAPAN 40S ribosomal protein SA OS=Papio anubis OX=9555 GN=RPSA PE=3 SV=2;tr|A0A096NNT7|A0A096NNT7_PAPAN 40S_SA_C domain-containing pr	9	4	4	4	4	4	4	16.4	16.4	16.4	32.553	293	293;300;249;282;264;199;201;206;212	3.5			2	2	0	41.855	62782	51817	63993	171700	85337	76702	156960	21354	81989	563020	62782	51817	63993	171700	85337	76702	156960	21354	81989	563020	5	5	5	5
A0A096NQN2	A0A096NQN2	7	7	7	tr|A0A096NQN2|A0A096NQN2_PAPAN Pentaxin OS=Papio anubis OX=9555 GN=APCS PE=3 SV=1	1	7	7	7	7	7	7	31.8	31.8	31.8	25.39	223	223	3	1		5	2	0	81.706	924980	945360	1225400	1803400	1067800	1213300	2289000	113940	363450	1139900	924980	945360	1225400	1803400	1067800	1213300	2289000	113940	363450	1139900	10	10	10	10
A0A096NQN8;A0A2I3LMN0;A0A2I3LSC7;CON__ENSEMBL:ENSBTAP00000031900	A0A096NQN8;A0A2I3LMN0;A0A2I3LSC7	24;24;23;6	24;24;23;6	24;24;23;6	tr|A0A096NQN8|A0A096NQN8_PAPAN Uncharacterized protein OS=Papio anubis OX=9555 GN=CP PE=3 SV=1;tr|A0A2I3LMN0|A0A2I3LMN0_PAPAN Uncharacterized protein OS=Papio anubis OX=9555 GN=CP PE=3 SV=1;tr|A0A2I3LSC7|A0A2I3LSC7_PAPAN Uncharacterized protein OS=Papio an	4	24	24	24	24	24	24	31.5	31.5	31.5	122.36	1065	1065;1072;950;1064	3.19	3	1	19	14	0	323.31	3023700	2585000	3194500	4078400	2702500	2607400	5017400	204140	1097000	2306500	3023700	2585000	3194500	4078400	2702500	2607400	5017400	204140	1097000	2306500	43	43	43	43
A0A096NQS3	A0A096NQS3	11	11	11	tr|A0A096NQS3|A0A096NQS3_PAPAN Nucleolin OS=Papio anubis OX=9555 GN=NCL PE=4 SV=2	1	11	11	11	11	11	11	14.1	14.1	14.1	76.741	711	711	3.42		1	5	6	0	96.897	215250	184320	245100	423010	262350	263940	487010	91795	428380	2756500	215250	184320	245100	423010	262350	263940	487010	91795	428380	2756500	11	11	11	11
A0A096NR25;A0A2I3MJA1	A0A096NR25;A0A2I3MJA1	6;5	6;5	6;5	tr|A0A096NR25|A0A096NR25_PAPAN Peroxiredoxin-6 OS=Papio anubis OX=9555 GN=PRDX6 PE=3 SV=1;tr|A0A2I3MJA1|A0A2I3MJA1_PAPAN Peroxiredoxin-6 OS=Papio anubis OX=9555 GN=PRDX6 PE=3 SV=1	2	6	6	6	6	6	6	34.4	34.4	34.4	25.023	224	224;224	3.29	1		2	4	0	60.697	216060	172310	217960	424930	228010	204670	487070	58065	171950	1601400	216060	172310	217960	424930	228010	204670	487070	58065	171950	1601400	8	8	8	8
A0A096NR27	A0A096NR27	5	5	5	tr|A0A096NR27|A0A096NR27_PAPAN Uncharacterized protein OS=Papio anubis OX=9555 GN=CD5L PE=4 SV=1	1	5	5	5	5	5	5	15.6	15.6	15.6	38.292	347	347	3.33			4	2	0	124.37	243160	163070	221570	349100	192620	220310	492530	19700	78298	163900	243160	163070	221570	349100	192620	220310	492530	19700	78298	163900	5	5	5	5
A0A096NR64	A0A096NR64	1	1	1	tr|A0A096NR64|A0A096NR64_PAPAN Glutamyl-tRNA(Gln) amidotransferase subunit A, mitochondrial OS=Papio anubis OX=9555 GN=QRSL1 PE=3 SV=2	1	1	1	1	1	1	1	2.1	2.1	2.1	57.091	525	525	4				1	0.0068306	5.996	55857	40657	56767	120330	58391	92133	113590	6269.9	19660	48313	55857	40657	56767	120330	58391	92133	113590	6269.9	19660	48313	1	1	1	1
A0A096NR85	A0A096NR85	1	1	1	tr|A0A096NR85|A0A096NR85_PAPAN Immunoglobulin lambda variable 9-49 OS=Papio anubis OX=9555 GN=IGLV9-49 PE=4 SV=1	1	1	1	1	1	1	1	8.1	8.1	8.1	12.819	123	123	4				1	0	6.7378	23931	20012	19546	73478	39464	18910	75771	2937.9	19015	42671	23931	20012	19546	73478	39464	18910	75771	2937.9	19015	42671	1	1	1	1
A0A096NR95	A0A096NR95	1	1	1	tr|A0A096NR95|A0A096NR95_PAPAN Ig-like domain-containing protein OS=Papio anubis OX=9555 PE=4 SV=2	1	1	1	1	1	1	1	5.9	5.9	5.9	16.23	152	152	3			1		0	6.6309	34487	10191	17338	24434	16406	16843	68546	1508.8	16055	37185	34487	10191	17338	24434	16406	16843	68546	1508.8	16055	37185	1	1	1	1
A0A096NRF9;A0A096NR97	A0A096NRF9;A0A096NR97	3;2	3;2	2;1	tr|A0A096NRF9|A0A096NRF9_PAPAN Ig-like domain-containing protein OS=Papio anubis OX=9555 PE=4 SV=2;tr|A0A096NR97|A0A096NR97_PAPAN Ig-like domain-containing protein OS=Papio anubis OX=9555 PE=4 SV=2	2	3	3	2	3	3	2	15.5	15.5	10.7	17.524	168	168;168	4				3	0	26.023	80845	78984	86823	186620	96729	86740	257130	16409	110200	334870	80845	78984	86823	186620	96729	86740	257130	16409	110200	334870	3	3	3	3
A0A096NRP4	A0A096NRP4	2	2	2	tr|A0A096NRP4|A0A096NRP4_PAPAN Lipocln_cytosolic_FA-bd_dom domain-containing protein OS=Papio anubis OX=9555 PE=3 SV=2	1	2	2	2	2	2	2	11.9	11.9	11.9	19.278	176	176	2	1		1		0	13.036	72951	57089	86784	165990	71049	81929	152940	5395.1	121450	73878	72951	57089	86784	165990	71049	81929	152940	5395.1	121450	73878	2	2	2	2
A0A096NRQ3	A0A096NRQ3	1	1	1	tr|A0A096NRQ3|A0A096NRQ3_PAPAN Lipocln_cytosolic_FA-bd_dom domain-containing protein OS=Papio anubis OX=9555 PE=3 SV=2	1	1	1	1	1	1	1	8.9	8.9	8.9	20.984	190	190	3			1		0	15.678	6063.8	6392	6617.7	18727	8438.6	9207.8	20539	1224.5	5264.8	45178	6063.8	6392	6617.7	18727	8438.6	9207.8	20539	1224.5	5264.8	45178	1	1	1	1
A0A096NRQ5	A0A096NRQ5	3	3	3	tr|A0A096NRQ5|A0A096NRQ5_PAPAN Lipocln_cytosolic_FA-bd_dom domain-containing protein OS=Papio anubis OX=9555 GN=C8G PE=3 SV=1	1	3	3	3	3	3	3	16.8	16.8	16.8	22.258	202	202	3			3		0	39.417	186110	157950	197420	352680	234040	177360	394170	36486	134050	732200	186110	157950	197420	352680	234040	177360	394170	36486	134050	732200	5	5	5	5
A0A096NS45	A0A096NS45	2	1	1	tr|A0A096NS45|A0A096NS45_PAPAN Ig-like domain-containing protein OS=Papio anubis OX=9555 PE=4 SV=2	1	2	1	1	2	1	1	12.1	6.1	6.1	14.133	132	132	4				1	0	45.146	31017	29925	28047	98262	49078	24830	90127	2652.1	20060	56594	31017	29925	28047	98262	49078	24830	90127	2652.1	20060	56594	1	1	1	1
A0A096NS83	A0A096NS83	11	11	11	tr|A0A096NS83|A0A096NS83_PAPAN SERPIN domain-containing protein OS=Papio anubis OX=9555 GN=SERPIND1 PE=3 SV=2	1	11	11	11	11	11	11	24.6	24.6	24.6	56.914	499	499	3.13	2	2	3	8	0	128.01	647760	402100	624040	966540	591160	489580	1097300	37565	180940	473060	647760	402100	624040	966540	591160	489580	1097300	37565	180940	473060	17	17	18	18
A0A096NSI3	A0A096NSI3	5	5	5	tr|A0A096NSI3|A0A096NSI3_PAPAN Enoyl-CoA hydratase OS=Papio anubis OX=9555 GN=HADHA PE=3 SV=1	1	5	5	5	5	5	5	8.9	8.9	8.9	83.079	763	763	3.2	1		1	3	0	44.082	64618	52339	73401	136600	88424	92259	153340	22201	72037	459500	64618	52339	73401	136600	88424	92259	153340	22201	72037	459500	4	4	4	4
A0A096NSJ3;A0A096NSJ4;A0A096MRN7;A0A096NP53;A0A2I3MT79;A0A2I3M0H1;A0A2I3MS21;A0A096NN64;A0A2I3NCP9;A0A2I3NFJ7;A0A2I3M5L3;A0A2I3NB11;A0A2I3LZP6	A0A096NSJ3;A0A096NSJ4;A0A096MRN7;A0A096NP53;A0A2I3MT79;A0A2I3M0H1;A0A2I3MS21;A0A096NN64	7;7;6;6;5;5;5;4;2;2;1;1;1	7;7;6;6;5;5;5;4;2;2;1;1;1	7;7;6;6;5;5;5;4;2;2;1;1;1	tr|A0A096NSJ3|A0A096NSJ3_PAPAN Tr-type G domain-containing protein OS=Papio anubis OX=9555 PE=4 SV=2;tr|A0A096NSJ4|A0A096NSJ4_PAPAN Tr-type G domain-containing protein OS=Papio anubis OX=9555 PE=3 SV=1;tr|A0A096MRN7|A0A096MRN7_PAPAN Elongation factor 1-alp	13	7	7	7	7	7	7	18.7	18.7	18.7	47.676	439	439;441;432;440;423;432;443;463;410;430;67;113;113	3.71			2	5	0	82.806	172380	155750	169690	388580	229420	186870	474930	81832	273930	2381700	172380	155750	169690	388580	229420	186870	474930	81832	273930	2381700	8	8	8	8
A0A096NSK1;A0A2I3MY61	A0A096NSK1;A0A2I3MY61	1;1	1;1	1;1	tr|A0A096NSK1|A0A096NSK1_PAPAN Uncharacterized protein OS=Papio anubis OX=9555 GN=COX17 PE=3 SV=1;tr|A0A2I3MY61|A0A2I3MY61_PAPAN Uncharacterized protein OS=Papio anubis OX=9555 GN=COX17 PE=3 SV=1	2	1	1	1	1	1	1	25.4	25.4	25.4	6.9251	63	63;97	2		1			0	11.787	3836.2	2864	2601.1	6845	4131	4612.3	6357	1021.6	5546.6	37192	3836.2	2864	2601.1	6845	4131	4612.3	6357	1021.6	5546.6	37192	2	2	1	2
A0A096NSZ6	A0A096NSZ6	6	6	6	tr|A0A096NSZ6|A0A096NSZ6_PAPAN Enoyl-CoA hydratase, short chain 1 OS=Papio anubis OX=9555 GN=ECHS1 PE=3 SV=1	1	6	6	6	6	6	6	25.2	25.2	25.2	31.666	290	290	3.5			3	3	0	75.56	391720	337770	344250	831700	461580	407030	1183200	95996	281930	3176700	391720	337770	344250	831700	461580	407030	1183200	95996	281930	3176700	8	8	8	8
A0A096NT92	A0A096NT92	4	4	4	tr|A0A096NT92|A0A096NT92_PAPAN Galectin-3-binding protein OS=Papio anubis OX=9555 GN=LGALS3BP PE=4 SV=2	1	4	4	4	4	4	4	7.6	7.6	7.6	78.878	719	719	3.5			2	2	0	35.78	39170	26967	42531	64361	33774	37635	78028	2463.6	29563	54618	39170	26967	42531	64361	33774	37635	78028	2463.6	29563	54618	3	3	3	3
A0A096NTG2;A0A2I3LXI0;A0A2I3MW91	A0A096NTG2;A0A2I3LXI0	6;4;2	6;4;2	6;4;2	tr|A0A096NTG2|A0A096NTG2_PAPAN Butyryl-CoA dehydrogenase OS=Papio anubis OX=9555 GN=IVD PE=3 SV=1;tr|A0A2I3LXI0|A0A2I3LXI0_PAPAN Butyryl-CoA dehydrogenase OS=Papio anubis OX=9555 GN=IVD PE=3 SV=1	3	6	6	6	6	6	6	15.1	15.1	15.1	46.271	423	423;396;130	3.71			2	5	0	40.233	128660	106920	117270	241070	170560	126630	333530	41006	134240	1019000	128660	106920	117270	241070	170560	126630	333530	41006	134240	1019000	7	7	7	7
A0A096NTH9	A0A096NTH9	2	2	2	tr|A0A096NTH9|A0A096NTH9_PAPAN Uncharacterized protein OS=Papio anubis OX=9555 GN=MRPL12 PE=3 SV=1	1	2	2	2	2	2	2	11.1	11.1	11.1	21.489	198	198	2		2			0	14.625	17268	12685	20601	33817	18061	18408	31012	2414.7	15696	172210	17268	12685	20601	33817	18061	18408	31012	2414.7	15696	172210	3	3	4	4
A0A096NTI0	A0A096NTI0	1	1	1	tr|A0A096NTI0|A0A096NTI0_PAPAN Uncharacterized protein OS=Papio anubis OX=9555 GN=SLC25A10 PE=3 SV=2	1	1	1	1	1	1	1	5.4	5.4	5.4	32.148	296	296	4				1	0	16.129	17198	14611	19345	38074	23772	24530	35664	6407.1	20385	119290	17198	14611	19345	38074	23772	24530	35664	6407.1	20385	119290	2	2	2	2
A0A096NTJ3;A0A2I3N9L1;A0A2I3NF27;A0A2I3NFU5;A0A2I3N0F6;A0A2I3MPM7	A0A096NTJ3;A0A2I3N9L1;A0A2I3NF27;A0A2I3NFU5;A0A2I3N0F6	6;5;5;5;4;1	6;5;5;5;4;1	6;5;5;5;4;1	tr|A0A096NTJ3|A0A096NTJ3_PAPAN Protein disulfide-isomerase OS=Papio anubis OX=9555 GN=P4HB PE=3 SV=2;tr|A0A2I3N9L1|A0A2I3N9L1_PAPAN Uncharacterized protein OS=Papio anubis OX=9555 GN=P4HB PE=3 SV=1;tr|A0A2I3NF27|A0A2I3NF27_PAPAN Protein disulfide-isomerase	6	6	6	6	6	6	6	10.2	10.2	10.2	57.348	510	510;466;507;512;335;108	3.33	1		1	4	0	36.085	101170	88004	103710	188700	126790	245640	262690	59598	158190	1231900	101170	88004	103710	188700	126790	245640	262690	59598	158190	1231900	6	6	6	6
A0A096NTJ4;A0A2I3MJ86;A0A2I3N7R2	A0A096NTJ4;A0A2I3MJ86;A0A2I3N7R2	4;4;2	4;4;2	4;4;2	tr|A0A096NTJ4|A0A096NTJ4_PAPAN Uncharacterized protein OS=Papio anubis OX=9555 GN=ARHGDIA PE=3 SV=2;tr|A0A2I3MJ86|A0A2I3MJ86_PAPAN Uncharacterized protein OS=Papio anubis OX=9555 GN=ARHGDIA PE=3 SV=1;tr|A0A2I3N7R2|A0A2I3N7R2_PAPAN Uncharacterized protein O	3	4	4	4	4	4	4	57.4	57.4	57.4	14.814	129	129;234;160	3.4			3	2	0	68.852	67019	58846	68777	174160	93395	80737	176380	19287	128850	534820	67019	58846	68777	174160	93395	80737	176380	19287	128850	534820	6	5	4	5
A0A096NTX8;CON__P17690	A0A096NTX8	11;2	11;2	11;2	tr|A0A096NTX8|A0A096NTX8_PAPAN Apolipoprotein H OS=Papio anubis OX=9555 GN=APOH PE=4 SV=2	2	11	11	11	11	11	11	42.6	42.6	42.6	38.246	345	345;345	3.11	4	1	3	11	0	278.19	569010	413530	644160	1151700	602850	1051600	1285700	67780	183130	447570	569010	413530	644160	1151700	602850	1051600	1285700	67780	183130	447570	21	21	21	21
A0A096NU39;A0A096NU37;A0A2I3NGN6	A0A096NU39;A0A096NU37;A0A2I3NGN6	7;7;7	7;7;7	7;7;7	tr|A0A096NU39|A0A096NU39_PAPAN Uncharacterized protein OS=Papio anubis OX=9555 GN=ACADSB PE=3 SV=2;tr|A0A096NU37|A0A096NU37_PAPAN Uncharacterized protein OS=Papio anubis OX=9555 GN=ACADSB PE=3 SV=1;tr|A0A2I3NGN6|A0A2I3NGN6_PAPAN Uncharacterized protein OS=	3	7	7	7	7	7	7	24.8	24.8	24.8	40.697	371	371;432;445	3.43			4	3	0	83.765	116990	103880	128830	234300	145610	134140	244490	45604	133990	1089100	116990	103880	128830	234300	145610	134140	244490	45604	133990	1089100	10	10	10	10
A0A096NU53	A0A096NU53	2	2	2	tr|A0A096NU53|A0A096NU53_PAPAN Ornithine--oxo-acid aminotransferase OS=Papio anubis OX=9555 GN=OAT PE=3 SV=1	1	2	2	2	2	2	2	3.9	3.9	3.9	48.504	439	439	4				2	0	12.197	12031	11601	13342	27705	18516	15639	31614	7602.1	22097	172730	12031	11601	13342	27705	18516	15639	31614	7602.1	22097	172730	1	1	1	1
A0A096NUB2;A0A096N568	A0A096NUB2;A0A096N568	1;1	1;1	1;1	tr|A0A096NUB2|A0A096NUB2_PAPAN C-X-C motif chemokine OS=Papio anubis OX=9555 GN=PF4V1 PE=3 SV=1;tr|A0A096N568|A0A096N568_PAPAN C-X-C motif chemokine OS=Papio anubis OX=9555 GN=PF4 PE=3 SV=1	2	1	1	1	1	1	1	10.9	10.9	10.9	11.169	101	101;101	4				1	0	7.3891	8113.5	5719.3	11400	22907	13325	12786	20334	2126.7	13881	40300	8113.5	5719.3	11400	22907	13325	12786	20334	2126.7	13881	40300	1	1	1	1
A0A096NUG8	A0A096NUG8	2	2	2	tr|A0A096NUG8|A0A096NUG8_PAPAN NFU1 iron-sulfur cluster scaffold homolog, mitochondrial OS=Papio anubis OX=9555 GN=NFU1 PE=3 SV=1	1	2	2	2	2	2	2	11.4	11.4	11.4	28.439	254	254	4				2	0	13.598	17425	15217	19896	32200	21504	17257	37159	1510.5	23134	74227	17425	15217	19896	32200	21504	17257	37159	1510.5	23134	74227	2	2	2	2
A0A096NVT3	A0A096NVT3	2	2	2	tr|A0A096NVT3|A0A096NVT3_PAPAN Cystatin C OS=Papio anubis OX=9555 GN=CST3 PE=4 SV=1	1	2	2	2	2	2	2	18.5	18.5	18.5	15.857	146	146	3.5			1	1	0	22.673	45544	40212	37502	107890	44374	59970	139260	10545	52554	169620	45544	40212	37502	107890	44374	59970	139260	10545	52554	169620	2	2	2	2
A0A096NW57	A0A096NW57	1	1	1	tr|A0A096NW57|A0A096NW57_PAPAN Uncharacterized protein OS=Papio anubis OX=9555 PE=3 SV=2	1	1	1	1	1	1	1	1.6	1.6	1.6	60.917	566	566	3			1		0.0092961	5.8532	38152	30335	35229	95002	50945	59443	110920	15379	52967	428840	38152	30335	35229	95002	50945	59443	110920	15379	52967	428840	1	1	1	1
A0A096NWK0;A0A096MR93;A0A096MMH6;A0A096MN25;A0A096N6J7;A0A096N6D5;A0A096NCG2	A0A096NWK0;A0A096MR93;A0A096MMH6;A0A096MN25;A0A096N6J7;A0A096N6D5;A0A096NCG2	1;1;1;1;1;1;1	1;1;1;1;1;1;1	1;1;1;1;1;1;1	tr|A0A096NWK0|A0A096NWK0_PAPAN Uncharacterized protein OS=Papio anubis OX=9555 PE=3 SV=2;tr|A0A096MR93|A0A096MR93_PAPAN Ribosomal_L23eN domain-containing protein OS=Papio anubis OX=9555 PE=3 SV=1;tr|A0A096MMH6|A0A096MMH6_PAPAN Ribosomal_L23eN domain-contai	7	1	1	1	1	1	1	18.6	18.6	18.6	7.9232	70	70;156;156;158;162;162;168	3			1		0	8.6527	16021	13774	22205	35374	25220	20869	43883	4082.8	18800	94564	16021	13774	22205	35374	25220	20869	43883	4082.8	18800	94564	1	1	1	1
A0A096NWZ5	A0A096NWZ5	5	5	5	tr|A0A096NWZ5|A0A096NWZ5_PAPAN Heat shock 27 kDa protein OS=Papio anubis OX=9555 GN=HSPB1 PE=3 SV=1	1	5	5	5	5	5	5	26.8	26.8	26.8	22.81	205	205	2.6	1	1	2	1	0	36.47	138090	123940	158830	243480	150730	122360	344870	29352	134820	839970	138090	123940	158830	243480	150730	122360	344870	29352	134820	839970	6	6	6	6
A0A096NX64;A0A2I3M2F0;A0A2I3MKP6	A0A096NX64;A0A2I3M2F0;A0A2I3MKP6	13;12;8	13;12;8	13;12;8	tr|A0A096NX64|A0A096NX64_PAPAN Phosphoenolpyruvate carboxykinase (GTP) OS=Papio anubis OX=9555 GN=PCK2 PE=3 SV=1;tr|A0A2I3M2F0|A0A2I3M2F0_PAPAN Phosphoenolpyruvate carboxykinase (GTP) OS=Papio anubis OX=9555 GN=PCK2 PE=3 SV=1;tr|A0A2I3MKP6|A0A2I3MKP6_PAPAN	3	13	13	13	13	13	13	23.9	23.9	23.9	70.462	640	640;645;509	3	2		7	4	0	98.073	419340	350660	454230	773150	500970	425440	845980	81197	857570	2116700	419340	350660	454230	773150	500970	425440	845980	81197	857570	2116700	12	12	12	12
A0A096NX85	A0A096NX85	7	4	4	tr|A0A096NX85|A0A096NX85_PAPAN 14_3_3 domain-containing protein OS=Papio anubis OX=9555 GN=YWHAB PE=3 SV=1	1	7	4	4	7	4	4	32.9	22.8	22.8	28.082	246	246	3		1	2	1	0	70.318	104320	96763	118600	211710	121380	120900	240820	31589	133890	806150	104320	96763	118600	211710	121380	120900	240820	31589	133890	806150	5	5	5	6
A0A096NXK6	A0A096NXK6	30	30	30	tr|A0A096NXK6|A0A096NXK6_PAPAN Fibrinogen alpha chain OS=Papio anubis OX=9555 GN=FGA PE=4 SV=2	1	30	30	30	30	30	30	40.1	40.1	40.1	94.531	861	861	3.12	11	4	38	37	0	323.31	10389000	7309300	11343000	17615000	14287000	10152000	24895000	805720	3320000	6546600	10389000	7309300	11343000	17615000	14287000	10152000	24895000	805720	3320000	6546600	120	118	121	122
A0A096NY29;A0A2I3M4V7;A0A2I3MY81;A0A2I3N9M5;A0A2I3MSW6;A0A2I3MAU8;A0A2I3MDD8;A0A2I3LVA1;A0A2I3MQ00;A0A2I3M6Q1;A0A2I3MP74;A0A096P498;A0A2I3M754	A0A096NY29;A0A2I3M4V7;A0A2I3MY81;A0A2I3N9M5;A0A2I3MSW6;A0A2I3MAU8;A0A2I3MDD8	5;4;4;4;4;4;3;2;1;1;1;1;1	5;4;4;4;4;4;3;2;1;1;1;1;1	5;4;4;4;4;4;3;2;1;1;1;1;1	tr|A0A096NY29|A0A096NY29_PAPAN Oxoglutarate dehydrogenase OS=Papio anubis OX=9555 GN=OGDH PE=3 SV=1;tr|A0A2I3M4V7|A0A2I3M4V7_PAPAN Oxoglutarate dehydrogenase OS=Papio anubis OX=9555 GN=OGDH PE=3 SV=1;tr|A0A2I3MY81|A0A2I3MY81_PAPAN Oxoglutarate dehydrogenas	13	5	5	5	5	5	5	6.3	6.3	6.3	115.93	1023	1023;873;1019;1034;1035;1038;386;364;953;999;1019;1037;1043	2.8	1	1	1	2	0	38.897	48875	48967	58196	92626	73376	57065	124510	18279	147310	400210	48875	48967	58196	92626	73376	57065	124510	18279	147310	400210	5	6	6	6
A0A096NY43	A0A096NY43	2	2	2	tr|A0A096NY43|A0A096NY43_PAPAN Apolipoprotein M OS=Papio anubis OX=9555 GN=APOM PE=3 SV=2	1	2	2	2	2	2	2	10.1	10.1	10.1	21.119	188	188	2.67		1	2		0	11.711	107130	84711	107330	195140	111770	104130	224690	18246	82362	966680	107130	84711	107330	195140	111770	104130	224690	18246	82362	966680	3	3	3	3
A0A096NYQ8	A0A096NYQ8	1	1	1	tr|A0A096NYQ8|A0A096NYQ8_PAPAN Mitochondrial import inner membrane translocase subunit OS=Papio anubis OX=9555 GN=TIMM8A PE=3 SV=1	1	1	1	1	1	1	1	11.3	11.3	11.3	10.998	97	97	3			1		0	7.2537	13029	9508.9	16118	21986	16320	15492	31865	2568.1	27338	112900	13029	9508.9	16118	21986	16320	15492	31865	2568.1	27338	112900	1	1	1	1
A0A096NZ28;A0A2I3N887;A0A2I3LFB4;A0A2I3MBR6	A0A096NZ28;A0A2I3N887;A0A2I3LFB4	8;7;4;2	8;7;4;2	8;7;4;2	tr|A0A096NZ28|A0A096NZ28_PAPAN PKS_ER domain-containing protein OS=Papio anubis OX=9555 GN=CRYZ PE=3 SV=1;tr|A0A2I3N887|A0A2I3N887_PAPAN PKS_ER domain-containing protein OS=Papio anubis OX=9555 GN=CRYZ PE=3 SV=1;tr|A0A2I3LFB4|A0A2I3LFB4_PAPAN PKS_ER domain	4	8	8	8	8	8	8	25.2	25.2	25.2	35.241	329	329;295;192;273	3.22		1	5	3	0	52.995	213220	201360	242060	438320	252420	246090	553550	67324	321260	1807800	213220	201360	242060	438320	252420	246090	553550	67324	321260	1807800	10	10	10	10
A0A096NZ34	A0A096NZ34	23	23	23	tr|A0A096NZ34|A0A096NZ34_PAPAN Fibrinogen C-terminal domain-containing protein OS=Papio anubis OX=9555 GN=FGG PE=4 SV=2	1	23	23	23	23	23	23	62.5	62.5	62.5	49.351	437	437	3.37	2	1	23	23	0	323.31	4055000	2965000	4428100	7245200	5498000	3987100	9535600	341620	1485400	3230800	4055000	2965000	4428100	7245200	5498000	3987100	9535600	341620	1485400	3230800	67	67	67	67
A0A096NZ55;A0A096NCW1	A0A096NZ55	3;1	3;1	3;1	tr|A0A096NZ55|A0A096NZ55_PAPAN FABP domain-containing protein OS=Papio anubis OX=9555 PE=3 SV=1	2	3	3	3	3	3	3	21.5	21.5	21.5	15.123	135	135;186	2.67		1	2		0	28.043	74579	79806	90000	171290	99278	129970	191820	13719	276580	279990	74579	79806	90000	171290	99278	129970	191820	13719	276580	279990	3	3	3	3
A0A096NZ57;A0A096N8Z9;A0A2I3MFV2;A0A2I3MIF0;A0A2I3LKI2;A0A0A0MW55;A0A2I3MH89;A0A2I3LQP1;A0A2I3N4F6;A0A096MKN1	A0A096NZ57;A0A096N8Z9;A0A2I3MFV2;A0A2I3MIF0;A0A2I3LKI2;A0A0A0MW55	12;12;11;7;6;6;5;4;4;1	12;12;11;7;6;6;5;4;4;1	12;12;11;7;6;6;5;4;4;1	tr|A0A096NZ57|A0A096NZ57_PAPAN Phosphoglycerate kinase OS=Papio anubis OX=9555 PE=3 SV=1;tr|A0A096N8Z9|A0A096N8Z9_PAPAN Phosphoglycerate kinase OS=Papio anubis OX=9555 PE=3 SV=1;tr|A0A2I3MFV2|A0A2I3MFV2_PAPAN Phosphoglycerate kinase OS=Papio anubis OX=9555	10	12	12	12	12	12	12	36	36	36	44.586	417	417;417;400;358;264;318;217;194;219;417	3.38			8	5	0	159.47	140080	129980	168340	296610	202390	173410	352480	44688	214570	1226000	140080	129980	168340	296610	202390	173410	352480	44688	214570	1226000	10	10	10	10
A0A096NZI1;A0A2I3MUL6	A0A096NZI1	9;2	9;2	9;2	tr|A0A096NZI1|A0A096NZI1_PAPAN Cysteinylglycine-S-conjugate dipeptidase OS=Papio anubis OX=9555 GN=LAP3 PE=3 SV=2	2	9	9	9	9	9	9	20.9	20.9	20.9	55.886	513	513;317	3	1		6	2	0	161.09	174790	155500	185910	378650	235790	191740	410070	75696	305040	2017000	174790	155500	185910	378650	235790	191740	410070	75696	305040	2017000	10	10	10	10
A0A096NZY9;CON__P06868	A0A096NZY9	39;2	39;2	39;2	tr|A0A096NZY9|A0A096NZY9_PAPAN Plasminogen OS=Papio anubis OX=9555 GN=PLG PE=3 SV=2	2	39	39	39	39	39	39	54.4	54.4	54.4	90.753	810	810;812	3.38	4	1	26	33	0	323.31	4494200	3345100	4782000	9221700	5931600	4910300	8608500	375580	1879800	5703300	4494200	3345100	4782000	9221700	5931600	4910300	8608500	375580	1879800	5703300	72	72	72	72
A0A096P018	A0A096P018	1	1	1	tr|A0A096P018|A0A096P018_PAPAN G protein-coupled receptor kinase OS=Papio anubis OX=9555 GN=GRK1 PE=3 SV=2	1	1	1	1	1	1	1	1.2	1.2	1.2	63.669	563	563	4				1	0.0070922	6.2178	241850	186620	158250	529350	245340	209150	721090	20023	133360	205730	241850	186620	158250	529350	245340	209150	721090	20023	133360	205730	2	2	2	2
A0A096P0G1;A0A096MML3;A0A2I3N5Z8;A0A2I3LD85;A0A2I3MTI0;A0A096P4Y4	A0A096P0G1;A0A096MML3;A0A2I3N5Z8;A0A2I3LD85	8;7;6;4;3;3	8;7;6;4;3;3	8;7;6;4;3;3	tr|A0A096P0G1|A0A096P0G1_PAPAN Argininosuccinate synthase OS=Papio anubis OX=9555 PE=3 SV=1;tr|A0A096MML3|A0A096MML3_PAPAN Argininosuccinate synthase OS=Papio anubis OX=9555 PE=3 SV=2;tr|A0A2I3N5Z8|A0A2I3N5Z8_PAPAN Argininosuccinate synthase OS=Papio anubi	6	8	8	8	8	8	8	19.9	19.9	19.9	46.502	412	412;439;435;442;131;375	3.67			3	6	0	71.1	441170	357330	435860	870810	541980	543300	1089000	170210	361790	5426600	441170	357330	435860	870810	541980	543300	1089000	170210	361790	5426600	11	11	11	11
A0A096P0N8	A0A096P0N8	1	1	1	tr|A0A096P0N8|A0A096P0N8_PAPAN NADH dehydrogenase [ubiquinone] 1 alpha subcomplex subunit 8 OS=Papio anubis OX=9555 GN=NDUFA8 PE=3 SV=1	1	1	1	1	1	1	1	7.6	7.6	7.6	20.082	172	172	3			1		0.0069252	6.0646	9372.9	10497	13779	27140	13824	14100	27892	1465.8	4921.4	30389	9372.9	10497	13779	27140	13824	14100	27892	1465.8	4921.4	30389	1	1	1	1
A0A096P0P7;A0A096P0P8;A0A2I3NDQ7;A0A2I3LIU3;A0A2I3M6B8;A0A2I3NC45;CON__Q3SX14	A0A096P0P7;A0A096P0P8;A0A2I3NDQ7;A0A2I3LIU3;A0A2I3M6B8;A0A2I3NC45;CON__Q3SX14	17;17;17;17;17;17;11	17;17;17;17;17;17;11	17;17;17;17;17;17;11	tr|A0A096P0P7|A0A096P0P7_PAPAN Actin-depolymerizing factor OS=Papio anubis OX=9555 GN=GSN PE=3 SV=1;tr|A0A096P0P8|A0A096P0P8_PAPAN Actin-depolymerizing factor OS=Papio anubis OX=9555 GN=GSN PE=3 SV=2;tr|A0A2I3NDQ7|A0A2I3NDQ7_PAPAN Actin-depolymerizing fact	7	17	17	17	17	17	17	31.5	31.5	31.5	80.568	731	731;739;742;748;767;809;781	3.19	1	1	12	7	0	286.07	1578800	1067500	1648900	2197000	1287800	1459300	3141200	107420	603610	1366600	1578800	1067500	1648900	2197000	1287800	1459300	3141200	107420	603610	1366600	28	28	28	28
A0A096P0Q3;CON__Q1A7A4	A0A096P0Q3	40;5	40;5	40;5	tr|A0A096P0Q3|A0A096P0Q3_PAPAN Uncharacterized protein OS=Papio anubis OX=9555 GN=C5 PE=4 SV=2	2	40	40	40	40	40	40	25.7	25.7	25.7	188.56	1676	1676;1677	3.47		2	20	23	0	323.31	2537900	1887500	2600400	4040200	2758600	1929700	3887800	178800	1503600	2491100	2537900	1887500	2600400	4040200	2758600	1929700	3887800	178800	1503600	2491100	43	43	43	43
A0A096P0S5;A0A096P0S6;A0A2I3MGN2	A0A096P0S5;A0A096P0S6	3;2;1	3;2;1	3;2;1	tr|A0A096P0S5|A0A096P0S5_PAPAN Amine oxidase OS=Papio anubis OX=9555 GN=MAOB PE=3 SV=2;tr|A0A096P0S6|A0A096P0S6_PAPAN Amine oxidase OS=Papio anubis OX=9555 GN=MAOB PE=3 SV=2	3	3	3	3	3	3	3	7.7	7.7	7.7	57.242	504	504;497;381	3			3		0	24.776	79935	72376	80739	173320	106560	88637	196340	19818	66062	533230	79935	72376	80739	173320	106560	88637	196340	19818	66062	533230	3	3	3	3
A0A096P0S9	A0A096P0S9	4	4	4	tr|A0A096P0S9|A0A096P0S9_PAPAN Lipocln_cytosolic_FA-bd_dom domain-containing protein OS=Papio anubis OX=9555 GN=ORM1 PE=3 SV=2	1	4	4	4	4	4	4	32.2	32.2	32.2	20.993	180	180	2.29	3	1	1	2	0	95.865	305200	239870	211120	834710	426700	319130	1094000	25037	200410	392230	305200	239870	211120	834710	426700	319130	1094000	25037	200410	392230	10	10	10	10
A0A096P0T2;CON__P00978	A0A096P0T2	10;1	10;1	10;1	tr|A0A096P0T2|A0A096P0T2_PAPAN Alpha-1-microglobulin OS=Papio anubis OX=9555 GN=AMBP PE=3 SV=2	2	10	10	10	10	10	10	33.5	33.5	33.5	39.057	352	352;352	3.11	3		8	8	0	163.63	1297500	1126300	1477700	2236000	1413800	1516000	2372700	128770	486040	1737500	1297500	1126300	1477700	2236000	1413800	1516000	2372700	128770	486040	1737500	22	21	22	22
A0A096P0Y4;A0A2I3LY76;A0A2I3MBY0;A0A2I3LST2;A0A0A0MWE9	A0A096P0Y4;A0A2I3LY76;A0A2I3MBY0;A0A2I3LST2;A0A0A0MWE9	2;2;1;1;1	2;2;1;1;1	2;2;1;1;1	tr|A0A096P0Y4|A0A096P0Y4_PAPAN UV excision repair protein RAD23 OS=Papio anubis OX=9555 GN=RAD23B PE=3 SV=2;tr|A0A2I3LY76|A0A2I3LY76_PAPAN UV excision repair protein RAD23 OS=Papio anubis OX=9555 GN=RAD23B PE=3 SV=1;tr|A0A2I3MBY0|A0A2I3MBY0_PAPAN Ubiquitin	5	2	2	2	2	2	2	4.3	4.3	4.3	42.237	397	397;409;142;308;363	3.5			1	1	0	15.92	30301	24407	35363	60328	38783	43905	65939	9903.5	40178	196720	30301	24407	35363	60328	38783	43905	65939	9903.5	40178	196720	1	1	1	1
A0A096P151;A0A2I3N360	A0A096P151;A0A2I3N360	1;1	1;1	1;1	tr|A0A096P151|A0A096P151_PAPAN Uncharacterized protein OS=Papio anubis OX=9555 GN=GRHPR PE=3 SV=1;tr|A0A2I3N360|A0A2I3N360_PAPAN Uncharacterized protein OS=Papio anubis OX=9555 GN=GRHPR PE=3 SV=1	2	1	1	1	1	1	1	5.5	5.5	5.5	35.642	328	328;358	3			1		0	8.5648	16083	10386	14651	24720	15105	10436	25425	3417.9	11778	75897	16083	10386	14651	24720	15105	10436	25425	3417.9	11778	75897	2	2	2	2
A0A096P1S3;A0A096P1S4	A0A096P1S3;A0A096P1S4	3;2	2;1	1;1	tr|A0A096P1S3|A0A096P1S3_PAPAN Aldedh domain-containing protein OS=Papio anubis OX=9555 GN=ALDH1A1 PE=3 SV=2;tr|A0A096P1S4|A0A096P1S4_PAPAN Aldedh domain-containing protein OS=Papio anubis OX=9555 GN=ALDH1A1 PE=3 SV=2	2	3	2	1	3	2	1	8	6.4	3.7	56.176	513	513;481	4				2	0	11.766	14269	21140	23595	54601	27029	14270	45504	2597.9	27398	97573	14269	21140	23595	54601	27029	14270	45504	2597.9	27398	97573	2	2	2	2
A0A096P228;CON__ENSEMBL:ENSBTAP00000007350;CON__P01030	A0A096P228	56;11;10	56;11;10	4;0;0	tr|A0A096P228|A0A096P228_PAPAN C4a anaphylatoxin OS=Papio anubis OX=9555 PE=4 SV=2	3	56	56	4	56	56	4	36.9	36.9	2.4	189.95	1717	1717;1742;1741	3.24	5	3	38	32	0	323.31	6347200	5215600	7041900	11434000	8077700	5945400	12950000	537930	1978000	5840400	6347200	5215600	7041900	11434000	8077700	5945400	12950000	537930	1978000	5840400	94	94	94	94
A0A096P296;A0A2I3N0B4;A0A2I3MLJ5;A9CB38;A0A2I3MFZ1;A0A2I3MHJ6;A0A2I3N4W0;A0A2I3M490;A0A2I3MJP9;A0A096NGH7;A0A096NIX1;A0A2I3N074	A0A096P296;A0A2I3N0B4	10;9;3;3;3;3;3;3;2;2;2;1	10;9;3;3;3;3;3;3;2;2;2;1	7;7;0;0;0;0;0;0;2;0;0;0	tr|A0A096P296|A0A096P296_PAPAN 14_3_3 domain-containing protein OS=Papio anubis OX=9555 GN=YWHAE PE=3 SV=2;tr|A0A2I3N0B4|A0A2I3N0B4_PAPAN 14_3_3 domain-containing protein OS=Papio anubis OX=9555 GN=YWHAE PE=3 SV=1	12	10	10	7	10	10	7	42	42	32.2	29.174	255	255;233;245;246;247;253;259;267;196;223;229;38	3		2	7	2	0	78.993	293540	234700	296840	524230	348080	310620	629010	113690	514290	3350300	293540	234700	296840	524230	348080	310620	629010	113690	514290	3350300	13	13	13	13
A0A096P2A7;A0A2I3MRF6	A0A096P2A7;A0A2I3MRF6	10;9	10;9	10;9	tr|A0A096P2A7|A0A096P2A7_PAPAN SERPIN domain-containing protein OS=Papio anubis OX=9555 GN=SERPINF2 PE=3 SV=1;tr|A0A2I3MRF6|A0A2I3MRF6_PAPAN SERPIN domain-containing protein OS=Papio anubis OX=9555 GN=SERPINF2 PE=3 SV=1	2	10	10	10	10	10	10	22.8	22.8	22.8	54.557	491	491;427	2.92	2		7	3	0	155.49	743440	493800	753300	1192300	684410	593460	1196300	50141	208020	647850	743440	493800	753300	1192300	684410	593460	1196300	50141	208020	647850	15	15	15	15
A0A096P2A8;CON__Q95121	A0A096P2A8	8;1	8;1	8;1	tr|A0A096P2A8|A0A096P2A8_PAPAN SERPIN domain-containing protein OS=Papio anubis OX=9555 GN=SERPINF1 PE=3 SV=2	2	8	8	8	8	8	8	26.3	26.3	26.3	46.297	418	418;416	3.67			3	6	0	75.573	286530	191300	272080	406150	276630	290910	554260	27286	178630	474500	286530	191300	272080	406150	276630	290910	554260	27286	178630	474500	9	9	9	9
A0A096P2H4	A0A096P2H4	2	2	2	sp|A0A096P2H4|APOC2_PAPAN Apolipoprotein C-II OS=Papio anubis OX=9555 GN=APOC2 PE=3 SV=1	1	2	2	2	2	2	2	29.7	29.7	29.7	11.176	101	101	3.5			1	1	0	44.43	90268	95742	132080	236870	120450	129090	252140	10052	33500	66997	90268	95742	132080	236870	120450	129090	252140	10052	33500	66997	2	2	2	2
A0A096P2H7;A0A2I3M1V7	A0A096P2H7;A0A2I3M1V7	3;3	3;3	3;3	sp|A0A096P2H7|APO1B_PAPAN Apolipoprotein C-I, basic form OS=Papio anubis OX=9555 GN=APOC1 PE=3 SV=1;tr|A0A2I3M1V7|A0A2I3M1V7_PAPAN Uncharacterized protein OS=Papio anubis OX=9555 PE=3 SV=1	2	3	3	3	3	3	3	21.7	21.7	21.7	9.4179	83	83;130	3	1		2	2	0	21.206	276800	217410	328090	693100	318150	280760	637030	19536	77521	201660	276800	217410	328090	693100	318150	280760	637030	19536	77521	201660	5	5	5	5
A0A096P2I7;CON__P02584;A0A2I3N1N1	A0A096P2I7	5;2;2	5;2;2	5;2;2	tr|A0A096P2I7|A0A096P2I7_PAPAN Profilin OS=Papio anubis OX=9555 GN=PFN1 PE=3 SV=2	3	5	5	5	5	5	5	42.9	42.9	42.9	15.054	140	140;140;167	3.8			1	4	0	45.539	224310	174910	165970	493690	236360	210000	629870	52916	225960	1217000	224310	174910	165970	493690	236360	210000	629870	52916	225960	1217000	5	5	5	5
A0A096P2L0	A0A096P2L0	1	1	1	tr|A0A096P2L0|A0A096P2L0_PAPAN Uncharacterized protein OS=Papio anubis OX=9555 GN=KIAA0753 PE=4 SV=1	1	1	1	1	1	1	1	0.7	0.7	0.7	109.26	968	968	3			1		1	-2	56075	49333	46466	143140	76435	29457	139190	4292.8	16395	36560	56075	49333	46466	143140	76435	29457	139190	4292.8	16395	36560	1	1	1	1
A0A096P2R6;A0A2I3LIM2;A0A2I3NI49;A0A2I3NB20;A0A2I3MWI9;A0A2I3LRX8;CON__Q6T181	A0A096P2R6;A0A2I3LIM2;A0A2I3NI49;A0A2I3NB20;A0A2I3MWI9	6;6;5;4;4;2;1	6;6;5;4;4;2;1	6;6;5;4;4;2;1	tr|A0A096P2R6|A0A096P2R6_PAPAN LAM_G_DOMAIN domain-containing protein OS=Papio anubis OX=9555 GN=SHBG PE=4 SV=2;tr|A0A2I3LIM2|A0A2I3LIM2_PAPAN LAM_G_DOMAIN domain-containing protein OS=Papio anubis OX=9555 GN=SHBG PE=4 SV=1;tr|A0A2I3NI49|A0A2I3NI49_PAPAN L	7	6	6	6	6	6	6	20.6	20.6	20.6	43.974	402	402;461;290;287;294;83;401	2.83	2		1	3	0	72.416	129410	104340	135950	206760	143790	121010	273070	11468	70263	117790	129410	104340	135950	206760	143790	121010	273070	11468	70263	117790	7	7	7	7
A0A096P388;CON__Q3ZBS7	A0A096P388	15;2	15;2	15;2	tr|A0A096P388|A0A096P388_PAPAN SMB domain-containing protein OS=Papio anubis OX=9555 PE=4 SV=1	2	15	15	15	15	15	15	41.3	41.3	41.3	54.511	479	479;484	3.12	3	2	10	11	0	254.71	1354900	1000300	1387600	2086800	1469200	1487800	2310300	185770	687370	2645300	1354900	1000300	1387600	2086800	1469200	1487800	2310300	185770	687370	2645300	30	30	30	30
A0A096P398;A0A2I3MJ33	A0A096P398;A0A2I3MJ33	3;2	1;1	1;1	tr|A0A096P398|A0A096P398_PAPAN Fructose-bisphosphate aldolase OS=Papio anubis OX=9555 GN=ALDOC PE=3 SV=2;tr|A0A2I3MJ33|A0A2I3MJ33_PAPAN Fructose-bisphosphate aldolase OS=Papio anubis OX=9555 GN=ALDOC PE=3 SV=1	2	3	1	1	3	1	1	10	6.2	6.2	40.058	370	370;336	2.5	1			1	0	19.709	5107.6	6521.9	6699.9	13769	8619.2	6489.1	14123	1392.9	15344	49332	5107.6	6521.9	6699.9	13769	8619.2	6489.1	14123	1392.9	15344	49332	1	1	1	2
A0A096P3D8;A0A096P3E0;A0A2I3MNJ3;A0A2I3NGN4	A0A096P3D8;A0A096P3E0	5;4;1;1	5;4;1;1	5;4;1;1	tr|A0A096P3D8|A0A096P3D8_PAPAN ATP synthase subunit gamma OS=Papio anubis OX=9555 GN=ATP5F1C PE=3 SV=1;tr|A0A096P3E0|A0A096P3E0_PAPAN ATP synthase subunit gamma OS=Papio anubis OX=9555 GN=ATP5F1C PE=3 SV=2	4	5	5	5	5	5	5	19.5	19.5	19.5	33.066	298	298;297;242;287	3.4			3	2	0	39.106	56130	53861	55977	115740	67452	65222	124950	15764	88338	422380	56130	53861	55977	115740	67452	65222	124950	15764	88338	422380	5	5	5	5
A0A096P3H0;A0A096P3G9	A0A096P3H0;A0A096P3G9	1;1	1;1	1;1	tr|A0A096P3H0|A0A096P3H0_PAPAN PRP18 homolog OS=Papio anubis OX=9555 GN=PRPF18 PE=3 SV=1;tr|A0A096P3G9|A0A096P3G9_PAPAN PRP18 homolog OS=Papio anubis OX=9555 GN=PRPF18 PE=3 SV=1	2	1	1	1	1	1	1	3.5	3.5	3.5	39.858	342	342;351	4				2	1	-2	28268	27318	33910	55235	32638	26107	53392	3051.5	18954	80888	28268	27318	33910	55235	32638	26107	53392	3051.5	18954	80888	2	2	2	2
A0A096P3M0	A0A096P3M0	1	1	1	tr|A0A096P3M0|A0A096P3M0_PAPAN Bleomycin hydrolase OS=Papio anubis OX=9555 GN=BLMH PE=3 SV=1	1	1	1	1	1	1	1	1.5	1.5	1.5	52.495	455	455	4				1	0	8.3703	22976	24769	28478	35130	34009	24927	46370	4175.2	91621	135890	22976	24769	28478	35130	34009	24927	46370	4175.2	91621	135890	1	1	1	1
A0A096P4C3;A0A2I3M6K0;A0A2I3N3N5;A0A2I3LH93;A0A2I3LQS0;A0A2I3LEI0;A0A2I3MN69	A0A096P4C3;A0A2I3M6K0	6;3;2;1;1;1;1	6;3;2;1;1;1;1	6;3;2;1;1;1;1	tr|A0A096P4C3|A0A096P4C3_PAPAN Glutamate dehydrogenase (NAD(P)(+)) OS=Papio anubis OX=9555 GN=GLUD1 PE=3 SV=2;tr|A0A2I3M6K0|A0A2I3M6K0_PAPAN Glutamate dehydrogenase (NAD(P)(+)) OS=Papio anubis OX=9555 GN=GLUD1 PE=3 SV=1	7	6	6	6	6	6	6	13.3	13.3	13.3	61.453	558	558;267;174;62;65;69;541	2.43	2	2	1	2	0	46.473	44074	36244	42114	83774	50020	47506	98887	11472	63065	496230	44074	36244	42114	83774	50020	47506	98887	11472	63065	496230	5	6	6	6
A0A096P4G5	A0A096P4G5	3	3	3	tr|A0A096P4G5|A0A096P4G5_PAPAN C-type lectin domain-containing protein OS=Papio anubis OX=9555 PE=4 SV=1	1	3	3	3	3	3	3	11.5	11.5	11.5	25.728	244	244	3.33			2	1	0	22.584	411370	237530	375440	664500	412690	298170	433350	20271	59355	178210	411370	237530	375440	664500	412690	298170	433350	20271	59355	178210	3	3	3	3
A0A096P4M5;A0A2I3NBB5;A0A2I3MWL8;A0A2I3MC82;A0A2I3N3N3;A0A2I3MC14;A0A096ML14;A0A096P4M4	A0A096P4M5;A0A2I3NBB5;A0A2I3MWL8;A0A2I3MC82;A0A2I3N3N3;A0A2I3MC14;A0A096ML14;A0A096P4M4	4;3;2;2;2;2;2;2	4;3;2;2;2;2;2;2	4;3;2;2;2;2;2;2	tr|A0A096P4M5|A0A096P4M5_PAPAN Nucleoside diphosphate kinase OS=Papio anubis OX=9555 GN=NME1-NME2 PE=3 SV=2;tr|A0A2I3NBB5|A0A2I3NBB5_PAPAN Uncharacterized protein OS=Papio anubis OX=9555 GN=NME1-NME2 PE=3 SV=1;tr|A0A2I3MWL8|A0A2I3MWL8_PAPAN NDK domain-cont	8	4	4	4	4	4	4	19.5	19.5	19.5	32.771	292	292;197;83;100;113;140;169;177	3.75			1	3	0	34.229	109160	87406	116790	166310	136570	126290	207540	47338	346470	1069100	109160	87406	116790	166310	136570	126290	207540	47338	346470	1069100	3	3	3	3
A0A096P4S7;A0A2I3LEM4;A0A2I3LLQ9;A0A2I3LJU0;A0A2I3N509	A0A096P4S7;A0A2I3LEM4	3;2;1;1;1	3;2;1;1;1	3;2;1;1;1	tr|A0A096P4S7|A0A096P4S7_PAPAN Serine/arginine-rich splicing factor 1 OS=Papio anubis OX=9555 GN=SRSF1 PE=3 SV=2;tr|A0A2I3LEM4|A0A2I3LEM4_PAPAN Serine/arginine-rich splicing factor 1 OS=Papio anubis OX=9555 GN=SRSF1 PE=4 SV=1	5	3	3	3	3	3	3	11.5	11.5	11.5	28.329	253	253;173;73;169;216	2.33	1		2		0	17.835	83755	69779	101800	168500	105580	88717	164600	25691	107220	639090	83755	69779	101800	168500	105580	88717	164600	25691	107220	639090	3	3	3	3
A0A096P4S8;A0A2I3LIK9;A0A096MU63	A0A096P4S8;A0A2I3LIK9;A0A096MU63	2;1;1	2;1;1	2;1;1	tr|A0A096P4S8|A0A096P4S8_PAPAN Dynein light chain OS=Papio anubis OX=9555 GN=DYNLL2 PE=3 SV=2;tr|A0A2I3LIK9|A0A2I3LIK9_PAPAN Dynein light chain OS=Papio anubis OX=9555 PE=3 SV=1;tr|A0A096MU63|A0A096MU63_PAPAN Dynein light chain OS=Papio anubis OX=9555 PE=3	3	2	2	2	2	2	2	20.2	20.2	20.2	10.35	89	89;80;89	3.5			1	1	0	12.153	55116	47966	57571	115310	65596	66172	129610	27501	100380	669440	55116	47966	57571	115310	65596	66172	129610	27501	100380	669440	2	2	2	2
A0A096P4V5	A0A096P4V5	1	1	1	tr|A0A096P4V5|A0A096P4V5_PAPAN Uncharacterized protein OS=Papio anubis OX=9555 GN=PRR11 PE=4 SV=1	1	1	1	1	1	1	1	1.9	1.9	1.9	41.397	371	371	2.5		1	1		0	17.367	293980	272590	201220	813570	466700	139740	774170	17588	145030	271740	293980	272590	201220	813570	466700	139740	774170	17588	145030	271740	3	3	3	3
A0A096P5B3;A0A2I3N1L9;A0A096NLX4;A0A2I3N525	A0A096P5B3;A0A2I3N1L9	7;6;2;1	7;6;2;1	6;5;1;1	tr|A0A096P5B3|A0A096P5B3_PAPAN Cofilin, non-muscle isoform OS=Papio anubis OX=9555 GN=CFL1 PE=3 SV=2;tr|A0A2I3N1L9|A0A2I3N1L9_PAPAN Cofilin, non-muscle isoform OS=Papio anubis OX=9555 GN=CFL1 PE=3 SV=1	4	7	7	6	7	7	6	50.6	50.6	46.4	18.518	166	166;196;166;177	3.25	1		3	4	0	90.1	132080	96899	144930	225080	159580	148650	269100	50566	170960	1331700	132080	96899	144930	225080	159580	148650	269100	50566	170960	1331700	7	7	7	7
A0A096P5E0;A0A096NTA9;A0A096NZ53;A0A096N2Y2;A0A2I3M1Z2;A0A2I3NFL6;A0A2I3LH22;A0A2I3M595;A0A2I3LQC5;A0A2I3MMP5;A0A2I3MTJ0;A0A096MNZ2	A0A096P5E0;A0A096NTA9;A0A096NZ53;A0A096N2Y2;A0A2I3M1Z2;A0A2I3NFL6;A0A2I3LH22;A0A2I3M595;A0A2I3LQC5	8;8;8;8;8;7;7;6;5;2;1;1	1;1;1;1;1;1;1;1;0;0;0;0	1;1;1;1;1;1;1;1;0;0;0;0	tr|A0A096P5E0|A0A096P5E0_PAPAN Uncharacterized protein OS=Papio anubis OX=9555 GN=ACTA2 PE=3 SV=2;tr|A0A096NTA9|A0A096NTA9_PAPAN Uncharacterized protein OS=Papio anubis OX=9555 GN=ACTC1 PE=3 SV=2;tr|A0A096NZ53|A0A096NZ53_PAPAN Uncharacterized protein OS=Pa	12	8	1	1	8	1	1	21	4.3	4.3	41.298	371	371;372;376;377;413;247;253;127;333;257;362;376	3			1		0	7.1164	22391	21433	23714	43201	38836	27679	42051	9013.4	63891	310270	22391	21433	23714	43201	38836	27679	42051	9013.4	63891	310270	2	2	2	2
A0A096P5N1;CON__P05784;CON__Q99456;A0A096P5J0	A0A096P5N1	17;1;1;1	1;0;0;0	1;0;0;0	tr|A0A096P5N1|A0A096P5N1_PAPAN IF rod domain-containing protein OS=Papio anubis OX=9555 GN=KRT9 PE=3 SV=2	4	17	1	1	17	1	1	31	2	2	60.779	606	606;423;494;495	2.25	1	1	2		0	323.31	117590	133630	132360	230680	213340	165760	276880	9482.1	582330	363290	117590	133630	132360	230680	213340	165760	276880	9482.1	582330	363290	6	6	6	6
A0A096P5P4	A0A096P5P4	4	4	4	tr|A0A096P5P4|A0A096P5P4_PAPAN Junction plakoglobin OS=Papio anubis OX=9555 GN=JUP PE=3 SV=1	1	4	4	4	4	4	4	5.5	5.5	5.5	81.774	745	745	3.75			1	3	0	41.398	27479	28600	31410	55710	42769	38349	87836	7740.5	93739	190380	27479	28600	31410	55710	42769	38349	87836	7740.5	93739	190380	3	3	3	3
A0A096P5W2;A0A096P5W1;A0A2I3MVC0	A0A096P5W2;A0A096P5W1	8;4;3	8;4;3	8;4;3	tr|A0A096P5W2|A0A096P5W2_PAPAN Amine oxidase OS=Papio anubis OX=9555 GN=AOC3 PE=3 SV=2;tr|A0A096P5W1|A0A096P5W1_PAPAN Amine oxidase OS=Papio anubis OX=9555 GN=AOC3 PE=3 SV=2	3	8	8	8	8	8	8	19.5	19.5	19.5	84.618	763	763;764;634	3.56			4	5	0	114.78	620210	378610	555980	732890	510740	523400	1061400	57149	201800	673890	620210	378610	555980	732890	510740	523400	1061400	57149	201800	673890	12	12	12	12
A0A096P603;A0A096MLU5;A0A096N3M5;A0A096MKU8;A0A2I3MP03;A0A2I3N851;A0A2I3LC89	A0A096P603;A0A096MLU5;A0A096N3M5	8;5;4;3;2;2;1	8;5;4;3;2;2;1	8;5;4;3;2;2;1	tr|A0A096P603|A0A096P603_PAPAN Phosphoglycerate mutase OS=Papio anubis OX=9555 PE=3 SV=2;tr|A0A096MLU5|A0A096MLU5_PAPAN Uncharacterized protein OS=Papio anubis OX=9555 PE=3 SV=2;tr|A0A096N3M5|A0A096N3M5_PAPAN Phosphoglycerate mutase OS=Papio anubis OX=9555	7	8	8	8	8	8	8	43.4	43.4	43.4	29.046	256	256;256;253;210;238;242;245	3.38		1	3	4	0	82.781	223790	204130	219990	524380	262460	241860	687140	60829	536580	1619800	223790	204130	219990	524380	262460	241860	687140	60829	536580	1619800	7	7	7	8
A0A096P614;A0A096P618	A0A096P614	4;1	4;1	4;1	tr|A0A096P614|A0A096P614_PAPAN 4-hydroxy-2-oxoglutarate aldolase, mitochondrial OS=Papio anubis OX=9555 GN=PI4K2A PE=3 SV=1	2	4	4	4	4	4	4	13.5	13.5	13.5	35.305	327	327;449	3.4			3	2	0	28.753	83759	79897	82565	171880	106120	93869	239200	42179	103390	1143600	83759	79897	82565	171880	106120	93869	239200	42179	103390	1143600	5	5	5	5
A0A096P648	A0A096P648	1	1	1	tr|A0A096P648|A0A096P648_PAPAN Aspartate aminotransferase OS=Papio anubis OX=9555 GN=GOT1 PE=3 SV=1	1	1	1	1	1	1	1	2.7	2.7	2.7	46.392	413	413	3			1		0	7.5081	25346	17778	31885	50953	33738	31310	53454	7111.4	21643	124320	25346	17778	31885	50953	33738	31310	53454	7111.4	21643	124320	1	1	1	1
A0A0A0MTW7	A0A0A0MTW7	1	1	1	tr|A0A0A0MTW7|A0A0A0MTW7_PAPAN DNA (cytosine-5)-methyltransferase OS=Papio anubis OX=9555 GN=DNMT1 PE=3 SV=2	1	1	1	1	1	1	1	0.9	0.9	0.9	182.51	1617	1617	3			1		0.0080972	5.938	55713	55035	50364	156090	61565	64484	158440	5477.6	27594	56348	55713	55035	50364	156090	61565	64484	158440	5477.6	27594	56348	1	1	1	1
A0A0A0MU52;A0A2I3M7W7	A0A0A0MU52;A0A2I3M7W7	6;6	6;6	6;6	tr|A0A0A0MU52|A0A0A0MU52_PAPAN Uncharacterized protein OS=Papio anubis OX=9555 GN=ECH1 PE=3 SV=1;tr|A0A2I3M7W7|A0A2I3M7W7_PAPAN Uncharacterized protein OS=Papio anubis OX=9555 GN=ECH1 PE=4 SV=1	2	6	6	6	6	6	6	19.7	19.7	19.7	34.991	320	320;332	3.57			3	4	0	41.667	152180	118240	143030	301520	170320	167570	345310	69135	128300	1847800	152180	118240	143030	301520	170320	167570	345310	69135	128300	1847800	7	7	7	7
A0A0A0MU58;A0A2I3MHP8;A0A2I3M621;A0A2I3N7Q3;A0A2I3MSQ7;A0A2I3LGG0;A0A2I3MIV3;A0A096NVR2;A0A2I3MK21;A0A2I3MJZ3;A0A096N9J6;A0A2I3NCY4;A0A096NGK5;A0A2I3M229	A0A0A0MU58;A0A2I3MHP8;A0A2I3M621;A0A2I3N7Q3;A0A2I3MSQ7;A0A2I3LGG0	11;10;10;10;9;6;4;4;4;3;3;3;2;1	11;10;10;10;9;6;4;4;4;3;3;3;2;1	11;10;10;10;9;6;4;4;4;3;3;3;2;1	tr|A0A0A0MU58|A0A0A0MU58_PAPAN Uncharacterized protein OS=Papio anubis OX=9555 GN=ACTN4 PE=3 SV=2;tr|A0A2I3MHP8|A0A2I3MHP8_PAPAN Uncharacterized protein OS=Papio anubis OX=9555 GN=ACTN4 PE=3 SV=1;tr|A0A2I3M621|A0A2I3M621_PAPAN Uncharacterized protein OS=Pa	14	11	11	11	11	11	11	14.6	14.6	14.6	106.98	931	931;891;906;915;692;523;892;914;930;894;894;959;936;678	3.17			10	2	0	92.565	218390	178610	224450	444930	270600	240050	507360	46057	215670	1181900	218390	178610	224450	444930	270600	240050	507360	46057	215670	1181900	12	12	12	12
A0A0A0MUA3;A0A2I3LLD5;A0A2I3LI36;A0A2I3NB29;A0A0A0MWM4	A0A0A0MUA3;A0A2I3LLD5;A0A2I3LI36;A0A2I3NB29;A0A0A0MWM4	1;1;1;1;1	1;1;1;1;1	1;1;1;1;1	tr|A0A0A0MUA3|A0A0A0MUA3_PAPAN Uncharacterized protein OS=Papio anubis OX=9555 GN=HNRNPM PE=4 SV=2;tr|A0A2I3LLD5|A0A2I3LLD5_PAPAN Uncharacterized protein OS=Papio anubis OX=9555 GN=HNRNPM PE=4 SV=1;tr|A0A2I3LI36|A0A2I3LI36_PAPAN Uncharacterized protein OS=	5	1	1	1	1	1	1	2.3	2.3	2.3	73.62	691	691;698;716;724;730	3			1		0	15.938	5315.8	7027	8080.7	17153	8456.2	9710.2	12553	2343.6	8238.8	52029	5315.8	7027	8080.7	17153	8456.2	9710.2	12553	2343.6	8238.8	52029	1	1	1	1
A0A0A0MUD9;CON__Q2UVX4	A0A0A0MUD9	90;10	90;10	90;10	tr|A0A0A0MUD9|A0A0A0MUD9_PAPAN C3-beta-c OS=Papio anubis OX=9555 GN=C3 PE=4 SV=1	2	90	90	90	90	90	90	62.4	62.4	62.4	187.02	1663	1663;1662	3.32	14	14	67	107	0	323.31	17974000	12737000	17674000	25123000	16295000	11254000	22886000	1023500	5326700	13243000	17974000	12737000	17674000	25123000	16295000	11254000	22886000	1023500	5326700	13243000	286	286	288	288
A0A0A0MUH1	A0A0A0MUH1	1	1	1	tr|A0A0A0MUH1|A0A0A0MUH1_PAPAN Uncharacterized protein OS=Papio anubis OX=9555 GN=COX7A1 PE=3 SV=2	1	1	1	1	1	1	1	16.5	16.5	16.5	8.9833	79	79	3			1		0.0014451	6.4521	7267.2	4671.3	5228.6	12123	7493.3	11481	12783	1032.5	9626	47057	7267.2	4671.3	5228.6	12123	7493.3	11481	12783	1032.5	9626	47057	1	1	1	1
A0A0A0MUV3	A0A0A0MUV3	3	3	2	tr|A0A0A0MUV3|A0A0A0MUV3_PAPAN Mitochondrial import inner membrane translocase subunit OS=Papio anubis OX=9555 GN=TIMM13 PE=3 SV=1	1	3	3	2	2	2	2	43.2	43.2	26.3	10.53	95	95	3.5			1	1	0	21.801	15994	13755	16870	32506	19812	19137	33993	4270	24431	92848	15994	13755	16870	32506	19812	19137	33993	4270	24431	92848	2	2	2	2
A0A0A0MVE9;A0A2I3M8R1	A0A0A0MVE9;A0A2I3M8R1	2;1	2;1	2;1	tr|A0A0A0MVE9|A0A0A0MVE9_PAPAN Polypyrimidine tract-binding protein 1 OS=Papio anubis OX=9555 GN=PTBP1 PE=4 SV=2;tr|A0A2I3M8R1|A0A2I3M8R1_PAPAN Polypyrimidine tract binding protein 1 OS=Papio anubis OX=9555 GN=PTBP1 PE=4 SV=1	2	2	2	2	2	2	2	6.1	6.1	6.1	62.439	587	587;197	3		1		1	0	11.312	7943.7	7161.5	8621.5	22237	10144	9313.7	16814	1263.9	10064	25696	7943.7	7161.5	8621.5	22237	10144	9313.7	16814	1263.9	10064	25696	1	1	1	1
A0A0A0MVH0;A0A2I3MCF4;A0A2I3LLZ9	A0A0A0MVH0;A0A2I3MCF4;A0A2I3LLZ9	10;9;5	10;9;5	10;9;5	tr|A0A0A0MVH0|A0A0A0MVH0_PAPAN Dihydrodiol dehydrogenase OS=Papio anubis OX=9555 GN=DHDH PE=3 SV=1;tr|A0A2I3MCF4|A0A2I3MCF4_PAPAN Dihydrodiol dehydrogenase OS=Papio anubis OX=9555 GN=DHDH PE=4 SV=1;tr|A0A2I3LLZ9|A0A2I3LLZ9_PAPAN Dihydrodiol dehydrogenase O	3	10	10	10	10	10	10	34.7	34.7	34.7	36.433	334	334;242;195	3.58		1	3	8	0	140.18	247080	195810	304410	421680	290340	300460	594530	81768	222310	2387000	247080	195810	304410	421680	290340	300460	594530	81768	222310	2387000	10	10	9	10
A0A0A0MW79	A0A0A0MW79	8	8	8	tr|A0A0A0MW79|A0A0A0MW79_PAPAN LRRCT domain-containing protein OS=Papio anubis OX=9555 GN=LRG1 PE=4 SV=2	1	8	8	8	8	8	8	19.8	19.8	19.8	42.21	383	383	2.75		3	4	1	0	79.085	308190	178160	239860	515730	313550	306750	591060	28889	180930	491850	308190	178160	239860	515730	313550	306750	591060	28889	180930	491850	8	8	8	8
A0A0A0MW87;A0A2I3M006;CON__ENSEMBL:ENSBTAP00000016285	A0A0A0MW87;A0A2I3M006	7;7;1	7;7;1	7;7;1	tr|A0A0A0MW87|A0A0A0MW87_PAPAN Uncharacterized protein OS=Papio anubis OX=9555 GN=PGLYRP2 PE=3 SV=1;tr|A0A2I3M006|A0A2I3M006_PAPAN Uncharacterized protein OS=Papio anubis OX=9555 GN=PGLYRP2 PE=3 SV=1	3	7	7	7	7	7	7	18.1	18.1	18.1	61.83	576	576;634;591	3.56			4	5	0	126.71	406180	226030	325280	533380	350990	326630	683380	42113	276400	1346900	406180	226030	325280	533380	350990	326630	683380	42113	276400	1346900	11	11	11	11
A0A0A0MWL3;A0A2I3MYL9	A0A0A0MWL3;A0A2I3MYL9	5;5	5;5	5;5	tr|A0A0A0MWL3|A0A0A0MWL3_PAPAN Electron transfer flavoprotein subunit beta OS=Papio anubis OX=9555 GN=ETFB PE=3 SV=2;tr|A0A2I3MYL9|A0A2I3MYL9_PAPAN Electron transfer flavoprotein subunit beta OS=Papio anubis OX=9555 GN=ETFB PE=3 SV=1	2	5	5	5	5	5	5	21.2	21.2	21.2	27.815	255	255;328	2.4	2		2	1	0	40.996	100350	70755	112870	189260	122150	114420	238000	30237	105220	913520	100350	70755	112870	189260	122150	114420	238000	30237	105220	913520	5	4	5	5
A0A0A0MX40	A0A0A0MX40	2	2	2	tr|A0A0A0MX40|A0A0A0MX40_PAPAN ATP synthase F1 subunit delta OS=Papio anubis OX=9555 GN=ATP5F1D PE=3 SV=1	1	2	2	2	2	2	2	13.7	13.7	13.7	17.465	168	168	3			3		0	13.798	73356	75271	99415	130000	77227	86532	161050	18886	149710	720940	73356	75271	99415	130000	77227	86532	161050	18886	149710	720940	3	3	3	3
A0A0A0MX79	A0A0A0MX79	15	15	15	tr|A0A0A0MX79|A0A0A0MX79_PAPAN Uncharacterized protein OS=Papio anubis OX=9555 GN=A1BG PE=4 SV=1	1	15	15	15	15	15	15	36.5	36.5	36.5	59.503	548	548	3.26	2	2	7	12	0	323.31	2084400	1724700	2340700	4696100	2713900	2974000	3612900	270720	621940	1656100	2084400	1724700	2340700	4696100	2713900	2974000	3612900	270720	621940	1656100	26	26	26	26
A0A0A0MXF4	A0A0A0MXF4	1	1	1	tr|A0A0A0MXF4|A0A0A0MXF4_PAPAN Uncharacterized protein OS=Papio anubis OX=9555 GN=CASP14 PE=3 SV=1	1	1	1	1	1	1	1	4.1	4.1	4.1	27.533	242	242	1	1				0.009434	5.9299	7228	9638.9	14444	17635	10863	10343	17619	2362.3	29344	18679	7228	9638.9	14444	17635	10863	10343	17619	2362.3	29344	18679	1	1	1	1
A0A0B4J2H6;A0A2I3LXC7;CON__P15497	A0A0B4J2H6;A0A2I3LXC7	19;15;1	19;15;1	19;15;1	tr|A0A0B4J2H6|A0A0B4J2H6_PAPAN Uncharacterized protein OS=Papio anubis OX=9555 PE=3 SV=1;tr|A0A2I3LXC7|A0A2I3LXC7_PAPAN Uncharacterized protein OS=Papio anubis OX=9555 PE=3 SV=1	3	19	19	19	19	19	19	64.4	64.4	64.4	30.734	267	267;245;265	3.42	1	1	26	25	0	323.31	7908200	8591300	10297000	17762000	8937700	8216100	23116000	713350	3159100	5606900	7908200	8591300	10297000	17762000	8937700	8216100	23116000	713350	3159100	5606900	85	85	85	85
A0A2I3LCA2;A0A2I3N319;A0A2I3M2E6;A0A2I3NI48;A0A096NNP8;A0A2I3MSZ3;A0A2I3LIK1;A0A096MV00;A0A2I3NGP2;A0A2I3NIB7;A0A2I3LYL1;A0A2I3NII3;A0A2I3MLH1;A0A2I3M7A6	A0A2I3LCA2;A0A2I3N319;A0A2I3M2E6;A0A2I3NI48;A0A096NNP8;A0A2I3MSZ3;A0A2I3LIK1;A0A096MV00;A0A2I3NGP2;A0A2I3NIB7	8;8;8;8;8;8;6;6;6;5;1;1;1;1	8;8;8;8;8;8;6;6;6;5;1;1;1;1	8;8;8;8;8;8;6;6;6;5;1;1;1;1	tr|A0A2I3LCA2|A0A2I3LCA2_PAPAN RRM domain-containing protein OS=Papio anubis OX=9555 PE=3 SV=1;tr|A0A2I3N319|A0A2I3N319_PAPAN RRM domain-containing protein OS=Papio anubis OX=9555 PE=3 SV=1;tr|A0A2I3M2E6|A0A2I3M2E6_PAPAN RRM domain-containing protein OS=Pa	14	8	8	8	8	8	8	27.1	27.1	27.1	30.199	273	273;277;281;318;321;338;231;250;280;226;219;280;304;310	3.67			3	6	0	61.339	261630	165030	218550	347430	237410	207750	394620	84102	278550	2124400	261630	165030	218550	347430	237410	207750	394620	84102	278550	2124400	9	9	9	9
A0A2I3LCL8;A0A2I3LW74	A0A2I3LCL8;A0A2I3LW74	2;2	2;2	2;2	tr|A0A2I3LCL8|A0A2I3LCL8_PAPAN C1q domain-containing protein OS=Papio anubis OX=9555 GN=ADIPOQ PE=4 SV=1;tr|A0A2I3LW74|A0A2I3LW74_PAPAN C1q domain-containing protein OS=Papio anubis OX=9555 GN=ADIPOQ PE=4 SV=1	2	2	2	2	2	2	2	12.3	12.3	12.3	26.377	244	244;275	2.75		2	1	1	0	86.875	26693	21914	26132	49212	28304	22148	39849	5233.2	18815	113630	26693	21914	26132	49212	28304	22148	39849	5233.2	18815	113630	2	2	2	2
A0A2I3LDA1;A0A2I3N6V5	A0A2I3LDA1;A0A2I3N6V5	1;1	1;1	1;1	tr|A0A2I3LDA1|A0A2I3LDA1_PAPAN Adipsin OS=Papio anubis OX=9555 GN=CFD PE=4 SV=1;tr|A0A2I3N6V5|A0A2I3N6V5_PAPAN Adipsin OS=Papio anubis OX=9555 GN=CFD PE=4 SV=1	2	1	1	1	1	1	1	8.5	8.5	8.5	27.947	260	260;272	3			2		0	42.3	7559.7	7600.5	9537.8	17155	11052	7709	20379	1404.7	6853.3	23908	7559.7	7600.5	9537.8	17155	11052	7709	20379	1404.7	6853.3	23908	1	1	1	1
A0A2I3LDP7;A0A2I3MSK7;A0A2I3N8B3;A0A096NMM2;A0A2I3MZJ2;A0A2I3NHR7;A0A2I3MKU4;A0A2I3N221;A0A2I3LV47;A0A2I3LJ47;A0A096N5Z8;A0A2I3LL93	A0A2I3LDP7;A0A2I3MSK7;A0A2I3N8B3;A0A096NMM2;A0A2I3MZJ2;A0A2I3NHR7	7;7;6;6;5;4;1;1;1;1;1;1	7;7;6;6;5;4;1;1;1;1;1;1	7;7;6;6;5;4;1;1;1;1;1;1	tr|A0A2I3LDP7|A0A2I3LDP7_PAPAN Pyruvate kinase OS=Papio anubis OX=9555 PE=3 SV=1;tr|A0A2I3MSK7|A0A2I3MSK7_PAPAN Pyruvate kinase OS=Papio anubis OX=9555 PE=3 SV=1;tr|A0A2I3N8B3|A0A2I3N8B3_PAPAN Pyruvate kinase OS=Papio anubis OX=9555 PE=3 SV=1;tr|A0A096NMM2	12	7	7	7	7	7	7	17.4	17.4	17.4	56.218	516	516;556;457;531;510;326;328;369;386;498;543;574	3.14	1		3	3	0	99.769	66154	59031	80222	116790	71975	74419	142780	13900	151170	492630	66154	59031	80222	116790	71975	74419	142780	13900	151170	492630	5	5	5	5
A0A2I3LEE7;A0A096NL43	A0A2I3LEE7;A0A096NL43	1;1	1;1	1;1	tr|A0A2I3LEE7|A0A2I3LEE7_PAPAN Inositol oxygenase OS=Papio anubis OX=9555 GN=MIOX PE=3 SV=1;tr|A0A096NL43|A0A096NL43_PAPAN Inositol oxygenase OS=Papio anubis OX=9555 GN=MIOX PE=3 SV=1	2	1	1	1	1	1	1	9.1	9.1	9.1	24.782	231	231;285	3			1		0	19.747	7259.2	6559.2	8237.2	24045	11893	5907.9	16782	3876	5903.9	113040	7259.2	6559.2	8237.2	24045	11893	5907.9	16782	3876	5903.9	113040	1	1	1	1
A0A2I3LEL9;A0A096P337;A0A2I3NAL6;A0A2I3N725;A0A2I3NHB7	A0A2I3LEL9;A0A096P337	3;3;1;1;1	3;3;1;1;1	3;3;1;1;1	tr|A0A2I3LEL9|A0A2I3LEL9_PAPAN Serine hydroxymethyltransferase OS=Papio anubis OX=9555 GN=SHMT1 PE=3 SV=1;tr|A0A096P337|A0A096P337_PAPAN Serine hydroxymethyltransferase OS=Papio anubis OX=9555 GN=SHMT1 PE=3 SV=1	5	3	3	3	3	3	3	9.5	9.5	9.5	49.075	444	444;483;128;411;426	3.67			1	2	0	32.816	38371	34139	38749	80518	48799	39198	82456	6434.4	36296	209870	38371	34139	38749	80518	48799	39198	82456	6434.4	36296	209870	3	3	3	3
A0A2I3LEU1;A0A096NRX3	A0A2I3LEU1;A0A096NRX3	1;1	1;1	1;1	tr|A0A2I3LEU1|A0A2I3LEU1_PAPAN RING-type domain-containing protein OS=Papio anubis OX=9555 GN=RNF130 PE=4 SV=1;tr|A0A096NRX3|A0A096NRX3_PAPAN RING-type domain-containing protein OS=Papio anubis OX=9555 GN=RNF130 PE=4 SV=2	2	1	1	1	1	1	1	2.9	2.9	2.9	38.456	350	350;419	3			1		0.0093458	5.8791	59899	80546	56365	149510	80244	57999	144250	7594.3	42039	129300	59899	80546	56365	149510	80244	57999	144250	7594.3	42039	129300	1	1	1	1
A0A2I3LEY8	A0A2I3LEY8	1	1	1	tr|A0A2I3LEY8|A0A2I3LEY8_PAPAN Ig-like domain-containing protein OS=Papio anubis OX=9555 PE=4 SV=1	1	1	1	1	1	1	1	5.5	5.5	5.5	14.259	128	128	4				1	0.0069735	6.1111	15159	19517	19007	62470	35917	10199	30784	6889.4	41846	61674	15159	19517	19007	62470	35917	10199	30784	6889.4	41846	61674	1	1	1	1
A0A2I3LF24;A0A2I3MR52;A0A096N3D6;A0A096MVR2;A0A096NAK4	A0A2I3LF24;A0A2I3MR52;A0A096N3D6;A0A096MVR2;A0A096NAK4	1;1;1;1;1	1;1;1;1;1	1;1;1;1;1	tr|A0A2I3LF24|A0A2I3LF24_PAPAN Uncharacterized protein OS=Papio anubis OX=9555 GN=RAB6B PE=4 SV=1;tr|A0A2I3MR52|A0A2I3MR52_PAPAN Uncharacterized protein OS=Papio anubis OX=9555 GN=RAB6A PE=4 SV=1;tr|A0A096N3D6|A0A096N3D6_PAPAN Uncharacterized protein OS=Pa	5	1	1	1	1	1	1	5.6	5.6	5.6	22.334	195	195;208;208;208;217	3			1		0	6.648	29299	20474	27293	56049	29868	31037	53202	5023.1	23890	142890	29299	20474	27293	56049	29868	31037	53202	5023.1	23890	142890	1	1	1	1
A0A2I3LF38;A0A2I3M566;A0A2I3M1C9;A0A2I3M798;A0A2I3M4W6;A0A096MYR3;A0A096NPL8	A0A2I3LF38;A0A2I3M566;A0A2I3M1C9;A0A2I3M798;A0A2I3M4W6;A0A096MYR3;A0A096NPL8	4;4;4;4;4;4;4	4;4;4;4;4;4;4	4;4;4;4;4;4;4	tr|A0A2I3LF38|A0A2I3LF38_PAPAN Uncharacterized protein OS=Papio anubis OX=9555 GN=CALD1 PE=4 SV=1;tr|A0A2I3M566|A0A2I3M566_PAPAN Uncharacterized protein OS=Papio anubis OX=9555 GN=CALD1 PE=4 SV=1;tr|A0A2I3M1C9|A0A2I3M1C9_PAPAN Uncharacterized protein OS=Pa	7	4	4	4	4	4	4	10.8	10.8	10.8	61.817	535	535;536;538;558;561;563;793	3			4		0	55.533	65184	57681	68224	142370	81360	63981	132580	12949	69413	324660	65184	57681	68224	142370	81360	63981	132580	12949	69413	324660	3	3	3	3
A0A2I3LFI5;A0A2I3MP06	A0A2I3LFI5;A0A2I3MP06	8;7	1;1	0;0	tr|A0A2I3LFI5|A0A2I3LFI5_PAPAN Uncharacterized protein OS=Papio anubis OX=9555 GN=TPM4 PE=3 SV=1;tr|A0A2I3MP06|A0A2I3MP06_PAPAN Uncharacterized protein OS=Papio anubis OX=9555 GN=TPM4 PE=3 SV=1	2	8	1	0	8	1	0	23.9	2.8	0	32.721	284	284;284	3			1		0.0070522	6.1889	26289	23114	37791	57182	31718	42634	45823	12244	48868	270340	26289	23114	37791	57182	31718	42634	45823	12244	48868	270340	1	1	1	1
A0A2I3LFN6;A0A2I3M2P1	A0A2I3LFN6	4;1	4;1	4;1	tr|A0A2I3LFN6|A0A2I3LFN6_PAPAN 2-iminobutanoate/2-iminopropanoate deaminase OS=Papio anubis OX=9555 PE=3 SV=1	2	4	4	4	4	4	4	47.9	47.9	47.9	12.485	117	117;112	3.4			3	2	0	56.814	75008	71099	93782	152030	103080	97803	161450	31096	180680	894070	75008	71099	93782	152030	103080	97803	161450	31096	180680	894070	6	6	6	6
A0A2I3LFQ9;A0A2I3N8C4	A0A2I3LFQ9;A0A2I3N8C4	2;1	2;1	2;1	tr|A0A2I3LFQ9|A0A2I3LFQ9_PAPAN Ig-like domain-containing protein OS=Papio anubis OX=9555 PE=4 SV=1;tr|A0A2I3N8C4|A0A2I3N8C4_PAPAN Ig-like domain-containing protein OS=Papio anubis OX=9555 PE=4 SV=1	2	2	2	2	2	2	2	12.8	12.8	12.8	15.984	149	149;148	3.5			1	1	0	46.336	242160	198490	181400	547010	281290	157040	576270	12419	81429	199330	242160	198490	181400	547010	281290	157040	576270	12419	81429	199330	4	4	4	4
A0A2I3LFU1;A0A2I3MB36;A0A096MPL8;A0A2I3MA45	A0A2I3LFU1;A0A2I3MB36;A0A096MPL8;A0A2I3MA45	8;8;8;7	4;4;4;4	4;4;4;4	tr|A0A2I3LFU1|A0A2I3LFU1_PAPAN Hcy-binding domain-containing protein OS=Papio anubis OX=9555 GN=BHMT PE=4 SV=1;tr|A0A2I3MB36|A0A2I3MB36_PAPAN Hcy-binding domain-containing protein OS=Papio anubis OX=9555 GN=BHMT PE=4 SV=1;tr|A0A096MPL8|A0A096MPL8_PAPAN Hcy	4	8	4	4	8	4	4	26	14	14	39.915	358	358;361;363;299	3.25			3	1	0	28.549	127820	101920	147500	231200	160270	185060	287590	27588	67624	631150	127820	101920	147500	231200	160270	185060	287590	27588	67624	631150	5	5	5	5
A0A2I3LG82;A0A0A0MVN0	A0A2I3LG82;A0A0A0MVN0	1;1	1;1	1;1	tr|A0A2I3LG82|A0A2I3LG82_PAPAN NAD(P)-bd_dom domain-containing protein OS=Papio anubis OX=9555 GN=BLVRB PE=4 SV=1;tr|A0A0A0MVN0|A0A0A0MVN0_PAPAN NAD(P)-bd_dom domain-containing protein OS=Papio anubis OX=9555 GN=BLVRB PE=4 SV=2	2	1	1	1	1	1	1	9.2	9.2	9.2	17.113	163	163;206	4				1	0	12.168	6510.6	4994.2	6189.9	9885.2	7803.7	6761.5	15100	2196.9	8230.2	48303	6510.6	4994.2	6189.9	9885.2	7803.7	6761.5	15100	2196.9	8230.2	48303	1	1	1	1
A0A2I3LGC9	A0A2I3LGC9	2	2	2	tr|A0A2I3LGC9|A0A2I3LGC9_PAPAN Ig-like domain-containing protein OS=Papio anubis OX=9555 PE=4 SV=1	1	2	2	2	2	2	2	16.8	16.8	16.8	11.985	113	113	3.33			2	1	0	15.087	255880	178980	204000	530590	350280	224620	550550	29881	105250	346500	255880	178980	204000	530590	350280	224620	550550	29881	105250	346500	5	5	5	5
A0A2I3LHJ0;A0A2I3LT20;A0A2I3NCK1;A0A2I3N2M9;A0A2I3MWC0;A0A2I3M615;A0A2I3N159;A0A096MZZ8;A0A096MZ72;A0A2I3LEL5	A0A2I3LHJ0;A0A2I3LT20;A0A2I3NCK1;A0A2I3N2M9;A0A2I3MWC0;A0A2I3M615;A0A2I3N159;A0A096MZZ8;A0A096MZ72;A0A2I3LEL5	1;1;1;1;1;1;1;1;1;1	1;1;1;1;1;1;1;1;1;1	1;1;1;1;1;1;1;1;1;1	tr|A0A2I3LHJ0|A0A2I3LHJ0_PAPAN Uncharacterized protein OS=Papio anubis OX=9555 PE=4 SV=1;tr|A0A2I3LT20|A0A2I3LT20_PAPAN Uncharacterized protein OS=Papio anubis OX=9555 PE=4 SV=1;tr|A0A2I3NCK1|A0A2I3NCK1_PAPAN Uncharacterized protein OS=Papio anubis OX=9555	10	1	1	1	1	1	1	9.3	9.3	9.3	13.426	118	118;136;137;137;142;142;165;184;184;195	4				1	0.0069832	6.1119	35577	25487	41778	55175	41844	30423	59631	5356.7	19763	103860	35577	25487	41778	55175	41844	30423	59631	5356.7	19763	103860	1	1	1	1
A0A2I3LHP8;A0A096P167	A0A2I3LHP8;A0A096P167	1;1	1;1	1;1	tr|A0A2I3LHP8|A0A2I3LHP8_PAPAN HIT domain-containing protein OS=Papio anubis OX=9555 GN=HINT2 PE=4 SV=1;tr|A0A096P167|A0A096P167_PAPAN HIT domain-containing protein OS=Papio anubis OX=9555 GN=HINT2 PE=4 SV=1	2	1	1	1	1	1	1	9.3	9.3	9.3	17.17	162	162;163	4				1	0.005698	6.3188	63720	47846	69794	98174	68238	46897	92773	4221	13690	74966	63720	47846	69794	98174	68238	46897	92773	4221	13690	74966	1	1	1	1
A0A2I3LI37;A0A0A0MXF6;A0A096MLF8;A0A2I3LZH8	A0A2I3LI37;A0A0A0MXF6;A0A096MLF8;A0A2I3LZH8	7;7;7;4	6;6;6;4	6;6;6;4	tr|A0A2I3LI37|A0A2I3LI37_PAPAN Thioredoxin domain-containing protein OS=Papio anubis OX=9555 PE=3 SV=1;tr|A0A0A0MXF6|A0A0A0MXF6_PAPAN Thioredoxin domain-containing protein OS=Papio anubis OX=9555 PE=3 SV=2;tr|A0A096MLF8|A0A096MLF8_PAPAN Thioredoxin domain-	4	7	6	6	7	6	6	40.4	34.3	34.3	19.588	178	178;198;198;136	3.5			3	3	0	41.45	183620	174540	232160	413210	203270	296280	341200	87997	330860	2491200	183620	174540	232160	413210	203270	296280	341200	87997	330860	2491200	8	8	8	8
A0A2I3LI45;A0A096P4S2;A0A2I3M011;A0A2I3LYZ2;A0A2I3N4H9	A0A2I3LI45;A0A096P4S2;A0A2I3M011;A0A2I3LYZ2	5;5;5;4;2	5;5;5;4;2	5;5;5;4;2	tr|A0A2I3LI45|A0A2I3LI45_PAPAN Prosaposin OS=Papio anubis OX=9555 GN=PSAP PE=4 SV=1;tr|A0A096P4S2|A0A096P4S2_PAPAN Prosaposin OS=Papio anubis OX=9555 GN=PSAP PE=4 SV=2;tr|A0A2I3M011|A0A2I3M011_PAPAN Prosaposin OS=Papio anubis OX=9555 GN=PSAP PE=4 SV=1;tr|A	5	5	5	5	5	5	5	9.1	9.1	9.1	55.003	494	494;527;546;240;268	3.14		1	4	2	0	30.339	161000	137390	177820	295530	177530	203150	335440	65830	391570	2115900	161000	137390	177820	295530	177530	203150	335440	65830	391570	2115900	9	9	9	9
A0A2I3LI51;A0A2I3LN31;A0A2I3M789;A0A2I3LVP4;A0A2I3LUT8;A0A2I3MAR6;A0A2I3MW09;A0A096P074;A0A096NMA2;A0A2I3LSL5;A0A096NVL6;A0A2I3N957;A0A2I3LUW3;A0A2I3LYT9;A0A096MWU5;A0A2I3M3I1;A0A2I3LY32;A0A096N5Z9	A0A2I3LI51;A0A2I3LN31;A0A2I3M789;A0A2I3LVP4;A0A2I3LUT8;A0A2I3MAR6;A0A2I3MW09;A0A096P074;A0A096NMA2;A0A2I3LSL5;A0A096NVL6;A0A2I3N957;A0A2I3LUW3;A0A2I3LYT9;A0A096MWU5;A0A2I3M3I1;A0A2I3LY32;A0A096N5Z9	2;2;2;2;2;2;2;2;1;1;1;1;1;1;1;1;1;1	2;2;2;2;2;2;2;2;1;1;1;1;1;1;1;1;1;1	2;2;2;2;2;2;2;2;1;1;1;1;1;1;1;1;1;1	tr|A0A2I3LI51|A0A2I3LI51_PAPAN Uncharacterized protein OS=Papio anubis OX=9555 GN=RAB1A PE=4 SV=1;tr|A0A2I3LN31|A0A2I3LN31_PAPAN Uncharacterized protein OS=Papio anubis OX=9555 GN=RAB1B PE=4 SV=1;tr|A0A2I3M789|A0A2I3M789_PAPAN Uncharacterized protein OS=Pa	18	2	2	2	2	2	2	12.4	12.4	12.4	23.962	217	217;214;150;169;185;201;203;205;207;212;211;207;92;119;200;173;138;203	3.5			1	1	0	16.839	13589	16060	22263	39091	19398	13135	32569	6012.7	22595	184930	13589	16060	22263	39091	19398	13135	32569	6012.7	22595	184930	2	2	2	2
A0A2I3LIH3;A0A2I3MHB1;A0A096NAX8	A0A2I3LIH3;A0A2I3MHB1;A0A096NAX8	2;2;2	2;2;2	2;2;2	tr|A0A2I3LIH3|A0A2I3LIH3_PAPAN Cytochrome b5 heme-binding domain-containing protein OS=Papio anubis OX=9555 PE=3 SV=1;tr|A0A2I3MHB1|A0A2I3MHB1_PAPAN Cytochrome b5 heme-binding domain-containing protein OS=Papio anubis OX=9555 PE=3 SV=1;tr|A0A096NAX8|A0A096	3	2	2	2	2	2	2	30.6	30.6	30.6	11.257	98	98;124;134	1	2				0	19.417	15923	14682	19876	24223	17469	19047	34902	3888.1	14614	97793	15923	14682	19876	24223	17469	19047	34902	3888.1	14614	97793	1	2	2	2
A0A2I3LJ13	A0A2I3LJ13	54	2	2	tr|A0A2I3LJ13|A0A2I3LJ13_PAPAN C4a anaphylatoxin OS=Papio anubis OX=9555 PE=4 SV=1	1	54	2	2	54	2	2	37.9	1.6	1.6	180.06	1629	1629	4				2	0	15.219	33171	31773	36242	71265	43600	32480	71686	5180.1	21910	44010	33171	31773	36242	71265	43600	32480	71686	5180.1	21910	44010	2	2	2	2
A0A2I3LK40	A0A2I3LK40	1	1	1	tr|A0A2I3LK40|A0A2I3LK40_PAPAN Ig-like domain-containing protein OS=Papio anubis OX=9555 PE=4 SV=1	1	1	1	1	1	1	1	11.9	11.9	11.9	11.201	101	101	2.5		1	1		0	9.2515	79785	84522	81382	320050	177560	75946	180090	9081.6	52144	104990	79785	84522	81382	320050	177560	75946	180090	9081.6	52144	104990	2	2	2	2
A0A2I3LKG9;A0A2I3MRL1;A0A2I3NF67;A0A096MMR8	A0A2I3LKG9;A0A2I3MRL1;A0A2I3NF67;A0A096MMR8	1;1;1;1	1;1;1;1	1;1;1;1	tr|A0A2I3LKG9|A0A2I3LKG9_PAPAN HIT domain-containing protein OS=Papio anubis OX=9555 GN=HINT1 PE=4 SV=1;tr|A0A2I3MRL1|A0A2I3MRL1_PAPAN HIT domain-containing protein OS=Papio anubis OX=9555 GN=HINT1 PE=4 SV=1;tr|A0A2I3NF67|A0A2I3NF67_PAPAN HIT domain-contai	4	1	1	1	1	1	1	9	9	9	8.7059	78	78;103;112;126	4				1	0.0081522	5.9556	15902	12250	16734	31008	22139	14164	35003	5308.9	23005	184960	15902	12250	16734	31008	22139	14164	35003	5308.9	23005	184960	1	1	1	1
A0A2I3LKI3;A0A096NWT2;A0A2I3NGW7;A0A2I3NI67	A0A2I3LKI3;A0A096NWT2;A0A2I3NGW7;A0A2I3NI67	2;2;2;2	2;2;2;2	1;1;1;1	tr|A0A2I3LKI3|A0A2I3LKI3_PAPAN EF-1_beta_acid domain-containing protein OS=Papio anubis OX=9555 PE=3 SV=1;tr|A0A096NWT2|A0A096NWT2_PAPAN Uncharacterized protein OS=Papio anubis OX=9555 GN=EEF1D PE=3 SV=2;tr|A0A2I3NGW7|A0A2I3NGW7_PAPAN Uncharacterized prote	4	2	2	1	2	2	1	7.3	7.3	4.6	29.749	262	262;623;636;690	4				2	0	11.692	7056.8	6463.6	10145	13737	9669.1	9027.1	18830	2706.4	10292	53432	7056.8	6463.6	10145	13737	9669.1	9027.1	18830	2706.4	10292	53432	1	1	1	1
A0A2I3LKQ8;A0A096P5N4	A0A2I3LKQ8;A0A096P5N4	6;6	6;6	6;6	tr|A0A2I3LKQ8|A0A2I3LKQ8_PAPAN Retinol-binding protein OS=Papio anubis OX=9555 GN=RBP4 PE=3 SV=1;tr|A0A096P5N4|A0A096P5N4_PAPAN Retinol-binding protein OS=Papio anubis OX=9555 GN=RBP4 PE=3 SV=1	2	6	6	6	6	6	6	32.5	32.5	32.5	22.944	200	200;201	3.25	1		3	4	0	91.36	575040	469700	690210	1688300	537000	1242100	1392700	96302	421820	1420500	575040	469700	690210	1688300	537000	1242100	1392700	96302	421820	1420500	9	9	9	9
A0A2I3LL47;A0A096NG45	A0A2I3LL47;A0A096NG45	1;1	1;1	1;1	tr|A0A2I3LL47|A0A2I3LL47_PAPAN CN hydrolase domain-containing protein OS=Papio anubis OX=9555 GN=BTD PE=3 SV=1;tr|A0A096NG45|A0A096NG45_PAPAN CN hydrolase domain-containing protein OS=Papio anubis OX=9555 GN=BTD PE=3 SV=2	2	1	1	1	1	1	1	2.5	2.5	2.5	53.57	481	481;543	3			1		0.0093583	5.8985	29502	22303	27292	68676	38772	30641	75310	5092.3	30229	88302	29502	22303	27292	68676	38772	30641	75310	5092.3	30229	88302	1	1	1	1
A0A2I3LM92;A0A2I3LTF0;A0A2I3LL29;A0A2I3LWB7;A0A2I3LHK1;A0A096MV53;A0A2I3MEF2;A0A2I3MEG6;A0A2I3MPL2;A0A2I3M6V4	A0A2I3LM92;A0A2I3LTF0;A0A2I3LL29;A0A2I3LWB7;A0A2I3LHK1;A0A096MV53;A0A2I3MEF2;A0A2I3MEG6;A0A2I3MPL2;A0A2I3M6V4	3;3;3;3;3;3;3;3;3;2	3;3;3;3;3;3;3;3;3;2	3;3;3;3;3;3;3;3;3;2	tr|A0A2I3LM92|A0A2I3LM92_PAPAN FERM domain-containing protein OS=Papio anubis OX=9555 GN=EPB41L3 PE=4 SV=1;tr|A0A2I3LTF0|A0A2I3LTF0_PAPAN FERM domain-containing protein OS=Papio anubis OX=9555 GN=EPB41L3 PE=4 SV=1;tr|A0A2I3LL29|A0A2I3LL29_PAPAN FERM domain	10	3	3	3	3	3	3	4.9	4.9	4.9	89.522	801	801;865;872;1015;1044;1063;1206;1215;1250;1079	2.67		1	2		0	23.553	294520	151340	193440	611140	226240	160510	651520	11978	93947	365140	294520	151340	193440	611140	226240	160510	651520	11978	93947	365140	3	3	3	3
A0A2I3LMD3;A0A2I3MV35;A0A2I3LR54;A0A096MUV2	A0A2I3LMD3;A0A2I3MV35;A0A2I3LR54;A0A096MUV2	2;1;1;1	2;1;1;1	2;1;1;1	tr|A0A2I3LMD3|A0A2I3LMD3_PAPAN Anion exchange protein OS=Papio anubis OX=9555 GN=SLC4A4 PE=3 SV=1;tr|A0A2I3MV35|A0A2I3MV35_PAPAN Anion exchange protein OS=Papio anubis OX=9555 GN=SLC4A4 PE=3 SV=1;tr|A0A2I3LR54|A0A2I3LR54_PAPAN Anion exchange protein OS=Pap	4	2	2	2	2	2	2	2.3	2.3	2.3	71.927	645	645;995;1079;1100	2.33	1	1		1	0	11.673	18740	22409	26849	53789	35684	33692	51548	10867	43154	248290	18740	22409	26849	53789	35684	33692	51548	10867	43154	248290	2	2	2	2
A0A2I3LME0;A0A2I3NGZ2;A0A2I3LKK0	A0A2I3LME0;A0A2I3NGZ2;A0A2I3LKK0	3;3;2	2;2;2	0;0;0	tr|A0A2I3LME0|A0A2I3LME0_PAPAN Ig-like domain-containing protein OS=Papio anubis OX=9555 PE=4 SV=1;tr|A0A2I3NGZ2|A0A2I3NGZ2_PAPAN Ig-like domain-containing protein OS=Papio anubis OX=9555 PE=4 SV=1;tr|A0A2I3LKK0|A0A2I3LKK0_PAPAN Ig-like domain-containing p	3	3	2	0	3	2	0	28.6	22.7	0	13.137	119	119;119;102	3.5			1	1	0	25.835	47658	40232	47276	130270	70125	39316	111590	5466.3	38975	119090	47658	40232	47276	130270	70125	39316	111590	5466.3	38975	119090	2	2	2	2
A0A2I3LMI8;A0A2I3LJW7	A0A2I3LMI8	4;1	2;0	2;0	tr|A0A2I3LMI8|A0A2I3LMI8_PAPAN Complement factor H related 4 OS=Papio anubis OX=9555 GN=CFHR4 PE=4 SV=1	2	4	2	2	4	2	2	11.4	4.5	4.5	45.522	396	396;249	2.67	1		1	1	0	21.713	83512	74469	99525	241130	115170	160670	210320	13702	47764	159110	83512	74469	99525	241130	115170	160670	210320	13702	47764	159110	3	3	3	3
A0A2I3LMP3;A0A096MX78;CON__Q0VCM5	A0A2I3LMP3;A0A096MX78	14;14;3	14;14;3	14;14;3	tr|A0A2I3LMP3|A0A2I3LMP3_PAPAN Uncharacterized protein OS=Papio anubis OX=9555 GN=ITIH1 PE=3 SV=1;tr|A0A096MX78|A0A096MX78_PAPAN Uncharacterized protein OS=Papio anubis OX=9555 GN=ITIH1 PE=3 SV=2	3	14	14	14	14	14	14	19.5	19.5	19.5	101.32	911	911;908;906	3.38	1	1	5	9	0	323.31	1209000	837590	1074600	1648200	894400	775040	1496800	85413	373830	1398200	1209000	837590	1074600	1648200	894400	775040	1496800	85413	373830	1398200	15	15	15	15
A0A2I3LN58;A0A096N3P8;A0A2I3LV59;A0A2I3LLN3;A0A2I3M2G1;A0A2I3LS02	A0A2I3LN58;A0A096N3P8;A0A2I3LV59	50;48;47;19;19;13	50;48;47;19;19;13	48;46;45;18;18;12	tr|A0A2I3LN58|A0A2I3LN58_PAPAN Uncharacterized protein OS=Papio anubis OX=9555 GN=CFH PE=4 SV=1;tr|A0A096N3P8|A0A096N3P8_PAPAN Uncharacterized protein OS=Papio anubis OX=9555 GN=CFH PE=4 SV=2;tr|A0A2I3LV59|A0A2I3LV59_PAPAN Uncharacterized protein OS=Papio	6	50	50	48	50	50	48	50.4	50.4	49.1	139.26	1235	1235;1235;1235;449;471;385	3.22	6	6	32	36	0	323.31	4377100	3459400	4857600	11632000	5989200	8398800	9542800	678680	3056500	5677700	4377100	3459400	4857600	11632000	5989200	8398800	9542800	678680	3056500	5677700	98	99	98	99
A0A2I3LN64;A0A2I3LL54;A0A096NAR9;A0A2I3M122;A0A2I3N328	A0A2I3LN64;A0A2I3LL54;A0A096NAR9;A0A2I3M122;A0A2I3N328	7;7;7;7;6	7;7;7;7;6	7;7;7;7;6	tr|A0A2I3LN64|A0A2I3LN64_PAPAN Spectrin beta chain OS=Papio anubis OX=9555 GN=SPTBN1 PE=3 SV=1;tr|A0A2I3LL54|A0A2I3LL54_PAPAN Spectrin beta chain OS=Papio anubis OX=9555 GN=SPTBN1 PE=3 SV=1;tr|A0A096NAR9|A0A096NAR9_PAPAN Spectrin beta chain OS=Papio anubis	5	7	7	7	7	7	7	3.8	3.8	3.8	272.37	2343	2343;2355;2364;2366;2155	3.29			5	2	0	69.134	95312	76428	94362	190510	120610	113560	210460	30770	119920	843640	95312	76428	94362	190510	120610	113560	210460	30770	119920	843640	6	6	6	6
A0A2I3LP27;A0A096MTA1;A0A2I3NHE5;A0A2I3MRW2	A0A2I3LP27;A0A096MTA1;A0A2I3NHE5;A0A2I3MRW2	2;2;1;1	1;1;1;0	1;1;1;0	tr|A0A2I3LP27|A0A2I3LP27_PAPAN Uncharacterized protein OS=Papio anubis OX=9555 PE=3 SV=1;tr|A0A096MTA1|A0A096MTA1_PAPAN Elongation factor 1-beta OS=Papio anubis OX=9555 PE=3 SV=1;tr|A0A2I3NHE5|A0A2I3NHE5_PAPAN EF1_GNE domain-containing protein OS=Papio anu	4	2	1	1	2	1	1	10.9	7.1	7.1	20.176	184	184;225;199;235	4				1	0.0056818	6.2666	21468	18645	23982	41350	24338	20058	47069	5375.1	32080	172550	21468	18645	23982	41350	24338	20058	47069	5375.1	32080	172550	2	2	2	2
A0A2I3LQX8;A0A096MPX0;CON__Q14CN4-1;CON__Q6IME9;CON__Q7RTS7;A0A096MRB4;CON__Q32MB2;A0A096NDU9;A0A2I3MDK0;CON__Q3SY84;A0A096N7Y8	A0A2I3LQX8;A0A096MPX0;CON__Q14CN4-1;CON__Q6IME9;CON__Q7RTS7;A0A096MRB4;CON__Q32MB2;A0A096NDU9;A0A2I3MDK0;CON__Q3SY84;A0A096N7Y8	4;4;3;3;3;3;3;3;3;2;2	1;1;1;1;1;1;1;1;1;1;1	1;1;1;1;1;1;1;1;1;1;1	tr|A0A2I3LQX8|A0A2I3LQX8_PAPAN IF rod domain-containing protein OS=Papio anubis OX=9555 GN=KRT72 PE=3 SV=1;tr|A0A096MPX0|A0A096MPX0_PAPAN IF rod domain-containing protein OS=Papio anubis OX=9555 GN=KRT72 PE=3 SV=1;;;;tr|A0A096MRB4|A0A096MRB4_PAPAN IF rod d	11	4	1	1	4	1	1	7.7	2.6	2.6	51.179	469	469;511;511;520;529;529;540;540;543;523;525	3			2		0	6.7051	64947	67592	86333	110130	119990	102080	135400	8276.2	366250	196860	64947	67592	86333	110130	119990	102080	135400	8276.2	366250	196860	3	3	3	3
A0A2I3LR35	A0A2I3LR35	1	1	1	tr|A0A2I3LR35|A0A2I3LR35_PAPAN Ig-like domain-containing protein OS=Papio anubis OX=9555 PE=4 SV=1	1	1	1	1	1	1	1	14.3	14.3	14.3	14.568	133	133	3			1		0.0093708	5.9094	15820	15503	20199	40997	26390	22546	39199	3421.8	9729.9	27657	15820	15503	20199	40997	26390	22546	39199	3421.8	9729.9	27657	1	1	1	1
A0A2I3LRH6;A0A096NV69;A0A096NPT5;A0A096ML84;A0A096P486;A0A096N5N8	A0A2I3LRH6;A0A096NV69;A0A096NPT5;A0A096ML84;A0A096P486	3;3;3;2;2;1	3;3;3;2;2;1	3;3;3;2;2;1	tr|A0A2I3LRH6|A0A2I3LRH6_PAPAN Uncharacterized protein OS=Papio anubis OX=9555 PE=4 SV=1;tr|A0A096NV69|A0A096NV69_PAPAN Uncharacterized protein OS=Papio anubis OX=9555 PE=4 SV=2;tr|A0A096NPT5|A0A096NPT5_PAPAN Uncharacterized protein OS=Papio anubis OX=9555	6	3	3	3	3	3	3	11.3	11.3	11.3	32.752	309	309;358;378;289;323;348	2.67	1		1	1	0	21.883	14288	12920	14611	27468	17406	16365	29036	2681.9	49977	127150	14288	12920	14611	27468	17406	16365	29036	2681.9	49977	127150	3	3	3	3
A0A2I3LRL1;A0A2I3M8Y2;A0A096NEY7	A0A2I3LRL1;A0A2I3M8Y2;A0A096NEY7	1;1;1	1;1;1	1;1;1	tr|A0A2I3LRL1|A0A2I3LRL1_PAPAN Coiled-coil domain-containing protein 58 OS=Papio anubis OX=9555 GN=CCDC58 PE=3 SV=1;tr|A0A2I3M8Y2|A0A2I3M8Y2_PAPAN Coiled-coil domain-containing protein 58 OS=Papio anubis OX=9555 GN=CCDC58 PE=3 SV=1;tr|A0A096NEY7|A0A096NEY7	3	1	1	1	1	1	1	8.8	8.8	8.8	11.915	102	102;130;144	3			1		0	6.6276	9791.6	7555.4	11403	20359	13948	11964	24379	4065.2	16758	124250	9791.6	7555.4	11403	20359	13948	11964	24379	4065.2	16758	124250	1	1	1	1
A0A2I3LRP6;A0A096NCV9;A0A096MLV7;A0A2I3NGR1;A0A096MR13;A0A2I3M2F8;A0A2I3LC27;A0A2I3LQP4;A0A2I3MTS0;A0A2I3M3X0;A0A096NFX6	A0A2I3LRP6;A0A096NCV9;A0A096MLV7;A0A2I3NGR1;A0A096MR13	3;3;2;2;2;1;1;1;1;1;1	3;3;2;2;2;1;1;1;1;1;1	3;3;2;2;2;1;1;1;1;1;1	tr|A0A2I3LRP6|A0A2I3LRP6_PAPAN Uncharacterized protein OS=Papio anubis OX=9555 PE=4 SV=1;tr|A0A096NCV9|A0A096NCV9_PAPAN Uncharacterized protein OS=Papio anubis OX=9555 PE=4 SV=2;tr|A0A096MLV7|A0A096MLV7_PAPAN Uncharacterized protein OS=Papio anubis OX=9555	11	3	3	3	3	3	3	22.4	22.4	22.4	17.16	152	152;152;152;172;218;115;152;157;176;205;210	3.33			2	1	0	39.253	49197	47625	59825	104690	61005	52921	110080	16965	95479	590290	49197	47625	59825	104690	61005	52921	110080	16965	95479	590290	3	3	3	3
A0A2I3LRW0;A0A2I3MJL0	A0A2I3LRW0;A0A2I3MJL0	1;1	1;1	1;1	tr|A0A2I3LRW0|A0A2I3LRW0_PAPAN Sm domain-containing protein OS=Papio anubis OX=9555 PE=3 SV=1;tr|A0A2I3MJL0|A0A2I3MJL0_PAPAN U6 snRNA-associated Sm-like protein LSm5 OS=Papio anubis OX=9555 GN=LSM5 PE=3 SV=1	2	1	1	1	1	1	1	29.7	29.7	29.7	7.0202	64	64;91	3			1		0	12.286	5663.1	4951.9	6269.8	11409	7845.7	4382.1	12468	1542.4	11075	54669	5663.1	4951.9	6269.8	11409	7845.7	4382.1	12468	1542.4	11075	54669	1	1	1	1
A0A2I3LSR6	A0A2I3LSR6	2	2	2	tr|A0A2I3LSR6|A0A2I3LSR6_PAPAN Ig-like domain-containing protein OS=Papio anubis OX=9555 PE=4 SV=1	1	2	2	2	2	2	2	34.9	34.9	34.9	11.521	106	106	4				2	0	116.88	147220	139260	154980	198430	116570	76942	287650	3481.3	26100	48232	147220	139260	154980	198430	116570	76942	287650	3481.3	26100	48232	2	2	2	2
A0A2I3LTG6;A0A2I3M751;A0A2I3MPJ4;A0A096NCS4;A0A2I3NHH6;A0A2I3MT85	A0A2I3LTG6;A0A2I3M751;A0A2I3MPJ4;A0A096NCS4;A0A2I3NHH6;A0A2I3MT85	55;54;53;53;53;53	55;54;53;53;53;53	55;54;53;53;53;53	tr|A0A2I3LTG6|A0A2I3LTG6_PAPAN Fibronectin OS=Papio anubis OX=9555 GN=FN1 PE=4 SV=1;tr|A0A2I3M751|A0A2I3M751_PAPAN Fibronectin OS=Papio anubis OX=9555 GN=FN1 PE=4 SV=1;tr|A0A2I3MPJ4|A0A2I3MPJ4_PAPAN Fibronectin OS=Papio anubis OX=9555 GN=FN1 PE=4 SV=1;tr|A	6	55	55	55	55	55	55	31.6	31.6	31.6	262.81	2386	2386;2165;2351;2356;2446;2477	3.19	4	5	37	27	0	323.31	3628200	3045000	4744900	6685400	4371000	4281100	9762900	383940	2150900	5258200	3628200	3045000	4744900	6685400	4371000	4281100	9762900	383940	2150900	5258200	94	93	93	94
A0A2I3LTH8	A0A2I3LTH8	1	1	1	tr|A0A2I3LTH8|A0A2I3LTH8_PAPAN 60S ribosomal protein L30 OS=Papio anubis OX=9555 GN=RPL30 PE=3 SV=1	1	1	1	1	1	1	1	13.9	13.9	13.9	12.784	115	115	3			1		0	7.6704	5800.6	5961	8849.6	16130	8182.6	7684.7	15449	1489.1	7643.9	24351	5800.6	5961	8849.6	16130	8182.6	7684.7	15449	1489.1	7643.9	24351	1	1	1	1
A0A2I3LUD6	A0A2I3LUD6	21	2	2	tr|A0A2I3LUD6|A0A2I3LUD6_PAPAN Bradykinin OS=Papio anubis OX=9555 GN=KNG1 PE=4 SV=1	1	21	2	2	21	2	2	34	3.4	3.4	72.118	644	644	2.4	1	2	1	1	0	29.718	98946	59134	110040	232160	128580	140690	162300	7979.1	124430	111140	98946	59134	110040	232160	128580	140690	162300	7979.1	124430	111140	6	6	6	6
A0A2I3LVN9;A0A2I3NE99;A0A096NYU3	A0A2I3LVN9;A0A2I3NE99;A0A096NYU3	7;7;7	7;7;7	7;7;7	tr|A0A2I3LVN9|A0A2I3LVN9_PAPAN Uncharacterized protein OS=Papio anubis OX=9555 GN=HDGF PE=4 SV=1;tr|A0A2I3NE99|A0A2I3NE99_PAPAN PWWP domain-containing protein OS=Papio anubis OX=9555 GN=HDGF PE=4 SV=1;tr|A0A096NYU3|A0A096NYU3_PAPAN Uncharacterized protein	3	7	7	7	7	7	7	43.5	43.5	43.5	25.445	232	232;240;256	2.25	3		5		0	195.29	108640	109620	136910	207270	121280	135540	212290	36561	192600	1183600	108640	109620	136910	207270	121280	135540	212290	36561	192600	1183600	7	6	7	7
A0A2I3LXA0;A0A2I3MKM2;A0A096P4W8;A0A2I3NDL9;A0A2I3LGZ1;A0A2I3N4S6;A0A096NUG1	A0A2I3LXA0;A0A2I3MKM2;A0A096P4W8;A0A2I3NDL9	3;3;3;2;1;1;1	3;3;3;2;1;1;1	3;3;3;2;1;1;1	tr|A0A2I3LXA0|A0A2I3LXA0_PAPAN Clathrin heavy chain OS=Papio anubis OX=9555 GN=CLTC PE=3 SV=1;tr|A0A2I3MKM2|A0A2I3MKM2_PAPAN Clathrin heavy chain OS=Papio anubis OX=9555 GN=CLTC PE=3 SV=1;tr|A0A096P4W8|A0A096P4W8_PAPAN Clathrin heavy chain OS=Papio anubis	7	3	3	3	3	3	3	1.9	1.9	1.9	184.79	1618	1618;1654;1679;612;1259;1583;1640	3.33			2	1	0	18.445	30206	23312	31680	60153	32308	29626	58080	6932.7	30102	178390	30206	23312	31680	60153	32308	29626	58080	6932.7	30102	178390	2	2	2	2
A0A2I3LXJ2;A0A2I3N9E2;A0A2I3LS64;A0A096NDS6	A0A2I3LXJ2;A0A2I3N9E2;A0A2I3LS64;A0A096NDS6	1;1;1;1	1;1;1;1	1;1;1;1	tr|A0A2I3LXJ2|A0A2I3LXJ2_PAPAN Uncharacterized protein OS=Papio anubis OX=9555 GN=PTPRN2 PE=4 SV=1;tr|A0A2I3N9E2|A0A2I3N9E2_PAPAN Uncharacterized protein OS=Papio anubis OX=9555 GN=PTPRN2 PE=4 SV=1;tr|A0A2I3LS64|A0A2I3LS64_PAPAN Uncharacterized protein OS=	4	1	1	1	1	1	1	1.7	1.7	1.7	107.1	977	977;986;998;1015	4				1	0	7.2406	11559	9261.7	10213	26081	15460	8578.9	28026	2116.1	11406	42904	11559	9261.7	10213	26081	15460	8578.9	28026	2116.1	11406	42904	1	1	1	1
A0A2I3LY95;A0A096NB43;A0A2I3LXA8;A0A2I3MZ94	A0A2I3LY95;A0A096NB43	3;3;1;1	3;3;1;1	3;3;1;1	tr|A0A2I3LY95|A0A2I3LY95_PAPAN Pyruvate carboxylase OS=Papio anubis OX=9555 GN=PC PE=4 SV=1;tr|A0A096NB43|A0A096NB43_PAPAN Pyruvate carboxylase OS=Papio anubis OX=9555 GN=PC PE=4 SV=2	4	3	3	3	3	3	3	3.6	3.6	3.6	129.77	1178	1178;1179;487;751	2.67	1		1	1	0	18.886	23097	21251	29260	52945	35365	28943	58737	5573.5	28571	147110	23097	21251	29260	52945	35365	28943	58737	5573.5	28571	147110	3	3	3	3
A0A2I3LYP1;A0A096N0U1;A0A096NUJ3	A0A2I3LYP1;A0A096N0U1	4;3;1	4;3;1	3;3;1	tr|A0A2I3LYP1|A0A2I3LYP1_PAPAN Dimethylargininase OS=Papio anubis OX=9555 GN=DDAH1 PE=3 SV=1;tr|A0A096N0U1|A0A096N0U1_PAPAN Dimethylargininase OS=Papio anubis OX=9555 GN=DDAH1 PE=3 SV=2	3	4	4	3	3	3	3	17.2	17.2	13.3	31.107	285	285;185;285	3.67			1	2	0	36.852	151670	129230	163030	286220	182420	135200	257290	23656	76756	842670	151670	129230	163030	286220	182420	135200	257290	23656	76756	842670	5	5	5	5
A0A2I3LYT8;A0A096MWD2	A0A2I3LYT8;A0A096MWD2	1;1	1;1	1;1	tr|A0A2I3LYT8|A0A2I3LYT8_PAPAN Uncharacterized protein OS=Papio anubis OX=9555 GN=MTPN PE=4 SV=1;tr|A0A096MWD2|A0A096MWD2_PAPAN ANK_REP_REGION domain-containing protein OS=Papio anubis OX=9555 GN=MTPN PE=4 SV=1	2	1	1	1	1	1	1	32.7	32.7	32.7	5.7044	52	52;118	3			2		0	11.592	41064	26048	37687	70605	32753	59553	67532	6434.7	13417	93361	41064	26048	37687	70605	32753	59553	67532	6434.7	13417	93361	1	1	1	1
A0A2I3LYW9;A0A2I3LL37	A0A2I3LYW9;A0A2I3LL37	11;9	11;9	11;9	tr|A0A2I3LYW9|A0A2I3LYW9_PAPAN Uncharacterized protein OS=Papio anubis OX=9555 GN=DCXR PE=4 SV=1;tr|A0A2I3LL37|A0A2I3LL37_PAPAN Uncharacterized protein OS=Papio anubis OX=9555 GN=DCXR PE=4 SV=1	2	11	11	11	11	11	11	55.3	55.3	55.3	25.754	244	244;236	3.43	1		5	8	0	323.31	401440	321120	398440	720390	417860	373150	869520	130060	327650	3879700	401440	321120	398440	720390	417860	373150	869520	130060	327650	3879700	17	17	17	17
A0A2I3LZ06;A0A096NGV0	A0A2I3LZ06;A0A096NGV0	1;1	1;1	1;1	tr|A0A2I3LZ06|A0A2I3LZ06_PAPAN Conserved oligomeric Golgi complex subunit 5 OS=Papio anubis OX=9555 GN=COG5 PE=4 SV=1;tr|A0A096NGV0|A0A096NGV0_PAPAN Conserved oligomeric Golgi complex subunit 5 OS=Papio anubis OX=9555 GN=COG5 PE=4 SV=2	2	1	1	1	1	1	1	1.1	1.1	1.1	92.984	839	839;860	4				1	0.0014327	6.4188	69660	58297	66100	166930	96652	79770	133970	17415	62900	206280	69660	58297	66100	166930	96652	79770	133970	17415	62900	206280	1	1	1	1
A0A2I3LZ19;A0A096N7W3	A0A2I3LZ19;A0A096N7W3	4;4	4;4	4;4	tr|A0A2I3LZ19|A0A2I3LZ19_PAPAN PDZ domain containing 1 OS=Papio anubis OX=9555 GN=PDZK1 PE=4 SV=1;tr|A0A096N7W3|A0A096N7W3_PAPAN PDZ domain containing 1 OS=Papio anubis OX=9555 GN=PDZK1 PE=4 SV=1	2	4	4	4	4	4	4	12	12	12	44.53	408	408;519	3.25		1	1	2	0	26.493	89012	75867	72165	194120	111660	84286	245640	23828	93781	628340	89012	75867	72165	194120	111660	84286	245640	23828	93781	628340	4	4	4	4
A0A2I3LZS1;A0A2I3MXA9	A0A2I3LZS1	3;1	3;1	2;0	tr|A0A2I3LZS1|A0A2I3LZS1_PAPAN Uncharacterized protein OS=Papio anubis OX=9555 GN=HMGN4 PE=3 SV=1	2	3	3	2	3	3	2	26.7	26.7	18.9	9.5388	90	90;90	2.75		1	3		0	18.168	141000	147190	184070	271070	167510	165960	343290	64860	442190	1704600	141000	147190	184070	271070	167510	165960	343290	64860	442190	1704600	4	4	3	4
A0A2I3LZZ6;A0A2I3LDI4;A0A2I3MXW9;A0A096MRD3	A0A2I3LZZ6;A0A2I3LDI4;A0A2I3MXW9;A0A096MRD3	2;2;2;2	2;2;2;2	2;2;2;2	tr|A0A2I3LZZ6|A0A2I3LZZ6_PAPAN Uncharacterized protein OS=Papio anubis OX=9555 PE=3 SV=1;tr|A0A2I3LDI4|A0A2I3LDI4_PAPAN Uncharacterized protein OS=Papio anubis OX=9555 PE=3 SV=1;tr|A0A2I3MXW9|A0A2I3MXW9_PAPAN ATP synthase subunit OS=Papio anubis OX=9555 PE	4	2	2	2	2	2	2	31.6	31.6	31.6	8.4077	76	76;76;103;103	3.5			1	1	0	15.18	13034	13417	14475	34282	21194	14678	31906	6577.9	26032	191460	13034	13417	14475	34282	21194	14678	31906	6577.9	26032	191460	2	2	2	2
A0A2I3M042;A0A096ML51;A0A2I3MVB3;A0A2I3LFE4;A0A096MMW0;A0A096NHI3;A0A2I3M7Z7;A0A096NVY0;A0A096N6U0;A0A096NUT1;A0A2I3M5F6;A0A096MR72;A0A2I3M1Y0;A0A096NF28;A0A096NGC3;A0A2I3N8W9;A0A2I3N6A2;A0A2I3LVV1	A0A2I3M042;A0A096ML51;A0A2I3MVB3;A0A2I3LFE4;A0A096MMW0;A0A096NHI3;A0A2I3M7Z7;A0A096NVY0;A0A096N6U0	4;4;4;4;4;2;2;2;2;1;1;1;1;1;1;1;1;1	4;4;4;4;4;2;2;2;2;1;1;1;1;1;1;1;1;1	4;4;4;4;4;2;2;2;2;1;1;1;1;1;1;1;1;1	tr|A0A2I3M042|A0A2I3M042_PAPAN Nucleophosmin OS=Papio anubis OX=9555 PE=3 SV=1;tr|A0A096ML51|A0A096ML51_PAPAN Nucleophosmin OS=Papio anubis OX=9555 GN=NPM1 PE=3 SV=2;tr|A0A2I3MVB3|A0A2I3MVB3_PAPAN Nucleoplasmin domain-containing protein OS=Papio anubis OX=	18	4	4	4	4	4	4	19.5	19.5	19.5	29.009	266	266;294;259;265;301;226;249;250;283;324;313;304;207;276;225;242;233;344	3.25		1	1	2	0	48.977	84791	72670	83704	210340	99846	96424	215860	26759	103020	764870	84791	72670	83704	210340	99846	96424	215860	26759	103020	764870	5	5	5	5
A0A2I3M043;A0A096NEP2	A0A2I3M043;A0A096NEP2	3;3	3;3	3;3	tr|A0A2I3M043|A0A2I3M043_PAPAN Chitinase OS=Papio anubis OX=9555 GN=CHIT1 PE=3 SV=1;tr|A0A096NEP2|A0A096NEP2_PAPAN Chitinase OS=Papio anubis OX=9555 GN=CHIT1 PE=3 SV=2	2	3	3	3	3	3	3	7.2	7.2	7.2	49.662	447	447;466	3.67			1	2	0	18.899	78912	62327	94271	175050	120920	94962	185910	20076	75108	443480	78912	62327	94271	175050	120920	94962	185910	20076	75108	443480	3	3	3	3
A0A2I3M0H8;A0A096P4H0	A0A2I3M0H8;A0A096P4H0	2;2	2;2	2;2	tr|A0A2I3M0H8|A0A2I3M0H8_PAPAN Peptidyl-prolyl cis-trans isomerase OS=Papio anubis OX=9555 GN=PPIF PE=3 SV=1;tr|A0A096P4H0|A0A096P4H0_PAPAN Peptidyl-prolyl cis-trans isomerase OS=Papio anubis OX=9555 GN=PPIF PE=3 SV=1	2	2	2	2	2	2	2	8.8	8.8	8.8	21.745	205	205;207	3.5			1	1	0	11.635	20831	16523	24370	44792	23562	29410	44311	6585.2	27915	241370	20831	16523	24370	44792	23562	29410	44311	6585.2	27915	241370	2	2	2	2
A0A2I3M0W4;A0A2I3NEC1;A0A096NJT3;A0A2I3LGG8;A0A2I3LFK6;A0A2I3MEW4;A0A096NLV9;A0A096MZH7;A0A2I3MD59;A0A2I3NFS5;A0A2I3MJV9	A0A2I3M0W4;A0A2I3NEC1;A0A096NJT3;A0A2I3LGG8	18;18;18;15;4;4;3;2;2;2;2	18;18;18;15;4;4;3;2;2;2;2	15;15;15;12;2;2;1;1;1;1;1	tr|A0A2I3M0W4|A0A2I3M0W4_PAPAN Uncharacterized protein OS=Papio anubis OX=9555 GN=MYH9 PE=3 SV=1;tr|A0A2I3NEC1|A0A2I3NEC1_PAPAN Uncharacterized protein OS=Papio anubis OX=9555 GN=MYH9 PE=3 SV=1;tr|A0A096NJT3|A0A096NJT3_PAPAN Uncharacterized protein OS=Papi	11	18	18	15	18	18	15	12	12	9.9	225.45	1949	1949;1960;1962;1914;1979;1985;1974;1999;2003;2036;2036	3	3		9	6	0	169.63	233280	213260	262780	431000	274690	251220	475910	60379	323620	1564600	233280	213260	262780	431000	274690	251220	475910	60379	323620	1564600	13	13	13	13
A0A2I3M134;A0A096MWH7	A0A2I3M134;A0A096MWH7	3;3	3;3	3;3	tr|A0A2I3M134|A0A2I3M134_PAPAN CN hydrolase domain-containing protein OS=Papio anubis OX=9555 GN=NIT2 PE=4 SV=1;tr|A0A096MWH7|A0A096MWH7_PAPAN CN hydrolase domain-containing protein OS=Papio anubis OX=9555 GN=NIT2 PE=4 SV=2	2	3	3	3	3	3	3	16.8	16.8	16.8	30.999	280	280;326	3.33		1		2	0	18.608	48714	44160	57883	88964	66019	48617	96144	9379.2	33694	179180	48714	44160	57883	88964	66019	48617	96144	9379.2	33694	179180	3	3	3	3
A0A2I3M201;A0A2I3LNH3;A0A2I3MCB9;A0A2I3NB70;A0A0A0MVB3;A0A2I3M9S5;A0A2I3LI52;A0A096N7X4	A0A2I3M201;A0A2I3LNH3;A0A2I3MCB9;A0A2I3NB70;A0A0A0MVB3;A0A2I3M9S5;A0A2I3LI52;A0A096N7X4	2;2;2;2;2;1;1;1	2;2;2;2;2;1;1;1	2;2;2;2;2;1;1;1	tr|A0A2I3M201|A0A2I3M201_PAPAN Uncharacterized protein OS=Papio anubis OX=9555 GN=KHSRP PE=4 SV=1;tr|A0A2I3LNH3|A0A2I3LNH3_PAPAN Uncharacterized protein OS=Papio anubis OX=9555 GN=KHSRP PE=4 SV=1;tr|A0A2I3MCB9|A0A2I3MCB9_PAPAN Uncharacterized protein OS=Pa	8	2	2	2	2	2	2	2.8	2.8	2.8	72.315	703	703;711;714;719;732;643;651;678	2.5	1			1	0	10.951	59332	46190	77474	115570	63531	52923	91224	7940.5	35111	154120	59332	46190	77474	115570	63531	52923	91224	7940.5	35111	154120	2	2	2	2
A0A2I3M2F5;A0A2I3M0N0;A0A2I3N817;A0A096N1N2	A0A2I3M2F5;A0A2I3M0N0;A0A2I3N817;A0A096N1N2	2;2;2;2	2;2;2;2	2;2;2;2	tr|A0A2I3M2F5|A0A2I3M2F5_PAPAN Uncharacterized protein OS=Papio anubis OX=9555 PE=4 SV=1;tr|A0A2I3M0N0|A0A2I3M0N0_PAPAN GST class-pi OS=Papio anubis OX=9555 PE=3 SV=1;tr|A0A2I3N817|A0A2I3N817_PAPAN GST class-pi OS=Papio anubis OX=9555 PE=3 SV=1;tr|A0A096N1	4	2	2	2	2	2	2	17.4	17.4	17.4	17.449	155	155;174;190;246	3.5			1	1	0	12.255	16989	14085	18092	31659	18403	16356	35337	3365.7	22212	85893	16989	14085	18092	31659	18403	16356	35337	3365.7	22212	85893	2	2	2	2
A0A2I3M2L5;A9CB59;A0A096MWK3;A0A2I3MMA3;A0A2I3MT47;A0A2I3N645	A0A2I3M2L5;A9CB59;A0A096MWK3;A0A2I3MMA3;A0A2I3MT47;A0A2I3N645	7;7;7;6;6;6	7;7;7;6;6;6	7;7;7;6;6;6	tr|A0A2I3M2L5|A0A2I3M2L5_PAPAN Uncharacterized protein OS=Papio anubis OX=9555 PE=3 SV=1;tr|A9CB59|A9CB59_PAPAN Filamin A, alpha (Predicted) OS=Papio anubis OX=9555 GN=FLNA PE=3 SV=1;tr|A0A096MWK3|A0A096MWK3_PAPAN Uncharacterized protein OS=Papio anubis OX	6	7	7	7	7	7	7	4.4	4.4	4.4	276.43	2607	2607;2639;2647;2295;2633;2639	3	1		4	2	0	55.468	77452	62714	92365	137870	94693	92424	147070	18720	164670	427300	77452	62714	92365	137870	94693	92424	147070	18720	164670	427300	5	5	5	5
A0A2I3M2Y1;A0A2I3LZP0	A0A2I3M2Y1;A0A2I3LZP0	1;1	1;1	1;1	tr|A0A2I3M2Y1|A0A2I3M2Y1_PAPAN Aquaporin-1 OS=Papio anubis OX=9555 PE=3 SV=1;tr|A0A2I3LZP0|A0A2I3LZP0_PAPAN Aquaporin-1 OS=Papio anubis OX=9555 PE=3 SV=1	2	1	1	1	1	1	1	9.2	9.2	9.2	23.51	218	218;296	3.5			1	1	0	30.977	27056	21002	29650	56180	34218	32150	54819	4273	39461	151290	27056	21002	29650	56180	34218	32150	54819	4273	39461	151290	4	4	4	4
A0A2I3M334;A0A096NLS5	A0A2I3M334;A0A096NLS5	2;2	2;2	2;2	tr|A0A2I3M334|A0A2I3M334_PAPAN Uncharacterized protein OS=Papio anubis OX=9555 GN=CPPED1 PE=4 SV=1;tr|A0A096NLS5|A0A096NLS5_PAPAN Calcineurin-like phosphoesterase domain-containing protein 1 OS=Papio anubis OX=9555 GN=CPPED1 PE=3 SV=2	2	2	2	2	2	2	2	11.6	11.6	11.6	19.095	172	172;314	2	1		1		0	12.946	31854	29128	35292	70860	46167	32118	80671	8257.3	34549	228690	31854	29128	35292	70860	46167	32118	80671	8257.3	34549	228690	2	2	2	2
A0A2I3M3T4;A0A2I3MSK9;A0A2I3MBV4;A0A2I3LH71;A0A2I3LI53;A0A096MTC4	A0A2I3M3T4;A0A2I3MSK9;A0A2I3MBV4;A0A2I3LH71;A0A2I3LI53;A0A096MTC4	1;1;1;1;1;1	1;1;1;1;1;1	1;1;1;1;1;1	tr|A0A2I3M3T4|A0A2I3M3T4_PAPAN SSFA2_C domain-containing protein OS=Papio anubis OX=9555 GN=ITPRID2 PE=4 SV=1;tr|A0A2I3MSK9|A0A2I3MSK9_PAPAN KRAP_IP3R_bind domain-containing protein OS=Papio anubis OX=9555 GN=ITPRID2 PE=4 SV=1;tr|A0A2I3MBV4|A0A2I3MBV4_PAPA	6	1	1	1	1	1	1	1.2	1.2	1.2	84.534	768	768;1226;1237;1248;1256;1259	4				1	1	-2	42755	31818	41322	83483	56521	48242	103820	8589.4	94866	254290	42755	31818	41322	83483	56521	48242	103820	8589.4	94866	254290	1	1	1	1
A0A2I3M496;A0A2I3LPH8	A0A2I3M496;A0A2I3LPH8	2;2	2;2	2;2	tr|A0A2I3M496|A0A2I3M496_PAPAN Fatty acid-binding protein 1 OS=Papio anubis OX=9555 GN=FABP1 PE=3 SV=1;tr|A0A2I3LPH8|A0A2I3LPH8_PAPAN Fatty acid-binding protein 1 OS=Papio anubis OX=9555 GN=FABP1 PE=3 SV=1	2	2	2	2	2	2	2	17.9	17.9	17.9	13.744	123	123;127	3.5			1	1	0	18.632	94220	74232	84835	183360	105170	126170	298030	32832	70492	1080900	94220	74232	84835	183360	105170	126170	298030	32832	70492	1080900	3	3	3	3
A0A2I3M4D0;A0A2I3LX29;A0A2I3LII3;A0A2I3LUX9;A0A2I3NF17;A0A2I3M5M9;A0A096MWL0;A0A2I3LUG4;A0A2I3LLJ1	A0A2I3M4D0;A0A2I3LX29;A0A2I3LII3;A0A2I3LUX9;A0A2I3NF17;A0A2I3M5M9;A0A096MWL0;A0A2I3LUG4;A0A2I3LLJ1	1;1;1;1;1;1;1;1;1	1;1;1;1;1;1;1;1;1	1;1;1;1;1;1;1;1;1	tr|A0A2I3M4D0|A0A2I3M4D0_PAPAN Uncharacterized protein OS=Papio anubis OX=9555 GN=PCCB PE=4 SV=1;tr|A0A2I3LX29|A0A2I3LX29_PAPAN Uncharacterized protein OS=Papio anubis OX=9555 GN=PCCB PE=4 SV=1;tr|A0A2I3LII3|A0A2I3LII3_PAPAN Uncharacterized protein OS=Papi	9	1	1	1	1	1	1	4	4	4	43.685	405	405;414;423;482;516;520;559;568;570	3			1		0	12.001	33591	28880	32444	81074	42608	27370	82515	3766.1	21591	106040	33591	28880	32444	81074	42608	27370	82515	3766.1	21591	106040	1	1	1	1
A0A2I3M4I5;A0A2I3LXK8;A0A2I3MB07	A0A2I3M4I5;A0A2I3LXK8;A0A2I3MB07	7;7;5	7;7;5	7;7;5	tr|A0A2I3M4I5|A0A2I3M4I5_PAPAN Maillard deglycase OS=Papio anubis OX=9555 GN=PARK7 PE=3 SV=1;tr|A0A2I3LXK8|A0A2I3LXK8_PAPAN DJ-1_PfpI domain-containing protein OS=Papio anubis OX=9555 GN=PARK7 PE=4 SV=1;tr|A0A2I3MB07|A0A2I3MB07_PAPAN Maillard deglycase OS=	3	7	7	7	7	7	7	34.9	34.9	34.9	19.891	189	189;169;153	3.1	2		3	5	0	58.706	166140	183940	201810	356620	266190	232610	360950	80757	450510	2452700	166140	183940	201810	356620	266190	232610	360950	80757	450510	2452700	8	8	8	9
A0A2I3M581;A0A2I3N7L5;A0A2I3LDG7;A0A2I3LCA7;A0A2I3LNF4;A0A2I3N1R9;A0A096NXX2;A0A2I3LYR7;A0A2I3MCC7;A0A2I3LYM5;A0A2I3M908;A0A2I3N690;A0A2I3MK42;A0A096NB94;A0A096NUK1;A0A2I3LCG6;A0A2I3MRR7;A0A2I3ME30;A0A2I3M6U7;A0A096P3B3	A0A2I3M581;A0A2I3N7L5;A0A2I3LDG7;A0A2I3LCA7;A0A2I3LNF4;A0A2I3N1R9;A0A096NXX2;A0A2I3LYR7;A0A2I3MCC7;A0A2I3LYM5;A0A2I3M908;A0A2I3N690;A0A2I3MK42;A0A096NB94;A0A096NUK1;A0A2I3LCG6	11;11;9;9;8;8;8;8;8;7;6;6;6;6;6;6;1;1;1;1	1;1;1;1;1;1;1;1;1;1;1;1;1;1;1;1;0;0;0;0	1;1;1;1;1;1;1;1;1;1;1;1;1;1;1;1;0;0;0;0	tr|A0A2I3M581|A0A2I3M581_PAPAN Tubulin alpha chain OS=Papio anubis OX=9555 GN=TUBA1B PE=3 SV=1;tr|A0A2I3N7L5|A0A2I3N7L5_PAPAN Tubulin alpha chain OS=Papio anubis OX=9555 GN=TUBA1B PE=3 SV=1;tr|A0A2I3LDG7|A0A2I3LDG7_PAPAN Tubulin alpha chain OS=Papio anubis	20	11	1	1	11	1	1	35.2	2.9	2.9	50.463	454	454;451;484;449;384;394;459;435;450;318;467;377;393;249;449;450;182;398;360;446	4				1	0.0070028	6.1313	13206	10048	14101	26614	21531	14988	30561	4586.8	22321	115100	13206	10048	14101	26614	21531	14988	30561	4586.8	22321	115100	2	2	2	2
A0A2I3M5A8	A0A2I3M5A8	24	24	0	tr|A0A2I3M5A8|A0A2I3M5A8_PAPAN C3/C5 convertase OS=Papio anubis OX=9555 PE=4 SV=1	1	24	24	0	24	24	0	20.4	20.4	0	123.95	1112	1112	3.09	2	5	14	12	0	323.31	3512100	2814500	3673200	5634800	3212300	2978500	6158800	249070	1159400	2924300	3512100	2814500	3673200	5634800	3212300	2978500	6158800	249070	1159400	2924300	47	47	47	47
A0A2I3M5N6;A0A096MVV8;A0A2I3MZE8;A0A2I3M6N6;A0A2I3LF75;CON__Q32PI4	A0A2I3M5N6;A0A096MVV8;A0A2I3MZE8;A0A2I3M6N6;A0A2I3LF75	14;14;14;13;12;2	14;14;14;13;12;2	14;14;14;13;12;2	tr|A0A2I3M5N6|A0A2I3M5N6_PAPAN Uncharacterized protein OS=Papio anubis OX=9555 GN=CFI PE=4 SV=1;tr|A0A096MVV8|A0A096MVV8_PAPAN Uncharacterized protein OS=Papio anubis OX=9555 GN=CFI PE=4 SV=2;tr|A0A2I3MZE8|A0A2I3MZE8_PAPAN Uncharacterized protein OS=Papio	6	14	14	14	14	14	14	29.6	29.6	29.6	65.445	582	582;583;591;504;378;618	3.25	2	1	7	10	0	268.91	1037500	779160	1075100	2066900	2655000	1186300	2069800	90923	400000	1181800	1037500	779160	1075100	2066900	2655000	1186300	2069800	90923	400000	1181800	23	23	24	24
A0A2I3M5Q3;A0A2I3MGG0;A0A2I3MM31	A0A2I3M5Q3;A0A2I3MGG0	7;6;3	7;6;3	7;6;3	tr|A0A2I3M5Q3|A0A2I3M5Q3_PAPAN Peroxiredoxin-5 OS=Papio anubis OX=9555 GN=PRDX5 PE=3 SV=1;tr|A0A2I3MGG0|A0A2I3MGG0_PAPAN Thioredoxin-dependent peroxiredoxin OS=Papio anubis OX=9555 GN=PRDX5 PE=3 SV=1	3	7	7	7	7	7	7	47	47	47	22.165	215	215;171;126	3.57			3	4	0	77.915	65603	60612	78486	127910	84250	77332	138240	27936	102200	751600	65603	60612	78486	127910	84250	77332	138240	27936	102200	751600	8	8	8	8
A0A2I3M629;A0A096NQA5;A0A2I3MLU8;A0A2I3LWC8	A0A2I3M629;A0A096NQA5	6;6;2;1	6;6;2;1	6;6;2;1	tr|A0A2I3M629|A0A2I3M629_PAPAN Dihydrolipoyllysine-residue succinyltransferase component of 2-oxoglutarate dehydrogenase complex, mitochondrial OS=Papio anubis OX=9555 GN=DLST PE=3 SV=1;tr|A0A096NQA5|A0A096NQA5_PAPAN Dihydrolipoyllysine-residue succinyltra	4	6	6	6	6	6	6	15.4	15.4	15.4	49.147	454	454;454;105;84	3.38		1	3	4	0	50.043	229830	196940	235790	410490	276650	232730	487770	82318	300280	2955300	229830	196940	235790	410490	276650	232730	487770	82318	300280	2955300	10	10	10	10
A0A2I3M690;A0A096NTD7;CON__Q28194	A0A2I3M690;A0A096NTD7;CON__Q28194	2;2;1	2;2;1	2;2;1	tr|A0A2I3M690|A0A2I3M690_PAPAN Uncharacterized protein OS=Papio anubis OX=9555 GN=THBS1 PE=3 SV=1;tr|A0A096NTD7|A0A096NTD7_PAPAN Uncharacterized protein OS=Papio anubis OX=9555 GN=THBS1 PE=3 SV=1;	3	2	2	2	2	2	2	2.6	2.6	2.6	130.14	1175	1175;1170;1170	4				2	0	12.623	24806	18223	31867	53020	35316	23249	51189	3681.7	17557	45232	24806	18223	31867	53020	35316	23249	51189	3681.7	17557	45232	2	2	2	2
A0A2I3M6A0;A0A096P6J8	A0A2I3M6A0;A0A096P6J8	1;1	1;1	1;1	tr|A0A2I3M6A0|A0A2I3M6A0_PAPAN Aldolase_II domain-containing protein OS=Papio anubis OX=9555 GN=ADD3 PE=3 SV=1;tr|A0A096P6J8|A0A096P6J8_PAPAN Aldolase_II domain-containing protein OS=Papio anubis OX=9555 GN=ADD3 PE=3 SV=2	2	1	1	1	1	1	1	3	3	3	75.746	674	674;706	3			1		0	15.028	3949.1	5436.7	4648.1	12864	5426.5	6412.4	12846	1909.1	5447.3	32249	3949.1	5436.7	4648.1	12864	5426.5	6412.4	12846	1909.1	5447.3	32249	1	1	1	1
A0A2I3M6V1	A0A2I3M6V1	1	1	1	tr|A0A2I3M6V1|A0A2I3M6V1_PAPAN Uncharacterized protein OS=Papio anubis OX=9555 PE=3 SV=1	1	1	1	1	1	1	1	11.3	11.3	11.3	12.739	115	115	3			1		0.0068871	6.0233	6125.1	5433.9	6267.4	11626	7311.8	5163.5	11316	2801.4	7441.2	58603	6125.1	5433.9	6267.4	11626	7311.8	5163.5	11316	2801.4	7441.2	58603	1	1	1	1
A0A2I3M706;A0A2I3LWK4;A0A2I3M2H8;A0A2I3LDV0	A0A2I3M706;A0A2I3LWK4	3;2;1;1	3;2;1;1	3;2;1;1	tr|A0A2I3M706|A0A2I3M706_PAPAN Ig-like domain-containing protein OS=Papio anubis OX=9555 PE=4 SV=1;tr|A0A2I3LWK4|A0A2I3LWK4_PAPAN Ig-like domain-containing protein OS=Papio anubis OX=9555 PE=4 SV=1	4	3	3	3	3	3	3	33	33	33	12.222	109	109;129;98;170	3	1			2	0	18.597	38970	31677	35704	84505	51265	29926	98397	3841	31820	85718	38970	31677	35704	84505	51265	29926	98397	3841	31820	85718	3	3	3	3
A0A2I3M756	A0A2I3M756	1	1	1	tr|A0A2I3M756|A0A2I3M756_PAPAN Guanine nucleotide-binding protein subunit gamma OS=Papio anubis OX=9555 GN=GNG12 PE=3 SV=1	1	1	1	1	1	1	1	22.2	22.2	22.2	8.0061	72	72	4				1	0	9.4384	4097.8	4791.2	4681.1	10854	5742.1	4597.4	8875.1	1201	8471.6	30918	4097.8	4791.2	4681.1	10854	5742.1	4597.4	8875.1	1201	8471.6	30918	1	1	1	1
A0A2I3M785;A0A096NG68;A0A096P0A8;A0A2I3MHU2;A0A096NBP1;A0A2I3NER2;A0A2I3NEZ2;A0A2I3MFZ7;A0A2I3N5G3	A0A2I3M785;A0A096NG68;A0A096P0A8;A0A2I3MHU2;A0A096NBP1;A0A2I3NER2;A0A2I3NEZ2;A0A2I3MFZ7;A0A2I3N5G3	2;2;2;2;2;2;2;1;1	2;2;2;2;2;2;2;1;1	2;2;2;2;2;2;2;1;1	tr|A0A2I3M785|A0A2I3M785_PAPAN Serine/threonine-protein phosphatase OS=Papio anubis OX=9555 GN=PPP1CC PE=3 SV=1;tr|A0A096NG68|A0A096NG68_PAPAN Serine/threonine-protein phosphatase OS=Papio anubis OX=9555 GN=PPP1CC PE=3 SV=2;tr|A0A096P0A8|A0A096P0A8_PAPAN S	9	2	2	2	2	2	2	11.1	11.1	11.1	35.945	314	314;322;327;328;330;337;341;64;286	4				2	0	15.891	13350	13065	18032	32272	17208	13163	31703	1491.9	22646	87264	13350	13065	18032	32272	17208	13163	31703	1491.9	22646	87264	2	2	2	2
A0A2I3M7C5;A0A096NNF2	A0A2I3M7C5;A0A096NNF2	3;2	2;1	2;1	tr|A0A2I3M7C5|A0A2I3M7C5_PAPAN Aldedh domain-containing protein OS=Papio anubis OX=9555 GN=ALDH1B1 PE=3 SV=1;tr|A0A096NNF2|A0A096NNF2_PAPAN Aldehyde dehydrogenase 1 family member A3 OS=Papio anubis OX=9555 GN=ALDH1A3 PE=3 SV=2	2	3	2	2	3	2	2	5.8	4.3	4.3	57.187	517	517;457	4				2	0	11.653	28437	28015	26076	57294	28879	28645	61166	8907.3	34329	221580	28437	28015	26076	57294	28879	28645	61166	8907.3	34329	221580	2	2	2	2
A0A2I3M7E0;A0A096N9Z3;A9RA84;A0A2K6EE41;A0A2I3LMJ9	A0A2I3M7E0;A0A096N9Z3;A9RA84;A0A2K6EE41;A0A2I3LMJ9	3;3;3;3;2	3;3;3;3;2	3;3;3;3;2	tr|A0A2I3M7E0|A0A2I3M7E0_PAPAN Uncharacterized protein OS=Papio anubis OX=9555 PE=3 SV=1;tr|A0A096N9Z3|A0A096N9Z3_PAPAN Uncharacterized protein OS=Papio anubis OX=9555 PE=3 SV=1;sp|A9RA84|HMGB1_PAPAN High mobility group protein B1 OS=Papio anubis OX=9555 G	5	3	3	3	3	3	3	22.6	22.6	22.6	18.474	159	159;214;215;220;212	3.33			2	1	0	20.231	20226	15886	22164	37177	25694	28198	56213	3464.8	23631	80813	20226	15886	22164	37177	25694	28198	56213	3464.8	23631	80813	1	1	1	1
A0A2I3M7F6	A0A2I3M7F6	6	1	1	tr|A0A2I3M7F6|A0A2I3M7F6_PAPAN Uncharacterized protein OS=Papio anubis OX=9555 PE=3 SV=1	1	6	1	1	6	1	1	56.8	12.6	12.6	10.869	95	95	3			1		0	8.1099	28480	22705	30075	60871	36232	29243	66371	9544.9	31114	227880	28480	22705	30075	60871	36232	29243	66371	9544.9	31114	227880	1	1	1	1
A0A2I3M7J1;A0A2I3MJ56;A0A096NHA5;A0A2I3N9K3	A0A2I3M7J1;A0A2I3MJ56;A0A096NHA5;A0A2I3N9K3	4;4;4;2	4;4;4;2	4;4;4;2	tr|A0A2I3M7J1|A0A2I3M7J1_PAPAN Uncharacterized protein OS=Papio anubis OX=9555 GN=UQCRC2 PE=3 SV=1;tr|A0A2I3MJ56|A0A2I3MJ56_PAPAN Uncharacterized protein OS=Papio anubis OX=9555 GN=UQCRC2 PE=3 SV=1;tr|A0A096NHA5|A0A096NHA5_PAPAN Uncharacterized protein OS=	4	4	4	4	4	4	4	12.6	12.6	12.6	44.542	412	412;442;453;124	3.5			2	2	0	35.49	108240	90296	116100	225160	138760	112820	233820	30007	103790	775930	108240	90296	116100	225160	138760	112820	233820	30007	103790	775930	5	5	5	5
A0A2I3M7J3;A0A2I3LVZ0;A0A096NB51;A0A2I3NDI1;A0A2I3LLE1;A0A2I3MFV5	A0A2I3M7J3;A0A2I3LVZ0;A0A096NB51;A0A2I3NDI1;A0A2I3LLE1	3;3;3;2;2;1	3;3;3;2;2;1	3;3;3;2;2;1	tr|A0A2I3M7J3|A0A2I3M7J3_PAPAN Nucleoside-diphosphate kinase OS=Papio anubis OX=9555 GN=AK2 PE=3 SV=1;tr|A0A2I3LVZ0|A0A2I3LVZ0_PAPAN Adenylate kinase 2, mitochondrial OS=Papio anubis OX=9555 GN=AK2 PE=3 SV=1;tr|A0A096NB51|A0A096NB51_PAPAN Adenylate kinase	6	3	3	3	3	3	3	21.6	21.6	21.6	17.509	162	162;232;255;42;197;121	3		1	1	1	0	37.534	43942	42747	46176	87874	45571	48803	105740	12022	38311	551650	43942	42747	46176	87874	45571	48803	105740	12022	38311	551650	3	3	3	3
A0A2I3M7V1;A0A096NVA4;A0A2I3MS62	A0A2I3M7V1;A0A096NVA4;A0A2I3MS62	12;12;10	12;12;10	12;12;10	tr|A0A2I3M7V1|A0A2I3M7V1_PAPAN Attractin OS=Papio anubis OX=9555 GN=ATRN PE=4 SV=1;tr|A0A096NVA4|A0A096NVA4_PAPAN Attractin OS=Papio anubis OX=9555 GN=ATRN PE=4 SV=2;tr|A0A2I3MS62|A0A2I3MS62_PAPAN Attractin OS=Papio anubis OX=9555 GN=ATRN PE=4 SV=1	3	12	12	12	12	12	12	10.2	10.2	10.2	151.89	1367	1367;1347;1168	3.17	2	1	2	7	0	134.97	275960	183250	251250	492120	302510	250890	489480	22259	154620	364300	275960	183250	251250	492120	302510	250890	489480	22259	154620	364300	11	11	11	11
A0A2I3M812;A0A096N617;CON__Q6KB66-1;A0A2I3MVU8	A0A2I3M812;A0A096N617;CON__Q6KB66-1;A0A2I3MVU8	1;1;1;1	1;1;1;1	1;1;1;1	tr|A0A2I3M812|A0A2I3M812_PAPAN IF rod domain-containing protein OS=Papio anubis OX=9555 GN=KRT80 PE=4 SV=1;tr|A0A096N617|A0A096N617_PAPAN IF rod domain-containing protein OS=Papio anubis OX=9555 GN=KRT80 PE=4 SV=2;;tr|A0A2I3MVU8|A0A2I3MVU8_PAPAN IF rod dom	4	1	1	1	1	1	1	3.1	3.1	3.1	44.296	393	393;422;452;452	4				1	0	7.0727	6129.3	4782.1	5862.2	7797.9	6815.2	5188.6	11194	1427.4	9412.9	25031	6129.3	4782.1	5862.2	7797.9	6815.2	5188.6	11194	1427.4	9412.9	25031	1	1	1	1
A0A2I3M836;A0A2I3NA70;A0A096NA18;A0A096P029	A0A2I3M836;A0A2I3NA70;A0A096NA18;A0A096P029	1;1;1;1	1;1;1;1	1;1;1;1	tr|A0A2I3M836|A0A2I3M836_PAPAN Aspartyl aminopeptidase OS=Papio anubis OX=9555 PE=3 SV=1;tr|A0A2I3NA70|A0A2I3NA70_PAPAN Aspartyl aminopeptidase OS=Papio anubis OX=9555 PE=3 SV=1;tr|A0A096NA18|A0A096NA18_PAPAN Aspartyl aminopeptidase OS=Papio anubis OX=9555	4	1	1	1	1	1	1	2.1	2.1	2.1	52.984	478	478;487;492;495	4				1	0.0070621	6.1897	9970.2	6069.9	10264	18652	9830.8	8569.2	16323	2175.1	8175	80413	9970.2	6069.9	10264	18652	9830.8	8569.2	16323	2175.1	8175	80413	1	1	1	1
A0A2I3M842;A0A096NCE1	A0A2I3M842;A0A096NCE1	2;2	2;2	2;2	tr|A0A2I3M842|A0A2I3M842_PAPAN Uncharacterized protein OS=Papio anubis OX=9555 GN=GPNMB PE=4 SV=1;tr|A0A096NCE1|A0A096NCE1_PAPAN PKD domain-containing protein OS=Papio anubis OX=9555 GN=GPNMB PE=4 SV=2	2	2	2	2	2	2	2	11.8	11.8	11.8	26.343	229	229;561	4				2	0	19.667	31055	18715	32497	56501	34314	33482	58361	5203.1	40717	138200	31055	18715	32497	56501	34314	33482	58361	5203.1	40717	138200	2	2	2	2
A0A2I3M8N6	A0A2I3M8N6	4	4	4	tr|A0A2I3M8N6|A0A2I3M8N6_PAPAN Ig-like domain-containing protein OS=Papio anubis OX=9555 PE=4 SV=1	1	4	4	4	4	4	4	38.5	38.5	38.5	12.233	117	117	4				4	0	64.529	115860	144350	146550	295940	157880	117020	338670	13826	95800	253500	115860	144350	146550	295940	157880	117020	338670	13826	95800	253500	6	6	6	6
A0A2I3M8W6	A0A2I3M8W6	12	1	1	tr|A0A2I3M8W6|A0A2I3M8W6_PAPAN Peptidase S1 domain-containing protein OS=Papio anubis OX=9555 PE=3 SV=1	1	12	1	1	12	1	1	29.4	4.1	4.1	38.484	343	343	3.57			3	4	0	12.763	197280	118020	133510	357470	211060	380110	879900	36854	134150	319370	197280	118020	133510	357470	211060	380110	879900	36854	134150	319370	9	9	9	9
A0A2I3M8X7;A0A096NDX1;A0A2I3M6V3;A0A2I3NG06	A0A2I3M8X7;A0A096NDX1;A0A2I3M6V3;A0A2I3NG06	6;6;6;3	6;6;6;3	6;6;6;3	tr|A0A2I3M8X7|A0A2I3M8X7_PAPAN AB hydrolase-1 domain-containing protein OS=Papio anubis OX=9555 GN=EPHX2 PE=4 SV=1;tr|A0A096NDX1|A0A096NDX1_PAPAN AB hydrolase-1 domain-containing protein OS=Papio anubis OX=9555 GN=EPHX2 PE=4 SV=2;tr|A0A2I3M6V3|A0A2I3M6V3_P	4	6	6	6	6	6	6	17	17	17	58.887	523	523;546;555;372	3.67			2	4	0	66.957	56380	47827	54483	128100	67798	60570	145570	20045	99746	485930	56380	47827	54483	128100	67798	60570	145570	20045	99746	485930	6	6	6	6
A0A2I3M907;A0A096P6I7	A0A2I3M907;A0A096P6I7	3;3	3;3	3;3	tr|A0A2I3M907|A0A2I3M907_PAPAN Glutathione-dependent dehydroascorbate reductase OS=Papio anubis OX=9555 GN=GSTO1 PE=3 SV=1;tr|A0A096P6I7|A0A096P6I7_PAPAN Glutathione-dependent dehydroascorbate reductase OS=Papio anubis OX=9555 GN=GSTO1 PE=3 SV=2	2	3	3	3	3	3	3	17.3	17.3	17.3	23.765	208	208;245	2.67	1		1	1	0	23.429	8541.3	10262	13081	25497	21771	20216	22209	5424.6	12780	90933	8541.3	10262	13081	25497	21771	20216	22209	5424.6	12780	90933	1	1	1	1
A0A2I3M969	A0A2I3M969	2	2	1	tr|A0A2I3M969|A0A2I3M969_PAPAN Immunoglobulin lambda variable 3-27 OS=Papio anubis OX=9555 GN=IGLV3-27 PE=4 SV=1	1	2	2	1	2	2	1	20.4	20.4	9.7	11.194	103	103	3			2		0	12.727	181780	184360	183090	459210	267850	194710	418300	98431	296010	1415500	181780	184360	183090	459210	267850	194710	418300	98431	296010	1415500	3	3	3	3
A0A2I3M9F9;A0A2I3NHT1;A0A096NWL5;A0A2I3NCF8;A0A096NLV2;A0A2I3M1X3;A0A2I3MS98;A0A2I3LVF9;A0A2I3LJ69;A0A2I3LPA5;A0A2I3M4F2;A0A2I3NDK8;A0A096NWZ7;A0A096NPL3;A0A2K6EE35	A0A2I3M9F9;A0A2I3NHT1;A0A096NWL5;A0A2I3NCF8;A0A096NLV2;A0A2I3M1X3;A0A2I3MS98;A0A2I3LVF9;A0A2I3LJ69;A0A2I3LPA5;A0A2I3M4F2;A0A2I3NDK8;A0A096NWZ7;A0A096NPL3;A0A2K6EE35	2;2;2;2;2;2;2;2;1;1;1;1;1;1;1	2;2;2;2;2;2;2;2;1;1;1;1;1;1;1	2;2;2;2;2;2;2;2;1;1;1;1;1;1;1	tr|A0A2I3M9F9|A0A2I3M9F9_PAPAN Uncharacterized protein OS=Papio anubis OX=9555 GN=TUBB2B PE=3 SV=1;tr|A0A2I3NHT1|A0A2I3NHT1_PAPAN Tubulin beta chain OS=Papio anubis OX=9555 PE=3 SV=1;tr|A0A096NWL5|A0A096NWL5_PAPAN Tubulin beta chain OS=Papio anubis OX=9555	15	2	2	2	2	2	2	12.3	12.3	12.3	23.926	211	211;393;409;423;426;427;445;445;225;248;434;444;450;455;765	2.33	1	1		1	0	12.956	23495	23782	27406	38959	38684	20859	52450	1483.9	15998	115300	23495	23782	27406	38959	38684	20859	52450	1483.9	15998	115300	4	4	3	4
A0A2I3M9P3	A0A2I3M9P3	1	1	1	tr|A0A2I3M9P3|A0A2I3M9P3_PAPAN Peptidylprolyl isomerase OS=Papio anubis OX=9555 PE=4 SV=1	1	1	1	1	1	1	1	8.5	8.5	8.5	15.587	142	142	3			1		0.0068681	6.0174	14099	11164	12004	24177	13313	13766	26363	3944.6	18154	85291	14099	11164	12004	24177	13313	13766	26363	3944.6	18154	85291	1	1	1	1
A0A2I3M9X4;A0A096MKM2;A0A2I3N364;A0A2I3LVW1;A0A2I3MU37	A0A2I3M9X4;A0A096MKM2;A0A2I3N364;A0A2I3LVW1;A0A2I3MU37	2;2;2;2;2	2;2;2;2;2	2;2;2;2;2	tr|A0A2I3M9X4|A0A2I3M9X4_PAPAN Uncharacterized protein OS=Papio anubis OX=9555 PE=4 SV=1;tr|A0A096MKM2|A0A096MKM2_PAPAN Uncharacterized protein OS=Papio anubis OX=9555 PE=4 SV=1;tr|A0A2I3N364|A0A2I3N364_PAPAN Uncharacterized protein OS=Papio anubis OX=9555	5	2	2	2	2	2	2	11.9	11.9	11.9	22.908	201	201;227;231;231;235	2	1		1		0	11.961	18650	15986	21656	34896	24778	19989	44506	8027.3	29863	244390	18650	15986	21656	34896	24778	19989	44506	8027.3	29863	244390	1	1	1	1
A0A2I3M9X8;A0A2I3LZH6;A0A2I3LWM3;A0A2I3LP37;A0A096NP37	A0A2I3M9X8;A0A2I3LZH6;A0A2I3LWM3;A0A2I3LP37;A0A096NP37	1;1;1;1;1	1;1;1;1;1	1;1;1;1;1	tr|A0A2I3M9X8|A0A2I3M9X8_PAPAN Cytochrome c oxidase polypeptide VIIc OS=Papio anubis OX=9555 PE=3 SV=1;tr|A0A2I3LZH6|A0A2I3LZH6_PAPAN Cytochrome c oxidase polypeptide VIIc OS=Papio anubis OX=9555 PE=3 SV=1;tr|A0A2I3LWM3|A0A2I3LWM3_PAPAN Cytochrome c oxidas	5	1	1	1	1	1	1	16.1	16.1	16.1	6.4005	56	56;63;63;63;63	4				1	0	7.4885	80428	56667	76791	150690	74166	60525	132640	10936	39811	252060	80428	56667	76791	150690	74166	60525	132640	10936	39811	252060	1	1	1	1
A0A2I3M9Z1;A0A2I3MMB5;A0A096NJA4	A0A2I3M9Z1;A0A2I3MMB5;A0A096NJA4	1;1;1	1;1;1	1;1;1	tr|A0A2I3M9Z1|A0A2I3M9Z1_PAPAN Carboxylic ester hydrolase OS=Papio anubis OX=9555 PE=3 SV=1;tr|A0A2I3MMB5|A0A2I3MMB5_PAPAN Carboxylic ester hydrolase OS=Papio anubis OX=9555 PE=3 SV=1;tr|A0A096NJA4|A0A096NJA4_PAPAN Carboxylic ester hydrolase OS=Papio anubi	3	1	1	1	1	1	1	1.9	1.9	1.9	52.186	467	467;599;645	4				1	0.0070225	6.1502	13406	9153.5	11394	21564	12468	11804	25409	5112.6	17099	124470	13406	9153.5	11394	21564	12468	11804	25409	5112.6	17099	124470	1	1	1	1
A0A2I3M9Z4;A0A096P1U7;A0A2I3NEL9	A0A2I3M9Z4;A0A096P1U7;A0A2I3NEL9	2;2;1	2;2;1	2;2;1	tr|A0A2I3M9Z4|A0A2I3M9Z4_PAPAN Phosphohydroxythreonine aminotransferase OS=Papio anubis OX=9555 GN=PSAT1 PE=3 SV=1;tr|A0A096P1U7|A0A096P1U7_PAPAN Phosphoserine aminotransferase OS=Papio anubis OX=9555 GN=PSAT1 PE=3 SV=2;tr|A0A2I3NEL9|A0A2I3NEL9_PAPAN Phosp	3	2	2	2	2	2	2	6.2	6.2	6.2	35.209	324	324;370;376	3.5			1	1	0	12.129	78855	80347	113930	169950	98069	85076	146740	13744	46798	252520	78855	80347	113930	169950	98069	85076	146740	13744	46798	252520	2	2	2	2
A0A2I3MAI1;A0A096MXL0;A0A2I3M9Z7	A0A2I3MAI1;A0A096MXL0	15;15;5	15;15;5	15;15;5	tr|A0A2I3MAI1|A0A2I3MAI1_PAPAN TRANSKETOLASE_1 domain-containing protein OS=Papio anubis OX=9555 GN=TKT PE=4 SV=1;tr|A0A096MXL0|A0A096MXL0_PAPAN TRANSKETOLASE_1 domain-containing protein OS=Papio anubis OX=9555 GN=TKT PE=4 SV=1	3	15	15	15	15	15	15	32.5	32.5	32.5	68.815	631	631;623;284	3.47			8	7	0	219.76	286900	230310	325250	540950	409270	348360	725760	120730	280480	2735300	286900	230310	325250	540950	409270	348360	725760	120730	280480	2735300	13	13	13	13
A0A2I3MB60;A0A096NEJ9;A0A2I3MRX9	A0A2I3MB60;A0A096NEJ9;A0A2I3MRX9	3;3;3	3;3;3	3;3;3	tr|A0A2I3MB60|A0A2I3MB60_PAPAN Uncharacterized protein OS=Papio anubis OX=9555 GN=C4BPB PE=4 SV=1;tr|A0A096NEJ9|A0A096NEJ9_PAPAN Uncharacterized protein OS=Papio anubis OX=9555 GN=C4BPB PE=4 SV=2;tr|A0A2I3MRX9|A0A2I3MRX9_PAPAN Uncharacterized protein OS=Pa	3	3	3	3	3	3	3	13.1	13.1	13.1	28.466	252	252;263;279	3.33			2	1	0	32.769	101440	64077	97245	183120	106290	121190	212200	11395	67074	211330	101440	64077	97245	183120	106290	121190	212200	11395	67074	211330	2	2	2	2
A0A2I3MB75;A0A096NPG2;A0A2I3MIH7	A0A2I3MB75;A0A096NPG2;A0A2I3MIH7	3;2;2	1;1;1	1;1;1	tr|A0A2I3MB75|A0A2I3MB75_PAPAN Ig-like domain-containing protein OS=Papio anubis OX=9555 PE=4 SV=1;tr|A0A096NPG2|A0A096NPG2_PAPAN Ig-like domain-containing protein OS=Papio anubis OX=9555 PE=4 SV=2;tr|A0A2I3MIH7|A0A2I3MIH7_PAPAN Ig-like domain-containing p	3	3	1	1	3	1	1	33.1	9.8	9.8	14.505	133	133;137;140	3			1		0	9.3309	26492	24556	26231	74628	44776	26546	77399	2475.6	14473	36461	26492	24556	26231	74628	44776	26546	77399	2475.6	14473	36461	1	1	1	1
A0A2I3MBD1;A0A2I3MCJ5;A0A096NJ44;A0A2I3NCE3	A0A2I3MBD1;A0A2I3MCJ5;A0A096NJ44	6;6;6;1	6;6;6;1	6;6;6;1	tr|A0A2I3MBD1|A0A2I3MBD1_PAPAN Aspartate aminotransferase OS=Papio anubis OX=9555 GN=GOT2 PE=3 SV=1;tr|A0A2I3MCJ5|A0A2I3MCJ5_PAPAN Aspartate aminotransferase OS=Papio anubis OX=9555 GN=GOT2 PE=3 SV=1;tr|A0A096NJ44|A0A096NJ44_PAPAN Aspartate aminotransferas	4	6	6	6	6	6	6	15.2	15.2	15.2	42.921	387	387;415;430;321	3.83			1	5	0	43.515	90601	79244	96207	183170	107720	97743	189410	35015	137300	1130400	90601	79244	96207	183170	107720	97743	189410	35015	137300	1130400	6	6	6	6
A0A2I3MBQ7	A0A2I3MBQ7	12	12	1	tr|A0A2I3MBQ7|A0A2I3MBQ7_PAPAN SERPIN domain-containing protein OS=Papio anubis OX=9555 GN=SERPING1 PE=3 SV=1	1	12	12	1	12	12	1	29	29	2.7	50.089	452	452	3.58			8	11	0	323.31	1070300	779240	1109100	1834000	1394400	1014600	2251500	94949	363780	3764300	1070300	779240	1109100	1834000	1394400	1014600	2251500	94949	363780	3764300	23	23	23	23
A0A2I3MBR2	A0A2I3MBR2	3	3	1	tr|A0A2I3MBR2|A0A2I3MBR2_PAPAN Ig-like domain-containing protein OS=Papio anubis OX=9555 PE=4 SV=1	1	3	3	1	3	3	1	43.3	43.3	15.5	10.527	97	97	3.75			1	3	0	107.58	122410	125100	134580	265360	159760	106510	271080	11309	73662	238120	122410	125100	134580	265360	159760	106510	271080	11309	73662	238120	5	5	5	5
A0A2I3MC03;A0A2I3N278;A0A2I3ND20	A0A2I3MC03	6;1;1	1;0;0	1;0;0	tr|A0A2I3MC03|A0A2I3MC03_PAPAN Ig-like domain-containing protein OS=Papio anubis OX=9555 PE=4 SV=1	3	6	1	1	6	1	1	75	15.8	15.8	12.768	120	120;99;105	3.5			2	2	0	36.632	96443	177600	167150	452250	236750	130550	207050	12510	121500	314010	96443	177600	167150	452250	236750	130550	207050	12510	121500	314010	11	11	11	11
A0A2I3MC40;A0A2I3MM96;A0A096P220;A0A2I3NFC7;A0A2I3MUL1;A0A2I3N2T0	A0A2I3MC40;A0A2I3MM96;A0A096P220;A0A2I3NFC7	5;5;5;3;2;1	4;4;4;2;2;1	4;4;4;2;2;1	tr|A0A2I3MC40|A0A2I3MC40_PAPAN Heat shock protein family A (Hsp70) member 5 OS=Papio anubis OX=9555 GN=HSPA5 PE=3 SV=1;tr|A0A2I3MM96|A0A2I3MM96_PAPAN Heat shock protein family A (Hsp70) member 5 OS=Papio anubis OX=9555 GN=HSPA5 PE=3 SV=1;tr|A0A096P220|A0A0	6	5	4	4	5	4	4	15.6	13.3	13.3	53.661	487	487;562;592;547;552;510	3.4			3	2	0	52.615	64261	62388	83566	138820	83371	63206	134880	12175	54481	367250	64261	62388	83566	138820	83371	63206	134880	12175	54481	367250	5	5	5	5
A0A2I3MC72;A0A096P207;A0A096N7R0	A0A2I3MC72;A0A096P207;A0A096N7R0	1;1;1	1;1;1	1;1;1	tr|A0A2I3MC72|A0A2I3MC72_PAPAN 60S ribosomal protein L12 OS=Papio anubis OX=9555 PE=3 SV=1;tr|A0A096P207|A0A096P207_PAPAN 60S ribosomal protein L12 OS=Papio anubis OX=9555 PE=3 SV=2;tr|A0A096N7R0|A0A096N7R0_PAPAN 60S ribosomal protein L12 OS=Papio anubis O	3	1	1	1	1	1	1	11.8	11.8	11.8	14.46	136	136;165;165	4				1	0	7.7755	11610	8812.5	12367	21445	10509	11674	22031	2831.4	12998	67073	11610	8812.5	12367	21445	10509	11674	22031	2831.4	12998	67073	1	1	1	1
A0A2I3MCE5;A0A2I3M383;A0A096MM46;A0A096MY66;A0A2I3MFD3;A0A2I3LXH9;A0A2I3N9J8;A0A2I3M130;A0A2I3N9E5;A0A2I3N1K2	A0A2I3MCE5;A0A2I3M383;A0A096MM46	14;13;12;3;2;2;2;2;2;1	14;13;12;3;2;2;2;2;2;1	10;9;8;3;2;2;2;1;2;1	tr|A0A2I3MCE5|A0A2I3MCE5_PAPAN 60 kDa chaperonin OS=Papio anubis OX=9555 PE=3 SV=1;tr|A0A2I3M383|A0A2I3M383_PAPAN 60 kDa chaperonin OS=Papio anubis OX=9555 PE=3 SV=1;tr|A0A096MM46|A0A096MM46_PAPAN 60 kDa chaperonin OS=Papio anubis OX=9555 PE=3 SV=2	10	14	14	10	14	14	10	29.1	29.1	22.6	63.854	598	598;518;524;255;169;248;459;510;555;169	3.33		1	8	6	0	194.66	414420	442240	444060	863170	522310	511630	773020	143460	279960	4336300	414420	442240	444060	863170	522310	511630	773020	143460	279960	4336300	14	14	14	14
A0A2I3MCI7;A0A2I3MJ78;A0A2I3LD69	A0A2I3MCI7;A0A2I3MJ78	7;4;1	3;0;0	0;0;0	tr|A0A2I3MCI7|A0A2I3MCI7_PAPAN Uncharacterized protein OS=Papio anubis OX=9555 GN=TPM1 PE=3 SV=1;tr|A0A2I3MJ78|A0A2I3MJ78_PAPAN Uncharacterized protein OS=Papio anubis OX=9555 GN=TPM1 PE=3 SV=1	3	7	3	0	7	3	0	27.1	13.5	0	28.795	251	251;211;233	2	2	1	2		0	69.066	62931	47970	70871	135170	78691	66378	131770	18096	92596	590250	62931	47970	70871	135170	78691	66378	131770	18096	92596	590250	6	5	6	6
A0A2I3MCN2;A0A096NHI8;A0A2I3N8P2	A0A2I3MCN2;A0A096NHI8;A0A2I3N8P2	2;2;1	2;2;1	2;2;1	tr|A0A2I3MCN2|A0A2I3MCN2_PAPAN Uncharacterized protein OS=Papio anubis OX=9555 GN=CUTA PE=3 SV=1;tr|A0A096NHI8|A0A096NHI8_PAPAN Uncharacterized protein OS=Papio anubis OX=9555 GN=CUTA PE=3 SV=1;tr|A0A2I3N8P2|A0A2I3N8P2_PAPAN Uncharacterized protein OS=Papi	3	2	2	2	2	2	2	14.1	14.1	14.1	21.052	198	198;179;133	3.5			1	1	0	50.393	21419	16717	19743	37465	26188	21273	41184	1513	22557	70267	21419	16717	19743	37465	26188	21273	41184	1513	22557	70267	2	2	2	2
A0A2I3MCZ4	A0A2I3MCZ4	5	5	4	tr|A0A2I3MCZ4|A0A2I3MCZ4_PAPAN Ig-like domain-containing protein OS=Papio anubis OX=9555 PE=4 SV=1	1	5	5	4	5	5	4	60.7	60.7	40.2	12.081	107	107	3.06	1	2	10	5	0	124.89	851200	856120	777500	2208200	1201400	663830	2241300	84794	605690	1522100	851200	856120	777500	2208200	1201400	663830	2241300	84794	605690	1522100	41	41	41	41
A0A2I3MDF9;A0A096N4P5	A0A2I3MDF9;A0A096N4P5	1;1	1;1	1;1	tr|A0A2I3MDF9|A0A2I3MDF9_PAPAN Glutaredoxin domain-containing protein OS=Papio anubis OX=9555 PE=4 SV=1;tr|A0A096N4P5|A0A096N4P5_PAPAN Glutaredoxin domain-containing protein OS=Papio anubis OX=9555 PE=4 SV=1	2	1	1	1	1	1	1	10.5	10.5	10.5	11.705	105	105;106	4				1	0	6.5897	8288.8	28733	14813	41061	91906	15572	36214	3828.1	26956	56481	8288.8	28733	14813	41061	91906	15572	36214	3828.1	26956	56481	1	1	1	1
A0A2I3MEN1;A0A2I3LP10;A0A096NS84;A0A2I3MR97;A0A2I3NG26	A0A2I3MEN1;A0A2I3LP10;A0A096NS84;A0A2I3MR97;A0A2I3NG26	2;2;2;2;1	2;2;2;2;1	2;2;2;2;1	tr|A0A2I3MEN1|A0A2I3MEN1_PAPAN Uncharacterized protein OS=Papio anubis OX=9555 GN=GSTZ1 PE=4 SV=1;tr|A0A2I3LP10|A0A2I3LP10_PAPAN Maleylacetoacetate isomerase OS=Papio anubis OX=9555 GN=GSTZ1 PE=3 SV=1;tr|A0A096NS84|A0A096NS84_PAPAN Maleylacetoacetate isome	5	2	2	2	2	2	2	12.6	12.6	12.6	19.377	174	174;211;216;217;189	3.67			1	2	0	14.045	15846	20697	18828	37849	19902	17353	47370	6607.8	27370	140470	15846	20697	18828	37849	19902	17353	47370	6607.8	27370	140470	2	2	2	2
A0A2I3MFA7;A0A2I3LDF8	A0A2I3MFA7;A0A2I3LDF8	3;3	3;3	0;0	tr|A0A2I3MFA7|A0A2I3MFA7_PAPAN Ig-like domain-containing protein OS=Papio anubis OX=9555 PE=4 SV=1;tr|A0A2I3LDF8|A0A2I3LDF8_PAPAN Ig-like domain-containing protein OS=Papio anubis OX=9555 PE=4 SV=1	2	3	3	0	3	3	0	34.1	34.1	0	13.705	129	129;129	3.5			2	2	0	82.311	232000	275470	294920	675490	364390	213920	808300	25151	408420	877200	232000	275470	294920	675490	364390	213920	808300	25151	408420	877200	5	5	5	5
A0A2I3MFC9;A0A096N3E5;A0A2I3NA59;A0A2I3M7Y9;A0A2I3N7S2	A0A2I3MFC9;A0A096N3E5;A0A2I3NA59;A0A2I3M7Y9;A0A2I3N7S2	3;3;3;3;3	3;3;3;3;3	3;3;3;3;3	tr|A0A2I3MFC9|A0A2I3MFC9_PAPAN NADH dehydrogenase [ubiquinone] flavoprotein 2, mitochondrial OS=Papio anubis OX=9555 PE=3 SV=1;tr|A0A096N3E5|A0A096N3E5_PAPAN NADH dehydrogenase [ubiquinone] flavoprotein 2, mitochondrial OS=Papio anubis OX=9555 PE=3 SV=2;tr	5	3	3	3	3	3	3	14.2	14.2	14.2	26.693	240	240;242;243;243;249	3.67			1	2	0	19.191	41235	35172	44031	99723	56180	45202	107100	9948.2	54316	262280	41235	35172	44031	99723	56180	45202	107100	9948.2	54316	262280	3	3	3	3
A0A2I3MFD6;A0A096N5Z3	A0A2I3MFD6;A0A096N5Z3	2;2	2;2	2;2	tr|A0A2I3MFD6|A0A2I3MFD6_PAPAN Glycerol-3-phosphate dehydrogenase [NAD(+)] OS=Papio anubis OX=9555 GN=GPD1 PE=3 SV=1;tr|A0A096N5Z3|A0A096N5Z3_PAPAN Glycerol-3-phosphate dehydrogenase [NAD(+)] OS=Papio anubis OX=9555 GN=GPD1 PE=3 SV=2	2	2	2	2	2	2	2	5.9	5.9	5.9	34.653	321	321;349	2.5		1	1		0	11.118	13976	12727	12330	34249	15250	15980	28094	4927.5	13155	134160	13976	12727	12330	34249	15250	15980	28094	4927.5	13155	134160	1	1	1	1
A0A2I3MFV4;A0A2I3LK62	A0A2I3MFV4;A0A2I3LK62	5;5	5;5	5;5	tr|A0A2I3MFV4|A0A2I3MFV4_PAPAN Transgelin OS=Papio anubis OX=9555 GN=TAGLN2 PE=3 SV=1;tr|A0A2I3LK62|A0A2I3LK62_PAPAN Transgelin OS=Papio anubis OX=9555 GN=TAGLN2 PE=3 SV=1	2	5	5	5	5	5	5	30.4	30.4	30.4	23.227	207	207;217	3.4		1	1	3	0	32.141	61594	58410	66182	131200	72652	59338	126280	15818	74500	414520	61594	58410	66182	131200	72652	59338	126280	15818	74500	414520	5	5	5	5
A0A2I3MGF0	A0A2I3MGF0	1	1	1	tr|A0A2I3MGF0|A0A2I3MGF0_PAPAN Cytochrome c oxidase assembly factor 3 OS=Papio anubis OX=9555 PE=3 SV=1	1	1	1	1	1	1	1	11.3	11.3	11.3	11.627	106	106	3			1		0.0081855	5.9806	248630	169950	247540	198680	148360	113470	269630	7454.5	28247	137700	248630	169950	247540	198680	148360	113470	269630	7454.5	28247	137700	1	1	1	1
A0A2I3MGU2;A0A2I3LHY8	A0A2I3MGU2;A0A2I3LHY8	1;1	1;1	1;1	tr|A0A2I3MGU2|A0A2I3MGU2_PAPAN Ig-like domain-containing protein OS=Papio anubis OX=9555 PE=4 SV=1;tr|A0A2I3LHY8|A0A2I3LHY8_PAPAN Ig-like domain-containing protein OS=Papio anubis OX=9555 PE=4 SV=1	2	1	1	1	1	1	1	14.3	14.3	14.3	12.175	112	112;112	4				1	0	15.526	9494.7	9731.1	12083	19822	12762	12507	19300	2666.9	9495.8	55308	9494.7	9731.1	12083	19822	12762	12507	19300	2666.9	9495.8	55308	1	1	1	1
A0A2I3MH20;A0A096NAA6;A0A2I3LLQ2;A0A2I3LCB3;A0A096NDB7;A0A096NEL0;A0A096NHJ7	A0A2I3MH20;A0A096NAA6;A0A2I3LLQ2;A0A2I3LCB3;A0A096NDB7;A0A096NEL0	12;12;11;9;6;6;2	12;12;11;9;6;6;2	0;0;0;0;0;0;0	tr|A0A2I3MH20|A0A2I3MH20_PAPAN Uncharacterized protein OS=Papio anubis OX=9555 PE=3 SV=1;tr|A0A096NAA6|A0A096NAA6_PAPAN Uncharacterized protein OS=Papio anubis OX=9555 PE=3 SV=2;tr|A0A2I3LLQ2|A0A2I3LLQ2_PAPAN Uncharacterized protein OS=Papio anubis OX=9555	7	12	12	0	12	12	0	33.2	33.2	0	42.053	377	377;379;374;295;142;347;380	3.64			8	14	0	141.2	708340	539050	744680	1224700	738690	662880	1373800	211450	801540	5610700	708340	539050	744680	1224700	738690	662880	1373800	211450	801540	5610700	23	23	23	23
A0A2I3MHM5	A0A2I3MHM5	3	1	1	tr|A0A2I3MHM5|A0A2I3MHM5_PAPAN Fibrinogen C-terminal domain-containing protein OS=Papio anubis OX=9555 PE=3 SV=1	1	3	1	1	3	1	1	7.7	2.8	2.8	35.721	326	326	3			1		0.0081301	5.952	26540	22331	30812	78042	112670	30442	73164	6233.3	23012	81432	26540	22331	30812	78042	112670	30442	73164	6233.3	23012	81432	1	1	1	1
A0A2I3MHU9;A0A2I3MY03	A0A2I3MHU9;A0A2I3MY03	2;1	1;1	1;1	tr|A0A2I3MHU9|A0A2I3MHU9_PAPAN Ig-like domain-containing protein OS=Papio anubis OX=9555 PE=4 SV=1;tr|A0A2I3MY03|A0A2I3MY03_PAPAN Ig-like domain-containing protein OS=Papio anubis OX=9555 PE=4 SV=1	2	2	1	1	2	1	1	36.4	15.9	15.9	11.769	107	107;107	3			1		0	9.5778	44948	22485	21015	60394	32787	29068	66847	3558.2	14240	35959	44948	22485	21015	60394	32787	29068	66847	3558.2	14240	35959	2	2	2	2
A0A2I3MIE5;A0A2I3N7F2;A0A2I3M0C6;A0A2I3LGV9;A0A096NQG0;A0A2I3NDQ6;A0A2I3MPF8	A0A2I3MIE5;A0A2I3N7F2;A0A2I3M0C6;A0A2I3LGV9;A0A096NQG0;A0A2I3NDQ6	12;12;11;10;10;9;4	12;12;11;10;10;9;4	12;12;11;10;10;9;4	tr|A0A2I3MIE5|A0A2I3MIE5_PAPAN N-acyl-L-amino-acid amidohydrolase OS=Papio anubis OX=9555 PE=3 SV=1;tr|A0A2I3N7F2|A0A2I3N7F2_PAPAN N-acyl-L-amino-acid amidohydrolase OS=Papio anubis OX=9555 PE=3 SV=1;tr|A0A2I3M0C6|A0A2I3M0C6_PAPAN N-acyl-L-amino-acid amido	7	12	12	12	12	12	12	37.8	37.8	37.8	42.041	373	373;408;373;336;505;343;201	3.58			5	7	0	106.86	375640	307080	316140	769180	462780	343220	942740	125990	366530	3405900	375640	307080	316140	769180	462780	343220	942740	125990	366530	3405900	12	12	12	12
A0A2I3MIZ6;A0A096NH69;A0A096MR31	A0A2I3MIZ6;A0A096NH69;A0A096MR31	3;3;2	3;3;2	3;3;2	tr|A0A2I3MIZ6|A0A2I3MIZ6_PAPAN Chloride intracellular channel protein OS=Papio anubis OX=9555 PE=3 SV=1;tr|A0A096NH69|A0A096NH69_PAPAN Chloride intracellular channel protein OS=Papio anubis OX=9555 PE=3 SV=1;tr|A0A096MR31|A0A096MR31_PAPAN Chloride intracel	3	3	3	3	3	3	3	22.6	22.6	22.6	25.681	230	230;241;241	2.67	1		1	1	0	44.802	16528	12866	19333	27085	17820	22993	30957	3932.8	23089	136340	16528	12866	19333	27085	17820	22993	30957	3932.8	23089	136340	3	3	3	3
A0A2I3MJA5;A0A2I3M521;A0A2I3LH89;A0A2I3LY17;A0A096NWE9;A0A096NFU9	A0A2I3MJA5;A0A2I3M521;A0A2I3LH89;A0A2I3LY17;A0A096NWE9;A0A096NFU9	2;1;1;1;1;1	2;1;1;1;1;1	2;1;1;1;1;1	tr|A0A2I3MJA5|A0A2I3MJA5_PAPAN Ig-like domain-containing protein OS=Papio anubis OX=9555 PE=4 SV=1;tr|A0A2I3M521|A0A2I3M521_PAPAN Ig-like domain-containing protein OS=Papio anubis OX=9555 PE=4 SV=1;tr|A0A2I3LH89|A0A2I3LH89_PAPAN Ig-like domain-containing p	6	2	2	2	2	2	2	30	30	30	10.727	100	100;101;107;126;129;148	3		1	1	1	0	28.379	32837	26026	40857	60382	46263	36052	65295	7530.2	43456	145210	32837	26026	40857	60382	46263	36052	65295	7530.2	43456	145210	2	2	3	3
A0A2I3MJD4;A0A2I3MJ20;A0A096P0C2;A0A096N6G8;A0A096N324;A0A096N052	A0A2I3MJD4;A0A2I3MJ20;A0A096P0C2;A0A096N6G8;A0A096N324;A0A096N052	1;1;1;1;1;1	1;1;1;1;1;1	1;1;1;1;1;1	tr|A0A2I3MJD4|A0A2I3MJD4_PAPAN WD_REPEATS_REGION domain-containing protein OS=Papio anubis OX=9555 GN=GNB3 PE=3 SV=1;tr|A0A2I3MJ20|A0A2I3MJ20_PAPAN WD_REPEATS_REGION domain-containing protein OS=Papio anubis OX=9555 GN=GNB2 PE=3 SV=1;tr|A0A096P0C2|A0A096P0	6	1	1	1	1	1	1	3.1	3.1	3.1	35.876	327	327;338;340;340;340;340	4				1	0.0014472	6.4803	15211	12263	15118	29352	21454	15110	37195	3738.6	20355	151230	15211	12263	15118	29352	21454	15110	37195	3738.6	20355	151230	1	1	1	1
A0A2I3MJF6	A0A2I3MJF6	1	1	1	tr|A0A2I3MJF6|A0A2I3MJF6_PAPAN Thiopurine S-methyltransferase OS=Papio anubis OX=9555 GN=TPMT PE=3 SV=1	1	1	1	1	1	1	1	4.9	4.9	4.9	28.271	245	245	3			1		0.0081081	5.9434	27062	15441	31060	45948	34465	43299	50143	3990.4	38283	62838	27062	15441	31060	45948	34465	43299	50143	3990.4	38283	62838	1	1	1	1
A0A2I3MJK8;A0A096MW24	A0A2I3MJK8;A0A096MW24	1;1	1;1	1;1	tr|A0A2I3MJK8|A0A2I3MJK8_PAPAN t-SNARE coiled-coil homology domain-containing protein OS=Papio anubis OX=9555 GN=TSNARE1 PE=4 SV=1;tr|A0A096MW24|A0A096MW24_PAPAN t-SNARE coiled-coil homology domain-containing protein OS=Papio anubis OX=9555 GN=TSNARE1 PE=4	2	1	1	1	1	1	1	3.6	3.6	3.6	30.044	276	276;506	4				2	0.0069444	6.0875	631480	54540	107140	96019	68245	59650	97331	7868.7	47814	127080	631480	54540	107140	96019	68245	59650	97331	7868.7	47814	127080	2	2	2	2
A0A2I3MJS0;A0A2I3MAS2;A0A096NK96;A0A2I3ME11;A0A2I3NIL1;A0A2I3M4N4;A0A0A0MX31;A0A2I3LLI5	A0A2I3MJS0;A0A2I3MAS2;A0A096NK96	3;3;3;1;1;1;1;1	3;3;3;1;1;1;1;1	3;3;3;1;1;1;1;1	tr|A0A2I3MJS0|A0A2I3MJS0_PAPAN TPR_REGION domain-containing protein OS=Papio anubis OX=9555 PE=4 SV=1;tr|A0A2I3MAS2|A0A2I3MAS2_PAPAN TPR_REGION domain-containing protein OS=Papio anubis OX=9555 PE=4 SV=1;tr|A0A096NK96|A0A096NK96_PAPAN TPR_REGION domain-con	8	3	3	3	3	3	3	16	16	16	23.942	212	212;223;369;216;250;350;357;362	3.33			2	1	0	30.212	62236	48691	56342	97726	59498	62521	127120	18309	52554	382680	62236	48691	56342	97726	59498	62521	127120	18309	52554	382680	3	3	3	3
A0A2I3MJW9;A0A2I3MX02;A0A096P1W1;A0A2I3LSM4;A0A2I3M240;A0A2I3LUP7;A0A096MXI0;A0A2I3NG99;A0A2I3M7U4;A0A2I3N8F5;A0A096MNA6;A0A2I3M560	A0A2I3MJW9;A0A2I3MX02;A0A096P1W1;A0A2I3LSM4	5;5;5;5;1;1;1;1;1;1;1;1	5;5;5;5;1;1;1;1;1;1;1;1	5;5;5;5;1;1;1;1;1;1;1;1	tr|A0A2I3MJW9|A0A2I3MJW9_PAPAN Heterogeneous nuclear ribonucleoprotein K OS=Papio anubis OX=9555 PE=4 SV=1;tr|A0A2I3MX02|A0A2I3MX02_PAPAN Heterogeneous nuclear ribonucleoprotein K OS=Papio anubis OX=9555 PE=4 SV=1;tr|A0A096P1W1|A0A096P1W1_PAPAN Heterogeneo	12	5	5	5	5	5	5	16.6	16.6	16.6	47.381	428	428;452;463;464;321;334;363;374;385;392;411;415	2.8	2			3	0	61.477	45362	34733	46108	74905	50585	42526	96866	12894	71471	479050	45362	34733	46108	74905	50585	42526	96866	12894	71471	479050	5	5	5	5
A0A2I3MKP1;A0A096NS38	A0A2I3MKP1;A0A096NS38	3;3	3;3	3;3	tr|A0A2I3MKP1|A0A2I3MKP1_PAPAN Succinate--CoA ligase [ADP/GDP-forming] subunit alpha, mitochondrial OS=Papio anubis OX=9555 GN=SUCLG1 PE=3 SV=1;tr|A0A096NS38|A0A096NS38_PAPAN Succinate--CoA ligase [ADP/GDP-forming] subunit alpha, mitochondrial OS=Papio anu	2	3	3	3	3	3	3	10	10	10	34.696	329	329;346	4				3	0	24.044	98306	90864	95868	183490	102330	92845	237330	25397	108300	722130	98306	90864	95868	183490	102330	92845	237330	25397	108300	722130	3	3	3	3
A0A2I3MKQ3;A0A2I3LRL6;A0A2I3LZE5;A0A096MSS7	A0A2I3MKQ3;A0A2I3LRL6;A0A2I3LZE5;A0A096MSS7	2;1;1;1	2;1;1;1	1;0;1;1	tr|A0A2I3MKQ3|A0A2I3MKQ3_PAPAN Aldo_ket_red domain-containing protein OS=Papio anubis OX=9555 GN=AKR7L PE=4 SV=1;tr|A0A2I3LRL6|A0A2I3LRL6_PAPAN Aldo_ket_red domain-containing protein OS=Papio anubis OX=9555 GN=AKR7L PE=4 SV=1;tr|A0A2I3LZE5|A0A2I3LZE5_PAPAN	4	2	2	1	2	2	1	4.5	4.5	2.1	37.079	331	331;331;359;359	4				2	0	12.373	42229	35913	39128	76331	51001	39045	93377	14861	41017	446660	42229	35913	39128	76331	51001	39045	93377	14861	41017	446660	2	2	2	2
A0A2I3MKT3;A0A2I3MT40;A0A2I3NEB1;A0A2I3LMG7;A0A096P0K3;A0A2I3M9C3;A0A2I3MUN3;A0A2I3NIB1	A0A2I3MKT3;A0A2I3MT40;A0A2I3NEB1;A0A2I3LMG7;A0A096P0K3;A0A2I3M9C3;A0A2I3MUN3;A0A2I3NIB1	28;28;28;28;28;28;28;25	28;28;28;28;28;28;28;25	28;28;28;28;28;28;28;25	tr|A0A2I3MKT3|A0A2I3MKT3_PAPAN Uncharacterized protein OS=Papio anubis OX=9555 GN=SPTAN1 PE=3 SV=1;tr|A0A2I3MT40|A0A2I3MT40_PAPAN Uncharacterized protein OS=Papio anubis OX=9555 GN=SPTAN1 PE=3 SV=1;tr|A0A2I3NEB1|A0A2I3NEB1_PAPAN Uncharacterized protein OS=	8	28	28	28	28	28	28	13.1	13.1	13.1	279.11	2428	2428;2441;2455;2457;2472;2477;2498;2401	2.96	3	3	14	8	0	203.7	377510	371180	418080	833160	490490	456230	1078800	136640	611770	3739200	377510	371180	418080	833160	490490	456230	1078800	136640	611770	3739200	23	23	23	23
A0A2I3MLL8;A0A2I3MAJ6	A0A2I3MLL8;A0A2I3MAJ6	4;4	4;4	4;4	tr|A0A2I3MLL8|A0A2I3MLL8_PAPAN Glutathione peroxidase OS=Papio anubis OX=9555 PE=3 SV=1;tr|A0A2I3MAJ6|A0A2I3MAJ6_PAPAN Glutathione peroxidase OS=Papio anubis OX=9555 PE=3 SV=1	2	4	4	4	4	4	4	39.3	39.3	39.3	16.16	145	145;197	3.25	1			3	0	24.806	46677	32628	45100	84066	55253	41170	92785	12651	35346	313720	46677	32628	45100	84066	55253	41170	92785	12651	35346	313720	4	3	3	4
A0A2I3MLS4;A0A096NA81;A0A2I3LJM1;A0A2I3LFU2;A0A2I3N4M0	A0A2I3MLS4;A0A096NA81;A0A2I3LJM1;A0A2I3LFU2;A0A2I3N4M0	5;5;3;3;3	5;5;3;3;3	5;5;3;3;3	tr|A0A2I3MLS4|A0A2I3MLS4_PAPAN Annexin OS=Papio anubis OX=9555 GN=ANXA5 PE=3 SV=1;tr|A0A096NA81|A0A096NA81_PAPAN Annexin OS=Papio anubis OX=9555 GN=ANXA5 PE=3 SV=1;tr|A0A2I3LJM1|A0A2I3LJM1_PAPAN Annexin OS=Papio anubis OX=9555 GN=ANXA5 PE=3 SV=1;tr|A0A2I3L	5	5	5	5	5	5	5	17	17	17	35.647	318	318;320;220;258;260	2.8	1		3	1	0	47.48	1439400	955490	1436600	1975600	795100	1021200	2102500	155800	552020	1664900	1439400	955490	1436600	1975600	795100	1021200	2102500	155800	552020	1664900	5	4	4	6
A0A2I3MM55	A0A2I3MM55	5	5	5	tr|A0A2I3MM55|A0A2I3MM55_PAPAN Uncharacterized protein OS=Papio anubis OX=9555 GN=JCHAIN PE=4 SV=1	1	5	5	5	5	5	5	34.6	34.6	34.6	18.128	159	159	2.83	1	2		3	0	59.811	150750	116410	143660	237180	134940	100160	277350	10469	66153	118560	150750	116410	143660	237180	134940	100160	277350	10469	66153	118560	6	6	6	6
A0A2I3MM66	A0A2I3MM66	1	1	1	tr|A0A2I3MM66|A0A2I3MM66_PAPAN Protein S100 OS=Papio anubis OX=9555 PE=3 SV=1	1	1	1	1	1	1	1	11.2	11.2	11.2	11.158	98	98	4				1	0	6.6058	10510	5848.7	9542.8	12043	14232	6929.1	20919	3122	29722	80667	10510	5848.7	9542.8	12043	14232	6929.1	20919	3122	29722	80667	3	3	3	3
A0A2I3MMA5;A0A2I3LSR3;A0A2I3MHN4;A0A2I3LCP2;A0A2I3NEA7;A0A096NAI8;A0A2I3MVV1;A0A2I3NEW9;A0A2I3LJY1	A0A2I3MMA5;A0A2I3LSR3;A0A2I3MHN4;A0A2I3LCP2;A0A2I3NEA7;A0A096NAI8;A0A2I3MVV1;A0A2I3NEW9;A0A2I3LJY1	1;1;1;1;1;1;1;1;1	1;1;1;1;1;1;1;1;1	1;1;1;1;1;1;1;1;1	tr|A0A2I3MMA5|A0A2I3MMA5_PAPAN CD44 antigen OS=Papio anubis OX=9555 GN=CD44 PE=4 SV=1;tr|A0A2I3LSR3|A0A2I3LSR3_PAPAN CD44 antigen OS=Papio anubis OX=9555 GN=CD44 PE=4 SV=1;tr|A0A2I3MHN4|A0A2I3MHN4_PAPAN CD44 antigen OS=Papio anubis OX=9555 GN=CD44 PE=4 SV=	9	1	1	1	1	1	1	3.9	3.9	3.9	22.713	206	206;340;345;361;429;493;537;699;742	1	1				0.0069061	6.0413	18558	8157.8	15640	36553	21112	30212	38715	2148.3	12201	35492	18558	8157.8	15640	36553	21112	30212	38715	2148.3	12201	35492	1	1	1	1
A0A2I3MME7;A0A2I3M003;A0A2I3LRD1;A0A0A0MUJ3;A0A2I3NEH6	A0A2I3MME7;A0A2I3M003;A0A2I3LRD1;A0A0A0MUJ3;A0A2I3NEH6	4;4;4;4;4	4;4;4;4;4	4;4;4;4;4	tr|A0A2I3MME7|A0A2I3MME7_PAPAN Glucose-6-phosphate isomerase OS=Papio anubis OX=9555 GN=GPI PE=3 SV=1;tr|A0A2I3M003|A0A2I3M003_PAPAN Glucose-6-phosphate isomerase OS=Papio anubis OX=9555 GN=GPI PE=3 SV=1;tr|A0A2I3LRD1|A0A2I3LRD1_PAPAN Glucose-6-phosphate i	5	4	4	4	4	4	4	9.1	9.1	9.1	50.905	450	450;474;554;558;573	3.5			2	2	0	27.576	102910	84834	112250	200480	125660	117840	216950	24551	139910	616780	102910	84834	112250	200480	125660	117840	216950	24551	139910	616780	4	4	4	4
A0A2I3MMJ1;A0A096NE03;A0A2I3NA63;A0A2I3M345;A0A2I3NDF4;A0A2I3N574;A0A2I3N0R3;A0A2I3NCK6;A0A2I3LNK7;A0A2I3LK50;A0A2I3NI52;A0A2I3LKS3;A0A2I3NH15;A0A096NF50	A0A2I3MMJ1;A0A096NE03;A0A2I3NA63;A0A2I3M345;A0A2I3NDF4;A0A2I3N574	4;4;3;3;3;3;1;1;1;1;1;1;1;1	4;4;3;3;3;3;1;1;1;1;1;1;1;1	4;4;3;3;3;3;1;1;1;1;1;1;1;1	tr|A0A2I3MMJ1|A0A2I3MMJ1_PAPAN RRM domain-containing protein OS=Papio anubis OX=9555 PE=4 SV=1;tr|A0A096NE03|A0A096NE03_PAPAN RRM domain-containing protein OS=Papio anubis OX=9555 PE=4 SV=2;tr|A0A2I3NA63|A0A2I3NA63_PAPAN RRM domain-containing protein OS=Pa	14	4	4	4	4	4	4	12.5	12.5	12.5	40.002	369	369;391;78;83;196;355;213;267;268;324;335;341;347;394	3.25	1			3	0	27.085	39865	40103	51216	89145	51728	52737	99153	16180	94764	376750	39865	40103	51216	89145	51728	52737	99153	16180	94764	376750	4	4	4	4
A0A2I3MML7;A0A096NL42	A0A2I3MML7;A0A096NL42	1;1	1;1	1;1	tr|A0A2I3MML7|A0A2I3MML7_PAPAN Ig-like domain-containing protein OS=Papio anubis OX=9555 PE=4 SV=1;tr|A0A096NL42|A0A096NL42_PAPAN Ig-like domain-containing protein OS=Papio anubis OX=9555 PE=4 SV=2	2	1	1	1	1	1	1	6.9	6.9	6.9	14.38	130	130;130	3			1		0	14.552	153400	152770	140050	312690	147480	96766	348970	10705	62901	91831	153400	152770	140050	312690	147480	96766	348970	10705	62901	91831	1	1	1	1
A0A2I3MN23;A0A096N0H3;A0A2I3MA37	A0A2I3MN23;A0A096N0H3;A0A2I3MA37	4;4;2	4;4;2	4;4;2	tr|A0A2I3MN23|A0A2I3MN23_PAPAN Uncharacterized protein OS=Papio anubis OX=9555 PE=3 SV=1;tr|A0A096N0H3|A0A096N0H3_PAPAN Uncharacterized protein OS=Papio anubis OX=9555 PE=3 SV=1;tr|A0A2I3MA37|A0A2I3MA37_PAPAN Uncharacterized protein OS=Papio anubis OX=9555	3	4	4	4	4	4	4	16	16	16	33.671	294	294;256;232	3.6			2	3	0	24.711	28654	29052	38417	56990	42641	38924	67978	8169.6	58134	244530	28654	29052	38417	56990	42641	38924	67978	8169.6	58134	244530	4	4	4	4
A0A2I3MN29;A0A096NQG1	A0A2I3MN29;A0A096NQG1	2;2	2;2	2;2	tr|A0A2I3MN29|A0A2I3MN29_PAPAN AB hydrolase-1 domain-containing protein OS=Papio anubis OX=9555 GN=ABHD14B PE=4 SV=1;tr|A0A096NQG1|A0A096NQG1_PAPAN AB hydrolase-1 domain-containing protein OS=Papio anubis OX=9555 GN=ABHD14B PE=4 SV=2	2	2	2	2	2	2	2	12.5	12.5	12.5	22.466	208	208;243	4				2	0	14.156	30000	25577	24782	54598	31476	36369	55444	7803.1	40827	172870	30000	25577	24782	54598	31476	36369	55444	7803.1	40827	172870	2	2	2	2
A0A2I3MN67;A0A096N8K6	A0A2I3MN67;A0A096N8K6	4;4	4;4	4;4	tr|A0A2I3MN67|A0A2I3MN67_PAPAN S-(hydroxymethyl)glutathione dehydrogenase OS=Papio anubis OX=9555 GN=ADH5 PE=3 SV=1;tr|A0A096N8K6|A0A096N8K6_PAPAN S-(hydroxymethyl)glutathione dehydrogenase OS=Papio anubis OX=9555 GN=ADH5 PE=3 SV=1	2	4	4	4	4	4	4	14	14	14	39.465	372	372;374	3.5			2	2	0	41.56	65926	55002	62984	124820	72717	64931	139480	24450	99446	703740	65926	55002	62984	124820	72717	64931	139480	24450	99446	703740	4	4	4	4
A0A2I3MNF7;A0A2I3M827;A0A096N6V9	A0A2I3MNF7;A0A2I3M827	4;3;1	4;3;1	2;1;1	tr|A0A2I3MNF7|A0A2I3MNF7_PAPAN Fibrinogen C-terminal domain-containing protein OS=Papio anubis OX=9555 GN=FCN2 PE=3 SV=1;tr|A0A2I3M827|A0A2I3M827_PAPAN Fibrinogen C-terminal domain-containing protein OS=Papio anubis OX=9555 GN=FCN2 PE=4 SV=1	3	4	4	2	4	4	2	12.5	12.5	7.3	34.065	313	313;275;326	2.6	1	1	2	1	0	35.292	445620	252030	393820	734930	558000	360450	816650	27187	130680	257550	445620	252030	393820	734930	558000	360450	816650	27187	130680	257550	7	7	7	7
A0A2I3MNJ6;A0A096NWB4	A0A2I3MNJ6;A0A096NWB4	3;3	3;3	3;3	tr|A0A2I3MNJ6|A0A2I3MNJ6_PAPAN Aldehyde oxidase 1 OS=Papio anubis OX=9555 PE=3 SV=1;tr|A0A096NWB4|A0A096NWB4_PAPAN Aldehyde oxidase 1 OS=Papio anubis OX=9555 PE=3 SV=1	2	3	3	3	3	3	3	3.3	3.3	3.3	145.29	1317	1317;1338	4				3	0	19.879	26023	21061	25990	37466	25514	26017	47314	4583.7	25233	122140	26023	21061	25990	37466	25514	26017	47314	4583.7	25233	122140	2	2	2	2
A0A2I3MNQ5;A0A2I3MDY8;A0A096P4K0;A0A2I3MTX9	A0A2I3MNQ5;A0A2I3MDY8;A0A096P4K0;A0A2I3MTX9	1;1;1;1	1;1;1;1	1;1;1;1	tr|A0A2I3MNQ5|A0A2I3MNQ5_PAPAN Adenosine kinase OS=Papio anubis OX=9555 GN=ADK PE=3 SV=1;tr|A0A2I3MDY8|A0A2I3MDY8_PAPAN Adenosine kinase OS=Papio anubis OX=9555 GN=ADK PE=3 SV=1;tr|A0A096P4K0|A0A096P4K0_PAPAN Adenosine kinase OS=Papio anubis OX=9555 GN=ADK	4	1	1	1	1	1	1	4.3	4.3	4.3	34.056	305	305;327;345;362	4				1	0.0056899	6.274	13772	10613	15528	25495	16157	13488	43568	4535.9	27716	69460	13772	10613	15528	25495	16157	13488	43568	4535.9	27716	69460	1	1	1	1
A0A2I3MNQ6;A0A2I3NI24;A0A2I3LZM5;A0A2I3N7V2;A0A096NPL4;A0A096NBI6;A0A2I3MWU7	A0A2I3MNQ6;A0A2I3NI24;A0A2I3LZM5;A0A2I3N7V2;A0A096NPL4;A0A096NBI6;A0A2I3MWU7	2;1;1;1;1;1;1	2;1;1;1;1;1;1	2;1;1;1;1;1;1	tr|A0A2I3MNQ6|A0A2I3MNQ6_PAPAN Ig-like domain-containing protein OS=Papio anubis OX=9555 PE=4 SV=1;tr|A0A2I3NI24|A0A2I3NI24_PAPAN Ig-like domain-containing protein OS=Papio anubis OX=9555 PE=4 SV=1;tr|A0A2I3LZM5|A0A2I3LZM5_PAPAN Ig-like domain-containing p	7	2	2	2	2	2	2	12.1	12.1	12.1	14.527	132	132;126;126;127;192;197;332	3.33			2	1	0	66.932	390420	320810	324820	1298300	692190	254380	992050	24981	160320	337890	390420	320810	324820	1298300	692190	254380	992050	24981	160320	337890	4	4	4	4
A0A2I3MNV4;A0A2I3LP54;A0A096P287	A0A2I3MNV4;A0A2I3LP54;A0A096P287	1;1;1	1;1;1	1;1;1	tr|A0A2I3MNV4|A0A2I3MNV4_PAPAN Glyoxalase domain-containing protein 4 OS=Papio anubis OX=9555 GN=GLOD4 PE=4 SV=1;tr|A0A2I3LP54|A0A2I3LP54_PAPAN Glyoxalase domain-containing protein 4 OS=Papio anubis OX=9555 GN=GLOD4 PE=4 SV=1;tr|A0A096P287|A0A096P287_PAPAN	3	1	1	1	1	1	1	4.4	4.4	4.4	33.282	298	298;304;485	4				1	0.001443	6.4498	7741.3	6869.1	8043.5	13418	9257.7	9884.1	15514	1294.4	9868.5	39365	7741.3	6869.1	8043.5	13418	9257.7	9884.1	15514	1294.4	9868.5	39365	1	1	1	1
A0A2I3MP09;A0A2I3MDA5;A0A096N1E4;A0A2I3LIL9	A0A2I3MP09;A0A2I3MDA5;A0A096N1E4;A0A2I3LIL9	2;2;2;1	2;2;2;1	2;2;2;1	tr|A0A2I3MP09|A0A2I3MP09_PAPAN Ig-like domain-containing protein OS=Papio anubis OX=9555 PE=4 SV=1;tr|A0A2I3MDA5|A0A2I3MDA5_PAPAN Ig-like domain-containing protein OS=Papio anubis OX=9555 PE=4 SV=1;tr|A0A096N1E4|A0A096N1E4_PAPAN Ig-like domain-containing p	4	2	2	2	2	2	2	28.2	28.2	28.2	11.206	103	103;103;111;106	3		1	2	1	0	37.022	186230	214510	252970	555110	331740	163590	388350	16773	88822	264370	186230	214510	252970	555110	331740	163590	388350	16773	88822	264370	6	6	6	6
A0A2I3MPK9;A0A096NG27;A0A096MX56;A0A2I3MIN6	A0A2I3MPK9;A0A096NG27;A0A096MX56;A0A2I3MIN6	1;1;1;1	1;1;1;1	1;1;1;1	tr|A0A2I3MPK9|A0A2I3MPK9_PAPAN Uncharacterized protein OS=Papio anubis OX=9555 GN=ARHGAP25 PE=4 SV=1;tr|A0A096NG27|A0A096NG27_PAPAN Uncharacterized protein OS=Papio anubis OX=9555 GN=ARHGAP25 PE=4 SV=2;tr|A0A096MX56|A0A096MX56_PAPAN Uncharacterized protein	4	1	1	1	1	1	1	1.2	1.2	1.2	69.192	607	607;628;628;646	3.5			1	1	0	6.7361	398220	301600	453520	665130	564450	460110	925320	27575	84273	224450	398220	301600	453520	665130	564450	460110	925320	27575	84273	224450	2	2	2	2
A0A2I3MPQ9;A0A2I3LUQ2;A0A096N469	A0A2I3MPQ9;A0A2I3LUQ2;A0A096N469	1;1;1	1;1;1	1;1;1	tr|A0A2I3MPQ9|A0A2I3MPQ9_PAPAN Uncharacterized protein OS=Papio anubis OX=9555 PE=3 SV=1;tr|A0A2I3LUQ2|A0A2I3LUQ2_PAPAN Uncharacterized protein OS=Papio anubis OX=9555 PE=3 SV=1;tr|A0A096N469|A0A096N469_PAPAN Uncharacterized protein OS=Papio anubis OX=9555	3	1	1	1	1	1	1	13.5	13.5	13.5	11.775	104	104;136;140	1	1				0	8.2682	7994.4	5427.7	6969.8	33460	15961	7810.5	19655	1801.7	10410	32927	7994.4	5427.7	6969.8	33460	15961	7810.5	19655	1801.7	10410	32927	1	1	1	1
A0A2I3MPT6;A0A096NMW8	A0A2I3MPT6;A0A096NMW8	2;2	2;2	2;2	tr|A0A2I3MPT6|A0A2I3MPT6_PAPAN Uncharacterized protein OS=Papio anubis OX=9555 GN=CTSH PE=3 SV=1;tr|A0A096NMW8|A0A096NMW8_PAPAN Uncharacterized protein OS=Papio anubis OX=9555 GN=CTSH PE=3 SV=2	2	2	2	2	2	2	2	7.4	7.4	7.4	36.265	323	323;324	3.5			1	1	0	12.354	82309	59157	96169	164000	97026	136530	170120	18885	44585	147780	82309	59157	96169	164000	97026	136530	170120	18885	44585	147780	2	2	2	2
A0A2I3MPW9;A0A2I3LSK9;A0A096MZ28;A0A2I3N8E7;A0A096NEE1	A0A2I3MPW9;A0A2I3LSK9;A0A096MZ28;A0A2I3N8E7;A0A096NEE1	3;3;3;3;3	3;3;3;3;3	3;3;3;3;3	tr|A0A2I3MPW9|A0A2I3MPW9_PAPAN PID domain-containing protein OS=Papio anubis OX=9555 GN=DAB2 PE=4 SV=1;tr|A0A2I3LSK9|A0A2I3LSK9_PAPAN PID domain-containing protein OS=Papio anubis OX=9555 GN=DAB2 PE=4 SV=1;tr|A0A096MZ28|A0A096MZ28_PAPAN PID domain-containi	5	3	3	3	3	3	3	10	10	10	58.804	552	552;722;743;749;770	2.75		1	3		0	38.852	27743	23762	31969	59614	32495	26104	62778	5375.8	17925	209840	27743	23762	31969	59614	32495	26104	62778	5375.8	17925	209840	3	4	4	4
A0A2I3MPZ7;A0A096P453;A0A2I3MLT7;A0A2I3NH85;A0A2I3LNI2;A0A2I3M656;A0A2I3MCK0;A0A096ML19;A0A096N6C1;A0A096MRA1	A0A2I3MPZ7;A0A096P453;A0A2I3MLT7;A0A2I3NH85;A0A2I3LNI2;A0A2I3M656	3;3;2;2;2;2;1;1;1;1	3;3;2;2;2;2;1;1;1;1	3;3;2;2;2;2;1;1;1;1	tr|A0A2I3MPZ7|A0A2I3MPZ7_PAPAN Prohibitin OS=Papio anubis OX=9555 PE=3 SV=1;tr|A0A096P453|A0A096P453_PAPAN Prohibitin OS=Papio anubis OX=9555 GN=PHB PE=3 SV=1;tr|A0A2I3MLT7|A0A2I3MLT7_PAPAN Prohibitin OS=Papio anubis OX=9555 GN=PHB PE=3 SV=1;tr|A0A2I3NH85|	10	3	3	3	3	3	3	15.2	15.2	15.2	21.785	198	198;272;155;242;262;264;191;196;204;244	3.67			1	2	0	19.519	29803	28393	36893	68193	37092	34760	72226	9687.2	49469	291860	29803	28393	36893	68193	37092	34760	72226	9687.2	49469	291860	2	2	2	2
A0A2I3MQ90;A0A096NYP0;A0A096NYQ6	A0A2I3MQ90;A0A096NYP0;A0A096NYQ6	1;1;1	1;1;1	1;1;1	tr|A0A2I3MQ90|A0A2I3MQ90_PAPAN Uncharacterized protein OS=Papio anubis OX=9555 GN=IQCE PE=4 SV=1;tr|A0A096NYP0|A0A096NYP0_PAPAN Uncharacterized protein OS=Papio anubis OX=9555 GN=IQCE PE=4 SV=2;tr|A0A096NYQ6|A0A096NYQ6_PAPAN Uncharacterized protein OS=Papi	3	1	1	1	1	1	1	1.2	1.2	1.2	76.667	686	686;722;740	3			1		0.0093209	5.8751	83021	82592	62407	182130	103110	46669	195500	3599.8	44748	66759	83021	82592	62407	182130	103110	46669	195500	3599.8	44748	66759	1	1	1	1
A0A2I3MQG2;A0A096MMQ6	A0A2I3MQG2;A0A096MMQ6	2;2	2;2	2;2	tr|A0A2I3MQG2|A0A2I3MQG2_PAPAN Uncharacterized protein OS=Papio anubis OX=9555 GN=RPLP1 PE=3 SV=1;tr|A0A096MMQ6|A0A096MMQ6_PAPAN Uncharacterized protein OS=Papio anubis OX=9555 PE=3 SV=1	2	2	2	2	2	2	2	51.8	51.8	51.8	11.514	114	114;114	4				2	0	17.817	7476.5	7568.1	7704.7	16345	9438.6	8514	18722	1679.8	12766	62994	7476.5	7568.1	7704.7	16345	9438.6	8514	18722	1679.8	12766	62994	2	1	1	2
A0A2I3MQY4	A0A2I3MQY4	1	1	1	tr|A0A2I3MQY4|A0A2I3MQY4_PAPAN Uncharacterized protein OS=Papio anubis OX=9555 PE=3 SV=1	1	1	1	1	1	1	1	8.3	8.3	8.3	14.237	132	132	4				1	0	6.9404	2688.5	2989.6	3486.5	5888.1	3209.3	2414.3	7654.9	1288	11852	31058	2688.5	2989.6	3486.5	5888.1	3209.3	2414.3	7654.9	1288	11852	31058	1	1	1	1
A0A2I3MR67	A0A2I3MR67	2	2	2	tr|A0A2I3MR67|A0A2I3MR67_PAPAN Complement component 1 Q subcomponent-binding protein, mitochondrial OS=Papio anubis OX=9555 GN=C1QBP PE=3 SV=1	1	2	2	2	2	2	2	19.5	19.5	19.5	19.412	169	169	3			2		0	15.463	83523	68615	98569	189370	120210	124540	165220	20284	48778	261580	83523	68615	98569	189370	120210	124540	165220	20284	48778	261580	3	3	3	3
A0A2I3MRG2;A0A096NVY6;A0A096NVY5	A0A2I3MRG2;A0A096NVY6;A0A096NVY5	1;1;1	1;1;1	1;1;1	tr|A0A2I3MRG2|A0A2I3MRG2_PAPAN Uncharacterized protein OS=Papio anubis OX=9555 GN=BCL2L13 PE=4 SV=1;tr|A0A096NVY6|A0A096NVY6_PAPAN Uncharacterized protein OS=Papio anubis OX=9555 GN=BCL2L13 PE=3 SV=1;tr|A0A096NVY5|A0A096NVY5_PAPAN Uncharacterized protein O	3	1	1	1	1	1	1	3.3	3.3	3.3	48.871	461	461;485;509	4				1	0.006993	6.1305	9025.8	9526.9	10862	20654	14029	9911.2	28418	1726.7	7755	31643	9025.8	9526.9	10862	20654	14029	9911.2	28418	1726.7	7755	31643	1	1	1	1
A0A2I3MRH2	A0A2I3MRH2	1	1	1	tr|A0A2I3MRH2|A0A2I3MRH2_PAPAN Ig-like domain-containing protein OS=Papio anubis OX=9555 PE=4 SV=1	1	1	1	1	1	1	1	33.9	33.9	33.9	11.507	109	109	4				1	0	28.866	14913	17387	22862	33862	16280	24250	30971	1195.5	6662.7	10258	14913	17387	22862	33862	16280	24250	30971	1195.5	6662.7	10258	3	3	3	3
A0A2I3MRY7;A0A2I3LXX1	A0A2I3MRY7;A0A2I3LXX1	1;1	1;1	1;1	tr|A0A2I3MRY7|A0A2I3MRY7_PAPAN Ig-like domain-containing protein OS=Papio anubis OX=9555 PE=4 SV=1;tr|A0A2I3LXX1|A0A2I3LXX1_PAPAN Ig-like domain-containing protein OS=Papio anubis OX=9555 PE=4 SV=1	2	1	1	1	1	1	1	14.3	14.3	14.3	12.184	112	112;112	4				1	0	11.888	6426.9	5129.6	7672.9	14330	7247.8	7198.8	13605	1556.8	7164.9	52963	6426.9	5129.6	7672.9	14330	7247.8	7198.8	13605	1556.8	7164.9	52963	1	1	1	1
A0A2I3MSA3;A0A096N9K8;A0A2I3MF80;A0A096N9H2;A0A2I3MLL5;A0A2I3N0W9;A0A2I3M782;A0A2I3MBB6;A0A2I3MC66;A0A2I3MGQ6;A0A2I3N6B3;A0A096MT73;A0A2I3M8V3;A0A2I3MSH2	A0A2I3MSA3;A0A096N9K8;A0A2I3MF80;A0A096N9H2;A0A2I3MLL5;A0A2I3N0W9;A0A2I3M782;A0A2I3MBB6;A0A2I3MC66;A0A2I3MGQ6;A0A2I3N6B3	4;4;4;4;4;4;4;4;4;3;2;1;1;1	4;4;4;4;4;4;4;4;4;3;2;1;1;1	4;4;4;4;4;4;4;4;4;3;2;1;1;1	tr|A0A2I3MSA3|A0A2I3MSA3_PAPAN 60S ribosomal protein L40 OS=Papio anubis OX=9555 PE=3 SV=1;tr|A0A096N9K8|A0A096N9K8_PAPAN 60S ribosomal protein L40 OS=Papio anubis OX=9555 PE=3 SV=1;tr|A0A2I3MF80|A0A2I3MF80_PAPAN Uncharacterized protein OS=Papio anubis OX=	14	4	4	4	4	4	4	37.1	37.1	37.1	14.241	124	124;128;153;156;173;186;213;232;315;156;145;127;129;151	3.17		1	3	2	0	92.261	179070	161080	218760	374000	254180	240750	472200	51795	497550	1476000	179070	161080	218760	374000	254180	240750	472200	51795	497550	1476000	6	7	7	7
A0A2I3MSD3;A0A096NWW5;A0A2I3MPQ5;CON__ENSEMBL:ENSBTAP00000032840	A0A2I3MSD3;A0A096NWW5	143;120;30;3	143;120;30;3	143;120;30;3	tr|A0A2I3MSD3|A0A2I3MSD3_PAPAN Vitellogenin domain-containing protein OS=Papio anubis OX=9555 GN=APOB PE=4 SV=1;tr|A0A096NWW5|A0A096NWW5_PAPAN Vitellogenin domain-containing protein OS=Papio anubis OX=9555 GN=APOB PE=4 SV=2	4	143	143	143	143	143	143	37.6	37.6	37.6	514.94	4552	4552;3935;821;825	3.48	4	3	71	93	0	323.31	7277500	7022100	9664100	17328000	10164000	7428900	18988000	744610	5420500	14563000	7277500	7022100	9664100	17328000	10164000	7428900	18988000	744610	5420500	14563000	188	188	188	188
A0A2I3MTE9	A0A2I3MTE9	6	6	6	tr|A0A2I3MTE9|A0A2I3MTE9_PAPAN Beta-2-microglobulin OS=Papio anubis OX=9555 PE=3 SV=1	1	6	6	6	6	6	6	53.5	53.5	53.5	12.483	114	114	2.64	2	3	3	3	0	109.65	1195600	969260	1153900	1571100	907790	700480	2519200	78298	377880	988100	1195600	969260	1153900	1571100	907790	700480	2519200	78298	377880	988100	18	18	18	18
A0A2I3MTI8;A0A096MPV0;A0A2I3MIJ6;CON__Q0IIK2;CON__Q2HJF0	A0A2I3MTI8;A0A096MPV0	53;53;26;4;2	53;53;26;4;2	49;49;24;0;1	tr|A0A2I3MTI8|A0A2I3MTI8_PAPAN Beta-1 metal-binding globulin OS=Papio anubis OX=9555 GN=TF PE=3 SV=1;tr|A0A096MPV0|A0A096MPV0_PAPAN Beta-1 metal-binding globulin OS=Papio anubis OX=9555 GN=TF PE=3 SV=2	5	53	53	49	53	53	49	66.6	66.6	62.3	76.997	698	698;701;367;704;622	3.19	17	10	65	75	0	323.31	29478000	19827000	29745000	45758000	30660000	37139000	55551000	2695000	9758800	17360000	29478000	19827000	29745000	45758000	30660000	37139000	55551000	2695000	9758800	17360000	247	247	247	247
A0A2I3MTI9;A0A096N2I6;A0A096P0N3;A0A2I3LT87;A0A2I3M206;A0A2I3M4E4;A0A096MRN0;A0A2I3LC77;A0A2I3LGF2	A0A2I3MTI9;A0A096N2I6;A0A096P0N3;A0A2I3LT87;A0A2I3M206;A0A2I3M4E4;A0A096MRN0;A0A2I3LC77;A0A2I3LGF2	2;2;2;1;1;1;1;1;1	2;2;2;1;1;1;1;1;1	1;1;1;1;1;1;1;1;0	tr|A0A2I3MTI9|A0A2I3MTI9_PAPAN UDP-glucuronosyltransferase OS=Papio anubis OX=9555 PE=3 SV=1;tr|A0A096N2I6|A0A096N2I6_PAPAN UDP-glucuronosyltransferase OS=Papio anubis OX=9555 PE=3 SV=2;tr|A0A096P0N3|A0A096P0N3_PAPAN UDP-glucuronosyltransferase OS=Papio an	9	2	2	1	2	2	1	4.9	4.9	3	53.358	468	468;473;529;335;369;528;528;529;529	3.5			1	1	0	16.11	21657	18484	18252	37078	37782	21115	52986	5496.3	21155	153190	21657	18484	18252	37078	37782	21115	52986	5496.3	21155	153190	2	2	2	2
A0A2I3MTM5;A0A096P4I6	A0A2I3MTM5;A0A096P4I6	9;9	9;9	9;9	tr|A0A2I3MTM5|A0A2I3MTM5_PAPAN Uncharacterized protein OS=Papio anubis OX=9555 GN=ACSF2 PE=3 SV=1;tr|A0A096P4I6|A0A096P4I6_PAPAN Uncharacterized protein OS=Papio anubis OX=9555 GN=ACSF2 PE=3 SV=2	2	9	9	9	9	9	9	18.5	18.5	18.5	63.554	572	572;618	3.33			6	3	0	81.174	236550	197760	247360	491430	328830	264890	599290	86173	213410	2211500	236550	197760	247360	491430	328830	264890	599290	86173	213410	2211500	9	9	9	9
A0A2I3MUH5;A0A2I3MAH9;A0A2I3MA35;A0A2I3LNY7;A0A2I3NAZ3	A0A2I3MUH5;A0A2I3MAH9;A0A2I3MA35;A0A2I3LNY7;A0A2I3NAZ3	11;11;8;8;6	11;11;8;8;6	0;0;0;0;0	tr|A0A2I3MUH5|A0A2I3MUH5_PAPAN Tubulin alpha chain OS=Papio anubis OX=9555 GN=TUBA1B PE=3 SV=1;tr|A0A2I3MAH9|A0A2I3MAH9_PAPAN Tubulin alpha chain OS=Papio anubis OX=9555 GN=TUBA1B PE=3 SV=1;tr|A0A2I3MA35|A0A2I3MA35_PAPAN Tubulin alpha chain OS=Papio anubis	5	11	11	0	11	11	0	35.5	35.5	0	50.151	451	451;454;384;406;381	3.5	1		3	8	0	148.76	162410	131640	143220	271590	170920	140290	300280	44645	200350	1337900	162410	131640	143220	271590	170920	140290	300280	44645	200350	1337900	12	12	12	12
A0A2I3MUY0;A0A096P0B3	A0A2I3MUY0;A0A096P0B3	5;3	5;3	5;3	tr|A0A2I3MUY0|A0A2I3MUY0_PAPAN PfkB domain-containing protein OS=Papio anubis OX=9555 GN=KHK PE=4 SV=1;tr|A0A096P0B3|A0A096P0B3_PAPAN PfkB domain-containing protein OS=Papio anubis OX=9555 GN=KHK PE=4 SV=2	2	5	5	5	5	5	5	21.8	21.8	21.8	33.034	303	303;303	3	1		2	2	0	37.603	74331	55954	69371	153230	80962	76645	157420	26162	68177	733780	74331	55954	69371	153230	80962	76645	157420	26162	68177	733780	5	5	5	5
A0A2I3MV20	A0A2I3MV20	2	1	0	tr|A0A2I3MV20|A0A2I3MV20_PAPAN Metallothionein OS=Papio anubis OX=9555 PE=3 SV=1	1	2	1	0	2	1	0	32.8	19.7	0	6.0243	61	61	3			1		0	8.2642	72173	71290	100540	178500	104560	69565	212460	26556	88683	723750	72173	71290	100540	178500	104560	69565	212460	26556	88683	723750	2	2	2	2
A0A2I3MV54;A0A2I3MIG4;A0A096MPS5;A0A2I3ND81	A0A2I3MV54;A0A2I3MIG4;A0A096MPS5;A0A2I3ND81	6;6;6;5	3;3;3;3	3;3;3;3	tr|A0A2I3MV54|A0A2I3MV54_PAPAN FERM domain-containing protein OS=Papio anubis OX=9555 GN=RDX PE=4 SV=1;tr|A0A2I3MIG4|A0A2I3MIG4_PAPAN FERM domain-containing protein OS=Papio anubis OX=9555 GN=RDX PE=4 SV=1;tr|A0A096MPS5|A0A096MPS5_PAPAN FERM domain-contain	4	6	3	3	6	3	3	10.1	6.1	6.1	69.637	592	592;592;604;447	3			3		0	23.6	31843	22836	27345	72217	37453	40583	74643	11997	32042	332360	31843	22836	27345	72217	37453	40583	74643	11997	32042	332360	3	3	3	3
A0A2I3MVE4;A0A096NPX1	A0A2I3MVE4;A0A096NPX1	3;3	3;3	3;3	tr|A0A2I3MVE4|A0A2I3MVE4_PAPAN Uncharacterized protein OS=Papio anubis OX=9555 GN=F5 PE=3 SV=1;tr|A0A096NPX1|A0A096NPX1_PAPAN Uncharacterized protein OS=Papio anubis OX=9555 GN=F5 PE=3 SV=2	2	3	3	3	3	3	3	1.5	1.5	1.5	250.21	2210	2210;2253	3			3		0	22.566	75918	64207	93948	122580	69887	71716	150270	8906.9	42453	135470	75918	64207	93948	122580	69887	71716	150270	8906.9	42453	135470	3	3	3	3
A0A2I3MVK1	A0A2I3MVK1	1	1	1	tr|A0A2I3MVK1|A0A2I3MVK1_PAPAN Ig-like domain-containing protein OS=Papio anubis OX=9555 PE=4 SV=1	1	1	1	1	1	1	1	13.3	13.3	13.3	13.07	120	120	4				1	0	15.791	9734.6	10207	13098	20679	28436	10819	23104	1431.2	14004	39648	9734.6	10207	13098	20679	28436	10819	23104	1431.2	14004	39648	1	1	1	1
A0A2I3MVW0;A0A096N066;A0A2I3LI04	A0A2I3MVW0;A0A096N066;A0A2I3LI04	1;1;1	1;1;1	1;1;1	tr|A0A2I3MVW0|A0A2I3MVW0_PAPAN Myomesin 1 OS=Papio anubis OX=9555 GN=MYOM1 PE=4 SV=1;tr|A0A096N066|A0A096N066_PAPAN Myomesin 1 OS=Papio anubis OX=9555 GN=MYOM1 PE=4 SV=2;tr|A0A2I3LI04|A0A2I3LI04_PAPAN Myomesin 1 OS=Papio anubis OX=9555 GN=MYOM1 PE=4 SV=1	3	1	1	1	1	1	1	0.8	0.8	0.8	160.65	1437	1437;1583;1663	4				1	0.0069348	6.0738	50453	38028	29742	98422	53655	37460	150480	4760.1	41481	56253	50453	38028	29742	98422	53655	37460	150480	4760.1	41481	56253	2	2	2	2
A0A2I3MVY3	A0A2I3MVY3	6	2	0	tr|A0A2I3MVY3|A0A2I3MVY3_PAPAN Ig-like domain-containing protein OS=Papio anubis OX=9555 PE=4 SV=1	1	6	2	0	6	2	0	84.9	31.1	0	11.168	106	106	2.08	6	2	1	3	0	111.48	1166300	1569300	1355000	3974700	1960500	1150800	3756500	68466	415490	816990	1166300	1569300	1355000	3974700	1960500	1150800	3756500	68466	415490	816990	14	14	14	14
A0A2I3MW74;A0A2I3N7F3;A0A096NIN9;A0A2I3MA53	A0A2I3MW74;A0A2I3N7F3;A0A096NIN9;A0A2I3MA53	2;2;2;1	2;2;2;1	2;2;2;1	tr|A0A2I3MW74|A0A2I3MW74_PAPAN Cholesteryl ester transfer protein OS=Papio anubis OX=9555 GN=CETP PE=3 SV=1;tr|A0A2I3N7F3|A0A2I3N7F3_PAPAN Cholesteryl ester transfer protein OS=Papio anubis OX=9555 GN=CETP PE=3 SV=1;tr|A0A096NIN9|A0A096NIN9_PAPAN Cholester	4	2	2	2	2	2	2	6.9	6.9	6.9	47.826	433	433;491;493;417	4				2	0	13.52	25160	23434	28525	55887	34236	35831	55813	4628.2	29140	90675	25160	23434	28525	55887	34236	35831	55813	4628.2	29140	90675	2	2	2	2
A0A2I3MW94;A0A2I3MW31;A0A2I3LLI8;A0A2I3LN80;A0A2I3LDT7;A0A2I3MMC1	A0A2I3MW94;A0A2I3MW31;A0A2I3LLI8;A0A2I3LN80;A0A2I3LDT7;A0A2I3MMC1	1;1;1;1;1;1	1;1;1;1;1;1	1;1;1;1;1;1	tr|A0A2I3MW94|A0A2I3MW94_PAPAN AIP3 domain-containing protein OS=Papio anubis OX=9555 GN=KIAA1217 PE=4 SV=1;tr|A0A2I3MW31|A0A2I3MW31_PAPAN AIP3 domain-containing protein OS=Papio anubis OX=9555 GN=KIAA1217 PE=4 SV=1;tr|A0A2I3LLI8|A0A2I3LLI8_PAPAN AIP3 doma	6	1	1	1	1	1	1	0.9	0.9	0.9	137.64	1263	1263;1901;1942;1981;2016;2028	3			1		0.0068776	6.0225	59247	45887	29417	345510	157630	170470	253490	7422.9	22472	39153	59247	45887	29417	345510	157630	170470	253490	7422.9	22472	39153	1	1	1	1
A0A2I3MWE6	A0A2I3MWE6	4	4	4	tr|A0A2I3MWE6|A0A2I3MWE6_PAPAN Ig-like domain-containing protein OS=Papio anubis OX=9555 PE=4 SV=1	1	4	4	4	4	4	4	53.9	53.9	53.9	14.307	128	128	2.91	1	3	3	4	0	118.71	491140	360070	416840	688610	382890	275060	974560	24355	180640	353920	491140	360070	416840	688610	382890	275060	974560	24355	180640	353920	13	13	13	13
A0A2I3MWG1;A0A096NFN6	A0A2I3MWG1;A0A096NFN6	1;1	1;1	1;1	tr|A0A2I3MWG1|A0A2I3MWG1_PAPAN Uncharacterized protein OS=Papio anubis OX=9555 GN=CTSS PE=3 SV=1;tr|A0A096NFN6|A0A096NFN6_PAPAN Uncharacterized protein OS=Papio anubis OX=9555 GN=CTSS PE=3 SV=1	2	1	1	1	1	1	1	5.7	5.7	5.7	31.599	281	281;331	3			1		0	15.706	9611.4	8535.6	7636.7	20788	12119	9979.3	16624	2342.6	9222	115560	9611.4	8535.6	7636.7	20788	12119	9979.3	16624	2342.6	9222	115560	1	1	1	1
A0A2I3MWG5;A0A096N5T1	A0A2I3MWG5;A0A096N5T1	1;1	1;1	1;1	tr|A0A2I3MWG5|A0A2I3MWG5_PAPAN Uncharacterized protein OS=Papio anubis OX=9555 GN=SYNPO PE=4 SV=1;tr|A0A096N5T1|A0A096N5T1_PAPAN Uncharacterized protein OS=Papio anubis OX=9555 GN=SYNPO PE=4 SV=2	2	1	1	1	1	1	1	1.9	1.9	1.9	95.898	897	897;929	3			1		0	7.7556	9075.5	7435.1	7104	17448	10754	7471.9	18163	1148.8	7708.6	53837	9075.5	7435.1	7104	17448	10754	7471.9	18163	1148.8	7708.6	53837	2	2	2	2
A0A2I3MWH2;A0A096MQV4;A0A2I3M2J4;A0A2I3MFV1;A0A2I3N3Y0;A0A2I3NGW9	A0A2I3MWH2;A0A096MQV4;A0A2I3M2J4;A0A2I3MFV1;A0A2I3N3Y0;A0A2I3NGW9	13;13;11;9;9;8	13;13;11;9;9;8	13;13;11;9;9;8	tr|A0A2I3MWH2|A0A2I3MWH2_PAPAN Uncharacterized protein OS=Papio anubis OX=9555 GN=LMNA PE=3 SV=1;tr|A0A096MQV4|A0A096MQV4_PAPAN Uncharacterized protein OS=Papio anubis OX=9555 GN=LMNA PE=3 SV=1;tr|A0A2I3M2J4|A0A2I3M2J4_PAPAN IF rod domain-containing protei	6	13	13	13	13	13	13	25.8	25.8	25.8	70.591	633	633;663;462;564;573;490	2.86	1	2	9	2	0	141.47	334460	292950	325270	690890	397310	360510	803850	103990	441230	2842600	334460	292950	325270	690890	397310	360510	803850	103990	441230	2842600	10	10	11	12
A0A2I3MWT7	A0A2I3MWT7	3	3	3	tr|A0A2I3MWT7|A0A2I3MWT7_PAPAN Protein S100 OS=Papio anubis OX=9555 GN=S100A8 PE=3 SV=1	1	3	3	3	3	3	3	28	28	28	10.836	93	93	3.67			1	2	0	23.018	220860	80514	178510	310960	172040	249010	267810	20272	110200	218310	220860	80514	178510	310960	172040	249010	267810	20272	110200	218310	4	4	4	4
A0A2I3MX58;A0A2I3MQP5;A0A096N969;A0A2I3MA76	A0A2I3MX58;A0A2I3MQP5;A0A096N969;A0A2I3MA76	5;5;5;3	5;5;5;3	5;5;5;3	tr|A0A2I3MX58|A0A2I3MX58_PAPAN Multifunctional fusion protein OS=Papio anubis OX=9555 GN=ALDH4A1 PE=3 SV=1;tr|A0A2I3MQP5|A0A2I3MQP5_PAPAN Multifunctional fusion protein OS=Papio anubis OX=9555 GN=ALDH4A1 PE=3 SV=1;tr|A0A096N969|A0A096N969_PAPAN Multifuncti	4	5	5	5	5	5	5	9.8	9.8	9.8	58.799	539	539;556;563;512	3.17	1		2	3	0	30.304	82540	89167	89134	209480	114790	102320	228560	28136	95231	842650	82540	89167	89134	209480	114790	102320	228560	28136	95231	842650	6	6	6	6
A0A2I3MX97;A0A096N402	A0A2I3MX97;A0A096N402	1;1	1;1	1;1	tr|A0A2I3MX97|A0A2I3MX97_PAPAN Cathepsin D OS=Papio anubis OX=9555 PE=3 SV=1;tr|A0A096N402|A0A096N402_PAPAN Cathepsin D OS=Papio anubis OX=9555 PE=3 SV=2	2	1	1	1	1	1	1	2.7	2.7	2.7	40.361	376	376;379	4				1	0.0068966	6.0377	8185.6	8777.2	11363	18418	8691.9	11694	21058	3290.5	20295	64054	8185.6	8777.2	11363	18418	8691.9	11694	21058	3290.5	20295	64054	1	1	1	1
A0A2I3MXF5;A0A2I3NAX0;A0A096NFA1	A0A2I3MXF5;A0A2I3NAX0;A0A096NFA1	1;1;1	1;1;1	1;1;1	tr|A0A2I3MXF5|A0A2I3MXF5_PAPAN Uncharacterized protein OS=Papio anubis OX=9555 GN=ACAA1 PE=3 SV=1;tr|A0A2I3NAX0|A0A2I3NAX0_PAPAN Uncharacterized protein OS=Papio anubis OX=9555 GN=ACAA1 PE=3 SV=1;tr|A0A096NFA1|A0A096NFA1_PAPAN Uncharacterized protein OS=Pa	3	1	1	1	1	1	1	3.4	3.4	3.4	40.304	383	383;422;454	4				1	0	8.6341	6822.1	5730.9	6608.8	6801.5	6807	4893.7	10102	2174.6	4164.9	40814	6822.1	5730.9	6608.8	6801.5	6807	4893.7	10102	2174.6	4164.9	40814	1	1	1	1
A0A2I3MZ83;A0A2I3LFE6;A0A2I3NDJ3;A0A096MZZ1;A0A2I3M6J6;A0A2I3N386	A0A2I3MZ83;A0A2I3LFE6;A0A2I3NDJ3;A0A096MZZ1;A0A2I3M6J6;A0A2I3N386	3;3;3;3;3;2	3;3;3;3;3;2	3;3;3;3;3;2	tr|A0A2I3MZ83|A0A2I3MZ83_PAPAN Uncharacterized protein OS=Papio anubis OX=9555 GN=FHL1 PE=4 SV=1;tr|A0A2I3LFE6|A0A2I3LFE6_PAPAN Uncharacterized protein OS=Papio anubis OX=9555 GN=FHL1 PE=4 SV=1;tr|A0A2I3NDJ3|A0A2I3NDJ3_PAPAN Uncharacterized protein OS=Papi	6	3	3	3	3	3	3	13.6	13.6	13.6	31.895	280	280;296;309;323;339;210	3.33			2	1	0	19.39	25010	21076	27885	50704	33747	30512	52999	7799.5	40187	175680	25010	21076	27885	50704	33747	30512	52999	7799.5	40187	175680	2	2	2	2
A0A2I3N023;A0A2I3MAG1;A0A096NQL9;A0A2I3LXG3	A0A2I3N023;A0A2I3MAG1;A0A096NQL9;A0A2I3LXG3	2;2;2;1	2;2;2;1	2;2;2;1	tr|A0A2I3N023|A0A2I3N023_PAPAN Voltage-dependent anion-selective channel protein 3 OS=Papio anubis OX=9555 GN=VDAC3 PE=3 SV=1;tr|A0A2I3MAG1|A0A2I3MAG1_PAPAN Voltage-dependent anion-selective channel protein 3 OS=Papio anubis OX=9555 GN=VDAC3 PE=3 SV=1;tr|A	4	2	2	2	2	2	2	7.5	7.5	7.5	30.495	281	281;284;321;134	4				2	0	14.21	38068	39868	37317	76703	50754	38718	84861	11926	62135	260200	38068	39868	37317	76703	50754	38718	84861	11926	62135	260200	2	2	2	2
A0A2I3N0J4;A0A2I3MAI9;A0A2I3MPK6;A0A2I3MYI2;A0A2I3M437;A0A2I3MJI9;A0A2I3MAG2;A0A2I3MRF2	A0A2I3N0J4;A0A2I3MAI9;A0A2I3MPK6;A0A2I3MYI2;A0A2I3M437;A0A2I3MJI9;A0A2I3MAG2;A0A2I3MRF2	2;2;2;2;2;1;1;1	2;2;2;2;2;1;1;1	2;2;2;2;2;1;1;1	tr|A0A2I3N0J4|A0A2I3N0J4_PAPAN Prohibitin OS=Papio anubis OX=9555 GN=PHB2 PE=3 SV=1;tr|A0A2I3MAI9|A0A2I3MAI9_PAPAN Prohibitin OS=Papio anubis OX=9555 PE=3 SV=1;tr|A0A2I3MPK6|A0A2I3MPK6_PAPAN Prohibitin OS=Papio anubis OX=9555 PE=3 SV=1;tr|A0A2I3MYI2|A0A2I3	8	2	2	2	2	2	2	7.9	7.9	7.9	29.723	267	267;274;287;290;299;259;261;286	2.5	1			1	0	11.558	20965	22460	19580	38389	22513	22654	50670	2683.4	29764	142830	20965	22460	19580	38389	22513	22654	50670	2683.4	29764	142830	2	2	2	2
A0A2I3N0Y4;A0A2I3MVW4;A0A2I3MBK5;A0A2I3MRP1;A0A2I3LY04;A0A096MZ14	A0A2I3N0Y4;A0A2I3MVW4;A0A2I3MBK5;A0A2I3MRP1;A0A2I3LY04;A0A096MZ14	3;3;3;3;3;3	3;3;3;3;3;3	3;3;3;3;3;3	tr|A0A2I3N0Y4|A0A2I3N0Y4_PAPAN Uncharacterized protein OS=Papio anubis OX=9555 GN=NDUFS1 PE=4 SV=1;tr|A0A2I3MVW4|A0A2I3MVW4_PAPAN Complex I-75kD OS=Papio anubis OX=9555 GN=NDUFS1 PE=3 SV=1;tr|A0A2I3MBK5|A0A2I3MBK5_PAPAN Uncharacterized protein OS=Papio anu	6	3	3	3	3	3	3	7.8	7.8	7.8	67.575	616	616;678;691;727;741;741	4				3	0	33.607	46726	52856	56161	119390	71811	85149	135660	10775	61391	197880	46726	52856	56161	119390	71811	85149	135660	10775	61391	197880	4	4	4	4
A0A2I3N165;A0A2I3LE77;A0A096NWA7;A0A2I3N9L9	A0A2I3N165;A0A2I3LE77;A0A096NWA7;A0A2I3N9L9	3;3;3;2	3;3;3;2	3;3;3;2	tr|A0A2I3N165|A0A2I3N165_PAPAN Uncharacterized protein OS=Papio anubis OX=9555 GN=SCP2 PE=3 SV=1;tr|A0A2I3LE77|A0A2I3LE77_PAPAN Non-specific lipid-transfer protein OS=Papio anubis OX=9555 GN=SCP2 PE=3 SV=1;tr|A0A096NWA7|A0A096NWA7_PAPAN Non-specific lipid-	4	3	3	3	3	3	3	8.5	8.5	8.5	40.827	378	378;503;547;523	3	1			2	0	17.307	23516	23828	27658	49821	27646	27330	60285	8940.4	58514	203190	23516	23828	27658	49821	27646	27330	60285	8940.4	58514	203190	4	4	4	4
A0A2I3N2B9	A0A2I3N2B9	3	2	0	tr|A0A2I3N2B9|A0A2I3N2B9_PAPAN IGv domain-containing protein OS=Papio anubis OX=9555 PE=4 SV=1	1	3	2	0	3	2	0	22.9	13.5	0	10.229	96	96	4				2	0	15.471	98192	118770	130060	285840	174370	82095	271360	9006.7	40734	125710	98192	118770	130060	285840	174370	82095	271360	9006.7	40734	125710	2	2	2	2
A0A2I3N3R7;A0A2I3MR75;A0A2I3LZV2;A0A096MT94	A0A2I3N3R7;A0A2I3MR75;A0A2I3LZV2;A0A096MT94	3;3;3;3	3;3;3;3	3;3;3;3	tr|A0A2I3N3R7|A0A2I3N3R7_PAPAN Glutathione-disulfide reductase OS=Papio anubis OX=9555 GN=GSR PE=3 SV=1;tr|A0A2I3MR75|A0A2I3MR75_PAPAN Glutathione-disulfide reductase OS=Papio anubis OX=9555 GN=GSR PE=3 SV=1;tr|A0A2I3LZV2|A0A2I3LZV2_PAPAN Glutathione-disul	4	3	3	3	3	3	3	8.1	8.1	8.1	43.75	406	406;435;459;488	3.67			1	2	0	19.813	242250	171450	273040	393490	271790	311600	440580	59390	248180	1429500	242250	171450	273040	393490	271790	311600	440580	59390	248180	1429500	4	4	4	4
A0A2I3N496;A0A096P0T7	A0A2I3N496;A0A096P0T7	1;1	1;1	1;1	tr|A0A2I3N496|A0A2I3N496_PAPAN Delta-aminolevulinic acid dehydratase OS=Papio anubis OX=9555 GN=ALAD PE=3 SV=1;tr|A0A096P0T7|A0A096P0T7_PAPAN Delta-aminolevulinic acid dehydratase OS=Papio anubis OX=9555 GN=ALAD PE=3 SV=1	2	1	1	1	1	1	1	3	3	3	37.237	338	338;339	4				1	0	7.1195	7707.5	6180.4	14306	15752	10434	7836.3	17738	1436.2	11502	62709	7707.5	6180.4	14306	15752	10434	7836.3	17738	1436.2	11502	62709	1	1	1	1
A0A2I3N499;A0A096N2A5;A0A2I3NFV4	A0A2I3N499;A0A096N2A5	5;5;2	5;5;2	5;5;2	tr|A0A2I3N499|A0A2I3N499_PAPAN Villin-1 OS=Papio anubis OX=9555 GN=VIL1 PE=3 SV=1;tr|A0A096N2A5|A0A096N2A5_PAPAN Villin-1 OS=Papio anubis OX=9555 GN=VIL1 PE=3 SV=2	3	5	5	5	5	5	5	7.8	7.8	7.8	92.448	830	830;827;421	2.8		1	4		0	32.057	103920	86582	108010	179240	117830	101870	220070	13727	70496	358510	103920	86582	108010	179240	117830	101870	220070	13727	70496	358510	6	6	6	6
A0A2I3N4S0	A0A2I3N4S0	2	2	2	tr|A0A2I3N4S0|A0A2I3N4S0_PAPAN Uncharacterized protein OS=Papio anubis OX=9555 GN=PROC PE=4 SV=1	1	2	2	2	2	2	2	7.2	7.2	7.2	54.836	489	489	4				2	0	38.23	29342	25402	38984	63720	36421	36469	62369	1837.5	17474	56547	29342	25402	38984	63720	36421	36469	62369	1837.5	17474	56547	2	2	2	2
A0A2I3N4T0;A0A2I3MGI1;A0A096P625	A0A2I3N4T0;A0A2I3MGI1;A0A096P625	3;3;3	3;3;3	3;3;3	tr|A0A2I3N4T0|A0A2I3N4T0_PAPAN EGF_CA domain-containing protein OS=Papio anubis OX=9555 GN=CRTAC1 PE=4 SV=1;tr|A0A2I3MGI1|A0A2I3MGI1_PAPAN EGF_CA domain-containing protein OS=Papio anubis OX=9555 GN=CRTAC1 PE=4 SV=1;tr|A0A096P625|A0A096P625_PAPAN EGF_CA do	3	3	3	3	3	3	3	6.4	6.4	6.4	70.371	643	643;643;659	1.67	2		1		0	24.967	18117	14201	19360	30540	16175	18499	29807	949.47	10073	18896	18117	14201	19360	30540	16175	18499	29807	949.47	10073	18896	2	2	2	2
A0A2I3N512;A0A096NWR4	A0A2I3N512;A0A096NWR4	1;1	1;1	1;1	tr|A0A2I3N512|A0A2I3N512_PAPAN Aldedh domain-containing protein OS=Papio anubis OX=9555 PE=3 SV=1;tr|A0A096NWR4|A0A096NWR4_PAPAN Aldedh domain-containing protein OS=Papio anubis OX=9555 PE=3 SV=1	2	1	1	1	1	1	1	2.2	2.2	2.2	54.601	505	505;518	3			1		0	6.8057	9302.5	7388.3	7956.5	21069	12027	6973.8	15056	4372.9	14662	92252	9302.5	7388.3	7956.5	21069	12027	6973.8	15056	4372.9	14662	92252	1	1	1	1
A0A2I3N553;A0A2I3MLH7	A0A2I3N553;A0A2I3MLH7	2;2	2;2	2;2	tr|A0A2I3N553|A0A2I3N553_PAPAN Hydroxysteroid 17-beta dehydrogenase 14 OS=Papio anubis OX=9555 GN=HSD17B14 PE=4 SV=1;tr|A0A2I3MLH7|A0A2I3MLH7_PAPAN Hydroxysteroid 17-beta dehydrogenase 14 OS=Papio anubis OX=9555 GN=HSD17B14 PE=4 SV=1	2	2	2	2	2	2	2	10.5	10.5	10.5	25.86	248	248;267	3.5			1	1	0	16.074	9313.3	10962	11591	15817	8861	13310	21001	1031.8	6885.7	38295	9313.3	10962	11591	15817	8861	13310	21001	1031.8	6885.7	38295	1	1	1	1
A0A2I3N5X2;A0A2I3M5M7;A0A2I3MEQ2;A0A2I3MZE7;A0A2I3LSP9;A0A2I3LGL2;A0A096MRE7;A0A2I3N110;A0A2I3LU52;A0A2I3LS60;A0A2I3NDD0;A0A2I3LLM7;A0A2I3MQS2;A0A2I3MSP5;A0A096N757;A0A096N1N0	A0A2I3N5X2;A0A2I3M5M7;A0A2I3MEQ2;A0A2I3MZE7;A0A2I3LSP9;A0A2I3LGL2;A0A096MRE7;A0A2I3N110;A0A2I3LU52;A0A2I3LS60	3;3;3;3;3;3;3;2;2;2;1;1;1;1;1;1	2;2;2;2;2;2;2;2;2;1;1;0;0;0;0;0	2;2;2;2;2;2;2;2;2;1;1;0;0;0;0;0	tr|A0A2I3N5X2|A0A2I3N5X2_PAPAN Ldh_1_N domain-containing protein OS=Papio anubis OX=9555 PE=4 SV=1;tr|A0A2I3M5M7|A0A2I3M5M7_PAPAN L-lactate dehydrogenase OS=Papio anubis OX=9555 PE=3 SV=1;tr|A0A2I3MEQ2|A0A2I3MEQ2_PAPAN L-lactate dehydrogenase OS=Papio anub	16	3	2	2	3	2	2	17	11.2	11.2	22.811	206	206;249;273;274;337;352;360;93;103;301;46;183;229;241;332;332	3.5			1	1	0	10.901	18156	18493	24707	34892	20044	21985	42166	7390.8	40817	174770	18156	18493	24707	34892	20044	21985	42166	7390.8	40817	174770	2	2	2	2
A0A2I3N6D8;A0A2I3N339;A0A2I3LVW0;A0A096NZY1	A0A2I3N6D8;A0A2I3N339;A0A2I3LVW0;A0A096NZY1	4;4;4;4	4;4;4;4	4;4;4;4	tr|A0A2I3N6D8|A0A2I3N6D8_PAPAN MICOS complex subunit MIC60 OS=Papio anubis OX=9555 GN=IMMT PE=3 SV=1;tr|A0A2I3N339|A0A2I3N339_PAPAN MICOS complex subunit MIC60 OS=Papio anubis OX=9555 GN=IMMT PE=3 SV=1;tr|A0A2I3LVW0|A0A2I3LVW0_PAPAN MICOS complex subunit M	4	4	4	4	4	4	4	7.9	7.9	7.9	72.363	649	649;711;743;758	2.25	1	1	2		0	37.3	22418	25655	25498	48154	28476	31432	50131	7527.2	46661	194600	22418	25655	25498	48154	28476	31432	50131	7527.2	46661	194600	3	4	4	4
A0A2I3N6T8;A0A2I3LFW5;A0A096MNM8;A0A2I3NG78;A0A2I3MZ50;A0A2I3MC90;A0A2I3LLM8;A0A2I3MQM9;A0A2I3MKE6;A0A2I3LL89;A0A2I3NF73;A0A2I3LSY2;A0A2I3N1J5;A0A2I3MFK6;A0A2I3LY78;A0A2I3NDZ5;A0A2I3LWX8;A0A2I3MW05;A0A096MNL4;A0A2I3MX16;A0A2I3NBG8	A0A2I3N6T8;A0A2I3LFW5;A0A096MNM8;A0A2I3NG78;A0A2I3MZ50;A0A2I3MC90;A0A2I3LLM8;A0A2I3MQM9;A0A2I3MKE6;A0A2I3LL89;A0A2I3NF73;A0A2I3LSY2	8;8;8;7;6;5;4;4;4;4;4;4;2;2;2;2;2;2;2;1;1	8;8;8;7;6;5;4;4;4;4;4;4;2;2;2;2;2;2;2;1;1	5;5;5;5;4;2;2;2;2;2;2;2;1;2;2;2;2;2;0;1;1	tr|A0A2I3N6T8|A0A2I3N6T8_PAPAN Uncharacterized protein OS=Papio anubis OX=9555 GN=HSPA8 PE=3 SV=1;tr|A0A2I3LFW5|A0A2I3LFW5_PAPAN Uncharacterized protein OS=Papio anubis OX=9555 GN=HSPA8 PE=3 SV=1;tr|A0A096MNM8|A0A096MNM8_PAPAN Uncharacterized protein OS=Pa	21	8	8	5	8	8	5	13.8	13.8	8.9	70.733	638	638;621;613;613;485;500;624;624;577;620;595;609;129;594;578;567;459;438;641;362;461	2.75	1	2	3	2	0	62.816	163900	110420	147220	290680	163110	190720	377390	55147	247040	1218100	163900	110420	147220	290680	163110	190720	377390	55147	247040	1218100	9	9	9	9
A0A2I3N719;A0A096NQ14;A0A2I3LI24;A0A2I3NDN8;A0A2I3MAI8;A0A096ML67;A0A0A0MUU9;A0A2I3LG50;A0A2I3LDI5;A0A2I3MG33;A0A2I3MNH9;A0A096NZ64	A0A2I3N719;A0A096NQ14;A0A2I3LI24;A0A2I3NDN8;A0A2I3MAI8	11;11;11;11;11;2;2;2;2;2;2;1	11;11;11;11;11;2;2;2;2;2;2;1	11;11;11;11;11;2;2;2;2;2;2;1	tr|A0A2I3N719|A0A2I3N719_PAPAN Sodium/potassium-transporting ATPase subunit alpha OS=Papio anubis OX=9555 GN=ATP1A1 PE=3 SV=1;tr|A0A096NQ14|A0A096NQ14_PAPAN Sodium/potassium-transporting ATPase subunit alpha OS=Papio anubis OX=9555 GN=ATP1A1 PE=3 SV=2;tr|A	12	11	11	11	11	11	11	14.8	14.8	14.8	102.52	933	933;1004;1006;1011;1019;1018;1024;1025;1026;1027;1219;1029	3.36			7	4	0	94.598	160610	138260	163570	315780	188610	192190	385040	64835	308350	1359600	160610	138260	163570	315780	188610	192190	385040	64835	308350	1359600	9	9	9	9
A0A2I3N7S6;A0A2I3LMF4;A0A2I3MAP2;A0A096MTT1	A0A2I3N7S6;A0A2I3LMF4;A0A2I3MAP2;A0A096MTT1	1;1;1;1	1;1;1;1	1;1;1;1	tr|A0A2I3N7S6|A0A2I3N7S6_PAPAN PDZ domain-containing protein OS=Papio anubis OX=9555 GN=ERBIN PE=3 SV=1;tr|A0A2I3LMF4|A0A2I3LMF4_PAPAN Uncharacterized protein OS=Papio anubis OX=9555 GN=ERBIN PE=4 SV=1;tr|A0A2I3MAP2|A0A2I3MAP2_PAPAN PDZ domain-containing p	4	1	1	1	1	1	1	0.7	0.7	0.7	146.09	1301	1301;1345;1370;1418	3			1		0.0094213	5.9289	101310	71029	60795	209780	109460	93444	401890	7937.2	52514	116230	101310	71029	60795	209780	109460	93444	401890	7937.2	52514	116230	1	1	1	1
A0A2I3N892;A0A2I3NFL9;A0A2I3MUJ7;A0A096N9I6;A0A2I3M3Y0;A0A2I3N9S3;A0A2I3LY51	A0A2I3N892;A0A2I3NFL9;A0A2I3MUJ7;A0A096N9I6;A0A2I3M3Y0;A0A2I3N9S3;A0A2I3LY51	5;5;5;5;4;4;4	5;5;5;5;4;4;4	5;5;5;5;4;4;4	tr|A0A2I3N892|A0A2I3N892_PAPAN Uncharacterized protein OS=Papio anubis OX=9555 GN=ALDH7A1 PE=4 SV=1;tr|A0A2I3NFL9|A0A2I3NFL9_PAPAN Aldedh domain-containing protein OS=Papio anubis OX=9555 GN=ALDH7A1 PE=3 SV=1;tr|A0A2I3MUJ7|A0A2I3MUJ7_PAPAN Aldedh domain-co	7	5	5	5	5	5	5	16.1	16.1	16.1	51.882	479	479;521;554;658;472;475;499	3.8			1	4	0	45.052	39524	42030	45729	90201	54353	55123	119730	15221	91906	463600	39524	42030	45729	90201	54353	55123	119730	15221	91906	463600	5	5	5	5
A0A2I3N8F8;A0A096P102	A0A2I3N8F8;A0A096P102	15;14	15;14	13;13	tr|A0A2I3N8F8|A0A2I3N8F8_PAPAN Fructose-bisphosphate aldolase OS=Papio anubis OX=9555 GN=ALDOB PE=3 SV=1;tr|A0A096P102|A0A096P102_PAPAN Fructose-bisphosphate aldolase OS=Papio anubis OX=9555 GN=ALDOB PE=3 SV=2	2	15	15	13	15	15	13	40.4	40.4	36.5	39.464	364	364;346	3.12	1	3	6	7	0	191.69	611840	494410	656030	1156400	635180	516500	1213900	217410	398100	6378300	611840	494410	656030	1156400	635180	516500	1213900	217410	398100	6378300	16	17	16	16
A0A2I3N8T6;A0A2I3LVD6;A0A2I3M9Q8;A0A096P2E3;A0A096P2E1	A0A2I3N8T6;A0A2I3LVD6;A0A2I3M9Q8;A0A096P2E3;A0A096P2E1	1;1;1;1;1	1;1;1;1;1	1;1;1;1;1	tr|A0A2I3N8T6|A0A2I3N8T6_PAPAN Agrin OS=Papio anubis OX=9555 GN=AGRN PE=4 SV=1;tr|A0A2I3LVD6|A0A2I3LVD6_PAPAN Agrin OS=Papio anubis OX=9555 GN=AGRN PE=4 SV=1;tr|A0A2I3M9Q8|A0A2I3M9Q8_PAPAN Agrin OS=Papio anubis OX=9555 GN=AGRN PE=4 SV=1;tr|A0A096P2E3|A0A09	5	1	1	1	1	1	1	0.8	0.8	0.8	202.53	1930	1930;2012;2063;2073;2077	2		1			0	7.0437	5976.4	6924.3	6832.4	15963	6145.5	8414.9	11538	3282	10249	65401	5976.4	6924.3	6832.4	15963	6145.5	8414.9	11538	3282	10249	65401	2	2	2	2
A0A2I3N975;A0A2I3MC01;A0A096MS93;A0A2I3LWC1	A0A2I3N975;A0A2I3MC01;A0A096MS93;A0A2I3LWC1	8;6;5;5	8;6;5;5	8;6;5;5	tr|A0A2I3N975|A0A2I3N975_PAPAN Succinate--CoA ligase [GDP-forming] subunit beta, mitochondrial OS=Papio anubis OX=9555 GN=SUCLG2 PE=3 SV=1;tr|A0A2I3MC01|A0A2I3MC01_PAPAN Succinate--CoA ligase [GDP-forming] subunit beta, mitochondrial OS=Papio anubis OX=955	4	8	8	8	8	8	8	22	22	22	46.513	432	432;402;387;437	3.2	1	1	3	5	0	73.889	65141	61327	69941	112630	78121	71141	128660	22289	130130	601030	65141	61327	69941	112630	78121	71141	128660	22289	130130	601030	6	6	6	6
A0A2I3N9H9;A0A2I3LI02	A0A2I3N9H9;A0A2I3LI02	1;1	1;1	1;1	tr|A0A2I3N9H9|A0A2I3N9H9_PAPAN Ig-like domain-containing protein OS=Papio anubis OX=9555 PE=4 SV=1;tr|A0A2I3LI02|A0A2I3LI02_PAPAN Ig-like domain-containing protein OS=Papio anubis OX=9555 PE=4 SV=1	2	1	1	1	1	1	1	8.4	8.4	8.4	16.615	155	155;155	4				1	0	8.744	32893	17141	15047	25638	15675	15033	35968	2328.3	9797.5	27441	32893	17141	15047	25638	15675	15033	35968	2328.3	9797.5	27441	1	1	1	1
A0A2I3N9M0;A0A2I3MGU9;A0A096P4K3	A0A2I3N9M0;A0A2I3MGU9;A0A096P4K3	2;2;2	2;2;2	2;2;2	tr|A0A2I3N9M0|A0A2I3N9M0_PAPAN Metavinculin OS=Papio anubis OX=9555 GN=VCL PE=3 SV=1;tr|A0A2I3MGU9|A0A2I3MGU9_PAPAN Metavinculin OS=Papio anubis OX=9555 GN=VCL PE=3 SV=1;tr|A0A096P4K3|A0A096P4K3_PAPAN Metavinculin OS=Papio anubis OX=9555 GN=VCL PE=3 SV=1	3	2	2	2	2	2	2	2.3	2.3	2.3	115.33	1054	1054;1066;1134	3.5			1	1	0	11.917	86555	82614	105830	216600	129700	92287	176470	23157	102210	455440	86555	82614	105830	216600	129700	92287	176470	23157	102210	455440	3	3	3	3
A0A2I3N9R9;A0A2I3LG68;A0A2I3MDZ6;A0A2I3LGM7;A0A096NIG1	A0A2I3N9R9;A0A2I3LG68;A0A2I3MDZ6;A0A2I3LGM7;A0A096NIG1	4;4;4;3;2	4;4;4;3;2	4;4;4;3;2	tr|A0A2I3N9R9|A0A2I3N9R9_PAPAN Carboxylic ester hydrolase OS=Papio anubis OX=9555 PE=3 SV=1;tr|A0A2I3LG68|A0A2I3LG68_PAPAN Carboxylic ester hydrolase OS=Papio anubis OX=9555 PE=3 SV=1;tr|A0A2I3MDZ6|A0A2I3MDZ6_PAPAN Carboxylic ester hydrolase OS=Papio anubi	5	4	4	4	4	4	4	8.6	8.6	8.6	61.349	558	558;560;565;352;565	3.2	1		1	3	0	25.765	81302	64657	75126	120370	87845	61027	130240	17675	43452	477280	81302	64657	75126	120370	87845	61027	130240	17675	43452	477280	4	4	4	4
A0A2I3N9V3;A9X172	A0A2I3N9V3;A9X172	1;1	1;1	1;1	tr|A0A2I3N9V3|A0A2I3N9V3_PAPAN Uncharacterized protein OS=Papio anubis OX=9555 PE=4 SV=1;tr|A9X172|A9X172_PAPAN Coagulation factor X (Predicted) OS=Papio anubis OX=9555 GN=F10 PE=4 SV=1	2	1	1	1	1	1	1	2.6	2.6	2.6	52.423	467	467;488	4				1	0	8.587	51806	51982	72790	118380	63543	72264	124430	7747.9	36536	111360	51806	51982	72790	118380	63543	72264	124430	7747.9	36536	111360	2	2	2	2
A0A2I3NAA8;A0A096MPH0;A0A2I3N3Q0;A0A2I3LPR0	A0A2I3NAA8;A0A096MPH0;A0A2I3N3Q0	5;5;3;2	5;5;3;2	5;5;3;2	tr|A0A2I3NAA8|A0A2I3NAA8_PAPAN Uncharacterized protein OS=Papio anubis OX=9555 GN=AIFM1 PE=3 SV=1;tr|A0A096MPH0|A0A096MPH0_PAPAN Uncharacterized protein OS=Papio anubis OX=9555 GN=AIFM1 PE=3 SV=1;tr|A0A2I3N3Q0|A0A2I3N3Q0_PAPAN Uncharacterized protein OS=Pa	4	5	5	5	5	5	5	9.9	9.9	9.9	66.149	609	609;613;326;324	3.4			3	2	0	37.162	61379	55226	74446	123480	81073	69509	125210	27422	75579	677210	61379	55226	74446	123480	81073	69509	125210	27422	75579	677210	5	5	5	5
A0A2I3NAV9;A0A096NVK8;A0A2I3MSQ8;A0A2I3MM40	A0A2I3NAV9;A0A096NVK8;A0A2I3MSQ8;A0A2I3MM40	1;1;1;1	1;1;1;1	1;1;1;1	tr|A0A2I3NAV9|A0A2I3NAV9_PAPAN C-1-tetrahydrofolate synthase, cytoplasmic OS=Papio anubis OX=9555 GN=MTHFD1 PE=3 SV=1;tr|A0A096NVK8|A0A096NVK8_PAPAN C-1-tetrahydrofolate synthase, cytoplasmic OS=Papio anubis OX=9555 GN=MTHFD1 PE=3 SV=1;tr|A0A2I3MSQ8|A0A2I3	4	1	1	1	1	1	1	1.7	1.7	1.7	101.19	929	929;934;959;991	4				1	0	6.8268	16391	10646	15737	26410	18569	14256	22957	2677.1	25529	91636	16391	10646	15737	26410	18569	14256	22957	2677.1	25529	91636	1	1	1	1
A0A2I3NB07;A0A2I3LGD4;A0A2I3M257;A0A2I3M681;A0A2I3M1C0;A0A096NJD3;A0A2I3MFP1	A0A2I3NB07;A0A2I3LGD4;A0A2I3M257;A0A2I3M681;A0A2I3M1C0;A0A096NJD3;A0A2I3MFP1	2;2;2;2;2;2;2	2;2;2;2;2;2;2	2;2;2;2;2;2;2	tr|A0A2I3NB07|A0A2I3NB07_PAPAN Uncharacterized protein OS=Papio anubis OX=9555 GN=EWSR1 PE=3 SV=1;tr|A0A2I3LGD4|A0A2I3LGD4_PAPAN Uncharacterized protein OS=Papio anubis OX=9555 GN=EWSR1 PE=3 SV=1;tr|A0A2I3M257|A0A2I3M257_PAPAN Uncharacterized protein OS=Pa	7	2	2	2	2	2	2	3.9	3.9	3.9	61.459	584	584;600;618;620;629;656;661	3.5			1	1	0	12.797	42745	36999	47749	88139	59600	47807	99603	7822.1	47550	220520	42745	36999	47749	88139	59600	47807	99603	7822.1	47550	220520	2	2	2	2
A0A2I3NB83;A0A2I3LZC2;A0A2I3MWM7;A0A2I3MSR7;A0A2I3MXA4;A0A2I3MY33;A0A2I3LH94;A0A2I3NGJ7;A0A2I3MRC2;A0A2I3LV49;A0A2I3MXG4;A0A2I3MF02;A0A2I3LD34;A0A2I3N7V8;A0A2I3MBL5;A0A2I3LL67;A0A2I3MNQ7	A0A2I3NB83;A0A2I3LZC2;A0A2I3MWM7;A0A2I3MSR7;A0A2I3MXA4;A0A2I3MY33	8;8;6;5;5;4;3;3;3;3;3;3;2;2;2;1;1	5;5;4;2;3;1;2;2;3;2;3;2;2;1;1;1;0	1;1;1;1;0;1;1;1;1;1;1;0;0;0;0;0;0	tr|A0A2I3NB83|A0A2I3NB83_PAPAN Uncharacterized protein OS=Papio anubis OX=9555 PE=3 SV=1;tr|A0A2I3LZC2|A0A2I3LZC2_PAPAN Uncharacterized protein OS=Papio anubis OX=9555 PE=3 SV=1;tr|A0A2I3MWM7|A0A2I3MWM7_PAPAN Uncharacterized protein OS=Papio anubis OX=9555	17	8	5	1	8	5	1	27.8	17.7	3.8	27.844	237	237;236;216;270;197;270;210;228;211;204;188;94;84;193;182;95;81	2.62	2	1	3	2	0	41.767	131430	101190	136900	225730	159080	142810	255450	29743	138070	791470	131430	101190	136900	225730	159080	142810	255450	29743	138070	791470	8	8	8	8
A0A2I3NB93;A0A2I3N0M8	A0A2I3NB93;A0A2I3N0M8	10;8	1;1	0;0	tr|A0A2I3NB93|A0A2I3NB93_PAPAN Uncharacterized protein OS=Papio anubis OX=9555 PE=3 SV=1;tr|A0A2I3N0M8|A0A2I3N0M8_PAPAN Uncharacterized protein OS=Papio anubis OX=9555 PE=3 SV=1	2	10	1	0	10	1	0	34.6	5.8	0	32.62	295	295;150	3			1		0	16.315	4894.9	5297.2	7974.6	10839	7358.6	6907	12160	1461.1	6715.5	55243	4894.9	5297.2	7974.6	10839	7358.6	6907	12160	1461.1	6715.5	55243	1	1	1	1
A0A2I3NBM7;A0A096N8H2	A0A2I3NBM7;A0A096N8H2	11;11	11;11	11;11	tr|A0A2I3NBM7|A0A2I3NBM7_PAPAN von Willebrand factor OS=Papio anubis OX=9555 GN=VWF PE=4 SV=1;tr|A0A096N8H2|A0A096N8H2_PAPAN von Willebrand factor OS=Papio anubis OX=9555 GN=VWF PE=4 SV=2	2	11	11	11	11	11	11	4.2	4.2	4.2	306.94	2797	2797;2812	2.58	3	2	4	3	0	79.16	259700	197830	292540	581760	361760	257050	631510	31103	167710	402870	259700	197830	292540	581760	361760	257050	631510	31103	167710	402870	13	13	13	13
A0A2I3NC97;A0A2I3N4Y2	A0A2I3NC97;A0A2I3N4Y2	7;6	7;6	3;3	tr|A0A2I3NC97|A0A2I3NC97_PAPAN Ig-like domain-containing protein OS=Papio anubis OX=9555 PE=4 SV=1;tr|A0A2I3N4Y2|A0A2I3N4Y2_PAPAN Ig-like domain-containing protein OS=Papio anubis OX=9555 PE=4 SV=1	2	7	7	3	7	7	3	88.7	88.7	34.9	11.196	106	106;119	2.86	5	1	8	8	0	323.31	1576800	1437300	1350500	4165700	2179400	1262800	3995900	124060	1089700	1959600	1576800	1437300	1350500	4165700	2179400	1262800	3995900	124060	1089700	1959600	32	32	32	32
A0A2I3NCH9	A0A2I3NCH9	2	2	2	tr|A0A2I3NCH9|A0A2I3NCH9_PAPAN Ig-like domain-containing protein OS=Papio anubis OX=9555 PE=4 SV=1	1	2	2	2	2	2	2	38.6	38.6	38.6	12.305	114	114	3.5			2	2	0	86.152	51361	38598	61359	159820	89193	50046	159300	7904.2	48415	360240	51361	38598	61359	159820	89193	50046	159300	7904.2	48415	360240	4	4	5	5
A0A2I3NDF6;A0A096NZH8;A0A2I3N1D4;A0A2I3N6L8	A0A2I3NDF6;A0A096NZH8	7;7;2;2	7;7;2;2	7;7;2;2	tr|A0A2I3NDF6|A0A2I3NDF6_PAPAN Uncharacterized protein OS=Papio anubis OX=9555 GN=QDPR PE=4 SV=1;tr|A0A096NZH8|A0A096NZH8_PAPAN Uncharacterized protein OS=Papio anubis OX=9555 GN=QDPR PE=4 SV=2	4	7	7	7	7	7	7	46.7	46.7	46.7	22.455	212	212;243;151;161	3.71			2	5	0	79.591	160000	143370	203500	370080	208640	246900	356000	37552	136380	1214000	160000	143370	203500	370080	208640	246900	356000	37552	136380	1214000	8	8	8	8
A0A2I3NDV2;A0A096P030	A0A2I3NDV2;A0A096P030	1;1	1;1	1;1	tr|A0A2I3NDV2|A0A2I3NDV2_PAPAN Uncharacterized protein OS=Papio anubis OX=9555 GN=BDH2 PE=4 SV=1;tr|A0A096P030|A0A096P030_PAPAN Uncharacterized protein OS=Papio anubis OX=9555 GN=BDH2 PE=4 SV=1	2	1	1	1	1	1	1	10.5	10.5	10.5	10.297	95	95;245	3			1		0.0068493	6.0011	95041	63100	45629	361320	211300	180750	322480	19624	50006	272210	95041	63100	45629	361320	211300	180750	322480	19624	50006	272210	1	1	1	1
A0A2I3NEB0;A0A2I3LTA4	A0A2I3NEB0;A0A2I3LTA4	5;3	4;2	4;2	tr|A0A2I3NEB0|A0A2I3NEB0_PAPAN Fructose-bisphosphate aldolase OS=Papio anubis OX=9555 PE=3 SV=1;tr|A0A2I3LTA4|A0A2I3LTA4_PAPAN Fructose-bisphosphate aldolase OS=Papio anubis OX=9555 PE=3 SV=1	2	5	4	4	5	4	4	16	13.8	13.8	35.344	325	325;365	3.75			1	3	0	25.792	35168	31175	40570	55706	39230	40730	74736	11355	65929	235580	35168	31175	40570	55706	39230	40730	74736	11355	65929	235580	2	2	2	2
A0A2I3NEB7;A0A096N8D0;A0A2I3LWT1;A0A2I3LZ84	A0A2I3NEB7;A0A096N8D0;A0A2I3LWT1;A0A2I3LZ84	2;2;2;2	1;1;1;1	1;1;1;1	tr|A0A2I3NEB7|A0A2I3NEB7_PAPAN Uncharacterized protein OS=Papio anubis OX=9555 GN=MASP1 PE=4 SV=1;tr|A0A096N8D0|A0A096N8D0_PAPAN Uncharacterized protein OS=Papio anubis OX=9555 GN=MASP1 PE=4 SV=1;tr|A0A2I3LWT1|A0A2I3LWT1_PAPAN Uncharacterized protein OS=Pa	4	2	1	1	2	1	1	6	3.9	3.9	43.81	382	382;699;701;730	4				1	0	10.642	24124	21343	28924	43555	28716	21426	42272	2317	13418	34815	24124	21343	28924	43555	28716	21426	42272	2317	13418	34815	1	1	1	1
A0A2I3NEK4;A0A2I3MW67;A0A2I3MJP8;A0A2I3LUL6;A0A096MR69;A0A2I3LRF6	A0A2I3NEK4;A0A2I3MW67;A0A2I3MJP8;A0A2I3LUL6;A0A096MR69;A0A2I3LRF6	2;2;2;2;1;1	2;2;2;2;1;1	2;2;2;2;1;1	tr|A0A2I3NEK4|A0A2I3NEK4_PAPAN Uncharacterized protein OS=Papio anubis OX=9555 PE=3 SV=1;tr|A0A2I3MW67|A0A2I3MW67_PAPAN Uncharacterized protein OS=Papio anubis OX=9555 PE=3 SV=1;tr|A0A2I3MJP8|A0A2I3MJP8_PAPAN Uncharacterized protein OS=Papio anubis OX=9555	6	2	2	2	2	2	2	12.4	12.4	12.4	15.528	137	137;145;167;196;195;217	3.5			1	1	0	11.177	50222	46362	56315	111940	65802	59204	126150	18707	94180	559470	50222	46362	56315	111940	65802	59204	126150	18707	94180	559470	2	2	2	2
A0A2I3NEX4;A0A096NDM9	A0A2I3NEX4;A0A096NDM9	2;2	2;2	2;2	tr|A0A2I3NEX4|A0A2I3NEX4_PAPAN Annexin OS=Papio anubis OX=9555 GN=ANXA4 PE=3 SV=1;tr|A0A096NDM9|A0A096NDM9_PAPAN Annexin OS=Papio anubis OX=9555 GN=ANXA4 PE=3 SV=1	2	2	2	2	2	2	2	8.2	8.2	8.2	35.725	317	317;321	1	2				0	12.652	5861.3	6124	6331.7	8339.8	4625.8	4432.2	9928.8	2243.9	10256	47518	5861.3	6124	6331.7	8339.8	4625.8	4432.2	9928.8	2243.9	10256	47518	2	2	2	2
A0A2I3NF05;A0A096P3D4;A0A2I3MW86;CON__Q9TRI1	A0A2I3NF05;A0A096P3D4;A0A2I3MW86	12;12;12;4	12;12;12;4	12;12;12;4	tr|A0A2I3NF05|A0A2I3NF05_PAPAN Uncharacterized protein OS=Papio anubis OX=9555 GN=ITIH2 PE=3 SV=1;tr|A0A096P3D4|A0A096P3D4_PAPAN Uncharacterized protein OS=Papio anubis OX=9555 GN=ITIH2 PE=3 SV=2;tr|A0A2I3MW86|A0A2I3MW86_PAPAN Uncharacterized protein OS=Pa	4	12	12	12	12	12	12	16.5	16.5	16.5	92.495	822	822;935;946;946	3.31		2	5	6	0	323.31	935130	674630	835810	1220000	652180	606760	1144600	55532	270330	583550	935130	674630	835810	1220000	652180	606760	1144600	55532	270330	583550	13	12	13	13
A0A2I3NFT1;A0A2I3N0T3;A0A2I3MFH6;A0A2I3LFA6	A0A2I3NFT1;A0A2I3N0T3;A0A2I3MFH6;A0A2I3LFA6	1;1;1;1	1;1;1;1	1;1;1;1	tr|A0A2I3NFT1|A0A2I3NFT1_PAPAN Enhancer of rudimentary homolog OS=Papio anubis OX=9555 PE=3 SV=1;tr|A0A2I3N0T3|A0A2I3N0T3_PAPAN Enhancer of rudimentary homolog OS=Papio anubis OX=9555 PE=3 SV=1;tr|A0A2I3MFH6|A0A2I3MFH6_PAPAN Enhancer of rudimentary homolog	4	1	1	1	1	1	1	15.5	15.5	15.5	8.2033	71	71;85;104;104	3			1		0	6.9547	59610	55398	62516	110230	71073	77887	130570	11520	44715	167100	59610	55398	62516	110230	71073	77887	130570	11520	44715	167100	1	1	1	1
A0A2I3NFU1;A0A096MXY6;A0A2I3ME23	A0A2I3NFU1;A0A096MXY6;A0A2I3ME23	4;4;2	4;4;2	4;4;2	tr|A0A2I3NFU1|A0A2I3NFU1_PAPAN DUF1907 domain-containing protein OS=Papio anubis OX=9555 GN=C11orf54 PE=4 SV=1;tr|A0A096MXY6|A0A096MXY6_PAPAN DUF1907 domain-containing protein OS=Papio anubis OX=9555 GN=C11orf54 PE=4 SV=2;tr|A0A2I3ME23|A0A2I3ME23_PAPAN DUF	3	4	4	4	4	4	4	20.3	20.3	20.3	28.653	256	256;315;265	3.75			1	3	0	45.459	34768	32645	49594	80035	47958	43831	85235	14245	36831	476180	34768	32645	49594	80035	47958	43831	85235	14245	36831	476180	5	5	5	5
A0A2I3NGN1;A0A2I3LX32;A0A2I3LC81;A0A2I3MAP7;A0A096MU58;A0A2I3MJY6;A0A2I3MVM2	A0A2I3NGN1;A0A2I3LX32;A0A2I3LC81;A0A2I3MAP7;A0A096MU58;A0A2I3MJY6;A0A2I3MVM2	2;2;2;2;2;1;1	2;2;2;2;2;1;1	2;2;2;2;2;1;1	tr|A0A2I3NGN1|A0A2I3NGN1_PAPAN Uncharacterized protein OS=Papio anubis OX=9555 GN=DDC PE=3 SV=1;tr|A0A2I3LX32|A0A2I3LX32_PAPAN Uncharacterized protein OS=Papio anubis OX=9555 GN=DDC PE=3 SV=1;tr|A0A2I3LC81|A0A2I3LC81_PAPAN Uncharacterized protein OS=Papio	7	2	2	2	2	2	2	6.2	6.2	6.2	45.484	402	402;432;442;480;480;339;387	3.5			1	1	0	22.536	112000	97352	101430	257790	123750	123270	340000	20679	115680	711490	112000	97352	101430	257790	123750	123270	340000	20679	115680	711490	2	2	2	2
A0A2I3NGT7;A0A096NN95;A0A2I3LVJ9	A0A2I3NGT7;A0A096NN95	8;8;3	8;8;3	7;7;3	tr|A0A2I3NGT7|A0A2I3NGT7_PAPAN Isocitrate dehydrogenase [NADP] OS=Papio anubis OX=9555 GN=IDH2 PE=3 SV=1;tr|A0A096NN95|A0A096NN95_PAPAN Isocitrate dehydrogenase [NADP] OS=Papio anubis OX=9555 GN=IDH2 PE=3 SV=2	3	8	8	7	8	8	7	21.2	21.2	19.2	50.883	452	452;450;312	3.62			3	5	0	55.263	151930	139150	165650	352110	201440	168300	401120	52213	246320	1446900	151930	139150	165650	352110	201440	168300	401120	52213	246320	1446900	8	8	8	8
A0A2I3NGY5	A0A2I3NGY5	3	3	3	tr|A0A2I3NGY5|A0A2I3NGY5_PAPAN Ig-like domain-containing protein OS=Papio anubis OX=9555 PE=4 SV=1	1	3	3	3	3	3	3	39.4	39.4	39.4	13.721	127	127	4				3	0	65.515	271350	326870	331830	608200	288950	276520	845520	21809	99428	385840	271350	326870	331830	608200	288950	276520	845520	21809	99428	385840	6	6	6	6
A9X1C0	A9X1C0	6	6	6	tr|A9X1C0|A9X1C0_PAPAN Protein disulfide-isomerase OS=Papio anubis OX=9555 GN=PDIA3 PE=3 SV=1	1	6	6	6	6	6	6	12.9	12.9	12.9	56.779	505	505	2.67	1	2	1	2	0	50.118	130830	68865	100190	158820	117410	88714	150690	26129	165600	646270	130830	68865	100190	158820	117410	88714	150690	26129	165600	646270	6	6	5	6
B6CBS6;A0A2I3NGX2	B6CBS6;A0A2I3NGX2	2;1	2;1	2;1	tr|B6CBS6|B6CBS6_PAPAN Galectin OS=Papio anubis OX=9555 GN=LGALS1 PE=2 SV=1;tr|A0A2I3NGX2|A0A2I3NGX2_PAPAN Galectin OS=Papio anubis OX=9555 PE=4 SV=1	2	2	2	2	2	2	2	13.3	13.3	13.3	14.703	135	135;129	3.33			2	1	0	11.241	58846	79307	58304	338100	91626	70205	119860	22630	119780	702090	58846	79307	58304	338100	91626	70205	119860	22630	119780	702090	3	3	3	3
D2SMM5;A0A096P0P1	D2SMM5;A0A096P0P1	2;2	1;1	1;1	tr|D2SMM5|D2SMM5_PAPAN UDP-glucuronosyltransferase OS=Papio anubis OX=9555 GN=UGT2B45 PE=2 SV=1;tr|A0A096P0P1|A0A096P0P1_PAPAN UDP-glucuronosyltransferase OS=Papio anubis OX=9555 PE=3 SV=1	2	2	1	1	2	1	1	4.7	3	3	60.855	529	529;529	4				1	0	11.709	4338.2	3142.7	2788.6	6032	5740.9	3102.5	10065	1655.1	4336	34387	4338.2	3142.7	2788.6	6032	5740.9	3102.5	10065	1655.1	4336	34387	1	1	1	1
J9QRH6;A0A096NRU7;A0A2I3LJE5;A0A2I3MLC9;A0A2I3MUQ2;A0A2I3MS28;A0A2I3NHR3	J9QRH6;A0A096NRU7;A0A2I3LJE5	6;5;4;2;2;2;1	6;5;4;2;2;2;1	5;4;3;1;1;2;1	tr|J9QRH6|J9QRH6_PAPAN L-lactate dehydrogenase OS=Papio anubis OX=9555 PE=3 SV=1;tr|A0A096NRU7|A0A096NRU7_PAPAN L-lactate dehydrogenase OS=Papio anubis OX=9555 PE=3 SV=1;tr|A0A2I3LJE5|A0A2I3LJE5_PAPAN L-lactate dehydrogenase OS=Papio anubis OX=9555 PE=3 SV	7	6	6	5	6	6	5	20.4	20.4	16.8	36.638	334	334;334;272;233;239;317;82	3		1	5	1	0	63.853	139090	116520	150130	285740	162630	158790	338520	39515	296050	1157000	139090	116520	150130	285740	162630	158790	338520	39515	296050	1157000	7	7	7	7
P05770;A0A2I3M7B4;CON__Q03247	P05770;A0A2I3M7B4	9;6;3	9;6;3	9;6;3	sp|P05770|APOE_PAPAN Apolipoprotein E OS=Papio anubis OX=9555 GN=APOE PE=3 SV=2;tr|A0A2I3M7B4|A0A2I3M7B4_PAPAN Apolipoprotein E OS=Papio anubis OX=9555 GN=APOE PE=4 SV=1	3	9	9	9	9	9	9	33.4	33.4	33.4	36.02	317	317;207;316	3.09	1		7	3	0	323.31	739960	493430	690900	1229600	586400	581010	1110000	61403	318250	935800	739960	493430	690900	1229600	586400	581010	1110000	61403	318250	935800	13	13	13	13
P61629	P61629	3	3	3	sp|P61629|LYSC_PAPAN Lysozyme C OS=Papio anubis OX=9555 GN=LYZ PE=1 SV=1	1	3	3	3	3	3	3	32.4	32.4	32.4	16.408	148	148	2.33	1		2		0	86.566	1079100	637770	1244800	1849000	1320800	1766600	2530600	254090	323040	3278900	1079100	637770	1244800	1849000	1320800	1766600	2530600	254090	323040	3278900	5	5	5	5
P63111;CON__P01966	P63111	9;1	9;1	9;1	sp|P63111|HBA_PAPAN Hemoglobin subunit alpha OS=Papio anubis OX=9555 GN=HBA PE=2 SV=2	2	9	9	9	9	9	9	64.1	64.1	64.1	15.567	142	142;142	3.44		2	6	10	0	323.31	822330	628380	1181200	1437700	858630	1134000	1817800	256610	1318800	6925800	822330	628380	1181200	1437700	858630	1134000	1817800	256610	1318800	6925800	27	27	27	27
P68113	P68113	1	1	1	sp|P68113|FIBA_PAPAN Fibrinogen alpha chain (Fragment) OS=Papio anubis OX=9555 GN=FGA PE=1 SV=1	1	1	1	1	1	1	1	100	100	100	1.5506	16	16	2.67	1		1	1	0	84.443	169120	157900	219850	262430	186590	131970	303000	12542	54701	146960	169120	157900	219850	262430	186590	131970	303000	12542	54701	146960	3	3	3	3
Q9TSP1;A0A096MW34;A0A2I3M076;CON__P02070;A9L8Y0;A9L8Y1;A0A2I3M3L4;A0A2I3LN90;CON__Q3SX09	Q9TSP1	10;2;2;2;2;2;2;1;1	10;2;2;2;2;2;2;1;1	10;2;2;2;2;2;2;1;1	sp|Q9TSP1|HBB_PAPAN Hemoglobin subunit beta OS=Papio anubis OX=9555 GN=HBB PE=2 SV=2	9	10	10	10	10	10	10	82.3	82.3	82.3	16.026	147	147;131;137;145;147;147;147;141;201	3.57	1		7	15	0	323.31	1895300	1151100	2242400	2037800	1452000	1789200	2345700	613390	2671700	12004000	1895300	1151100	2242400	2037800	1452000	1789200	2345700	613390	2671700	12004000	40	40	40	40
[truncated: 26 more columns]

## Sheet: Table S3 5x1rev Replicate2 MQ
Protein IDs	Majority protein IDs	Peptide counts (all)	Peptide counts (razor+unique)	Peptide counts (unique)	Fasta headers	Number of proteins	Peptides	Razor + unique peptides	Unique peptides	Peptides 5x1revn2	Razor + unique peptides 5x1revn2	Unique peptides 5x1revn2	Sequence coverage [%]	Unique + razor sequence coverage [%]	Unique sequence coverage [%]	Mol. weight [kDa]	Sequence length	Sequence lengths	Fraction average	Fraction 1	Fraction 2	Fraction 3	Fraction 4	Q-value	Score	Reporter intensity corrected 1 5x1revn2	Reporter intensity corrected 2 5x1revn2	Reporter intensity corrected 3 5x1revn2	Reporter intensity corrected 4 5x1revn2	Reporter intensity corrected 5 5x1revn2	Reporter intensity corrected 6 5x1revn2	Reporter intensity corrected 7 5x1revn2	Reporter intensity corrected 8 5x1revn2	Reporter intensity corrected 9 5x1revn2	Reporter intensity corrected 10 5x1revn2	Reporter intensity 1 5x1revn2	Reporter intensity 2 5x1revn2	Reporter intensity 3 5x1revn2	Reporter intensity 4 5x1revn2	Reporter intensity 5 5x1revn2	Reporter intensity 6 5x1revn2	Reporter intensity 7 5x1revn2	Reporter intensity 8 5x1revn2	Reporter intensity 9 5x1revn2	Reporter intensity 10 5x1revn2	Reporter intensity count 1 5x1revn2	Reporter intensity count 2 5x1revn2	Reporter intensity count 3 5x1revn2	Reporter intensity count 4 5x1revn2
A0A096NIJ9	A0A096NIJ9	1	1	1	tr|A0A096NIJ9|A0A096NIJ9_PAPAN Metallothionein OS=Papio anubis OX=9555 PE=3 SV=2	1	1	1	1	1	1	1	23.6	23.6	23.6	7.7594	72	72	2		1			0	13.193	0	0	0	0	0	0	0	0	0	1194.2	0	0	0	0	0	0	0	0	0	1194.2	0	0	0	0
A0A096NTH9	A0A096NTH9	2	2	2	tr|A0A096NTH9|A0A096NTH9_PAPAN Uncharacterized protein OS=Papio anubis OX=9555 GN=MRPL12 PE=3 SV=1	1	2	2	2	2	2	2	11.1	11.1	11.1	21.489	198	198	2		2			0	12.186	0	0	0	1119.7	0	0	0	0	0	2571.8	0	0	0	1119.7	0	0	0	0	0	2571.8	0	0	0	1
A0A2I3NE72;A0A096NVM8	A0A2I3NE72;A0A096NVM8	1;1	1;1	1;1	tr|A0A2I3NE72|A0A2I3NE72_PAPAN Uncharacterized protein OS=Papio anubis OX=9555 GN=SNX5 PE=4 SV=1;tr|A0A096NVM8|A0A096NVM8_PAPAN Sorting nexin OS=Papio anubis OX=9555 GN=SNX5 PE=3 SV=2	2	1	1	1	1	1	1	46.7	46.7	46.7	3.3217	30	30;404	2		1			0.0096774	6.1018	0	0	0	0	0	0	1191.1	0	0	4870.6	0	0	0	0	0	0	1191.1	0	0	4870.6	0	0	0	0
A0A2I3N9G5	A0A2I3N9G5	1	1	1	tr|A0A2I3N9G5|A0A2I3N9G5_PAPAN DSBA domain-containing protein OS=Papio anubis OX=9555 GN=GSTK1 PE=4 SV=1	1	1	1	1	1	1	1	8.7	8.7	8.7	20.509	183	183	1	1				0.0033841	6.3499	0	0	0	2095.4	0	1123.1	0	0	0	13511	0	0	0	2095.4	0	1123.1	0	0	0	13511	0	0	0	1
A0A2I3MXF5;A0A2I3NAX0;A0A096NFA1;A0A2I3M0W1	A0A2I3MXF5;A0A2I3NAX0;A0A096NFA1;A0A2I3M0W1	2;2;2;1	2;2;2;1	2;2;2;1	tr|A0A2I3MXF5|A0A2I3MXF5_PAPAN Uncharacterized protein OS=Papio anubis OX=9555 GN=ACAA1 PE=3 SV=1;tr|A0A2I3NAX0|A0A2I3NAX0_PAPAN Uncharacterized protein OS=Papio anubis OX=9555 GN=ACAA1 PE=3 SV=1;tr|A0A096NFA1|A0A096NFA1_PAPAN Uncharacterized protein OS=Pa	4	2	2	2	2	2	2	10.7	10.7	10.7	40.304	383	383;422;454;331	2.5		1	1		0	13.585	0	0	1110.3	1622.2	0	0	1024.1	0	0	1427.2	0	0	1110.3	1622.2	0	0	1024.1	0	0	1427.2	0	0	1	1
A0A2I3NAJ8;A0A2I3LJS5;A0A096P2V3	A0A2I3NAJ8;A0A2I3LJS5;A0A096P2V3	4;4;4	1;1;1	1;1;1	tr|A0A2I3NAJ8|A0A2I3NAJ8_PAPAN Uncharacterized protein OS=Papio anubis OX=9555 GN=MYH10 PE=3 SV=1;tr|A0A2I3LJS5|A0A2I3LJS5_PAPAN Uncharacterized protein OS=Papio anubis OX=9555 GN=MYH10 PE=3 SV=1;tr|A0A096P2V3|A0A096P2V3_PAPAN Uncharacterized protein OS=Pa	3	4	1	1	4	1	1	3.1	0.6	0.6	231.78	2001	2001;2004;2007	2		1			0	7.3103	0	0	1088.9	0	1551	0	1409.9	0	0	5054.5	0	0	1088.9	0	1551	0	1409.9	0	0	5054.5	0	0	1	0
A0A2I3NF39;A0A2I3LZA0;A0A2I3LVV6	A0A2I3NF39;A0A2I3LZA0;A0A2I3LVV6	1;1;1	1;1;1	1;1;1	tr|A0A2I3NF39|A0A2I3NF39_PAPAN Uncharacterized protein OS=Papio anubis OX=9555 GN=ARPP19 PE=3 SV=1;tr|A0A2I3LZA0|A0A2I3LZA0_PAPAN Uncharacterized protein OS=Papio anubis OX=9555 GN=ARPP19 PE=3 SV=1;tr|A0A2I3LVV6|A0A2I3LVV6_PAPAN Uncharacterized protein OS=	3	1	1	1	1	1	1	19.7	19.7	19.7	7.6566	71	71;112;131	1	1				0	7.9555	0	0	0	1067.6	0	0	1390.9	0	1429.1	7845.6	0	0	0	1067.6	0	0	1390.9	0	1429.1	7845.6	0	0	0	1
A0A2I3NFT1;A0A2I3N0T3;A0A2I3MFH6;A0A2I3LFA6	A0A2I3NFT1;A0A2I3N0T3;A0A2I3MFH6;A0A2I3LFA6	1;1;1;1	1;1;1;1	1;1;1;1	tr|A0A2I3NFT1|A0A2I3NFT1_PAPAN Enhancer of rudimentary homolog OS=Papio anubis OX=9555 PE=3 SV=1;tr|A0A2I3N0T3|A0A2I3N0T3_PAPAN Enhancer of rudimentary homolog OS=Papio anubis OX=9555 PE=3 SV=1;tr|A0A2I3MFH6|A0A2I3MFH6_PAPAN Enhancer of rudimentary homolog	4	1	1	1	1	1	1	23.9	23.9	23.9	8.2033	71	71;85;104;104	2		1			0	7.2564	0	0	0	1712.7	0	0	1769.4	0	4272	19152	0	0	0	1712.7	0	0	1769.4	0	4272	19152	0	0	0	1
A0A096MVD8;A0A2I3N0V4;A0A2I3LF64	A0A096MVD8;A0A2I3N0V4;A0A2I3LF64	1;1;1	1;1;1	1;1;1	tr|A0A096MVD8|A0A096MVD8_PAPAN Aamy domain-containing protein OS=Papio anubis OX=9555 GN=SLC3A2 PE=4 SV=2;tr|A0A2I3N0V4|A0A2I3N0V4_PAPAN Aamy domain-containing protein OS=Papio anubis OX=9555 GN=SLC3A2 PE=4 SV=1;tr|A0A2I3LF64|A0A2I3LF64_PAPAN Aamy domain-c	3	1	1	1	1	1	1	2.9	2.9	2.9	68.006	628	628;631;631	2		1			0	7.9602	0	0	2040.5	3319.1	1651	1201	0	0	0	16641	0	0	2040.5	3319.1	1651	1201	0	0	0	16641	0	0	1	2
A0A2I3NDL9;A0A2I3LXA0;A0A2I3MKM2;A0A096P4W8	A0A2I3NDL9;A0A2I3LXA0;A0A2I3MKM2;A0A096P4W8	1;1;1;1	1;1;1;1	1;1;1;1	tr|A0A2I3NDL9|A0A2I3NDL9_PAPAN Uncharacterized protein OS=Papio anubis OX=9555 GN=CLTC PE=4 SV=1;tr|A0A2I3LXA0|A0A2I3LXA0_PAPAN Clathrin heavy chain OS=Papio anubis OX=9555 GN=CLTC PE=3 SV=1;tr|A0A2I3MKM2|A0A2I3MKM2_PAPAN Clathrin heavy chain OS=Papio anub	4	1	1	1	1	1	1	2.8	2.8	2.8	70.652	612	612;1618;1654;1679	2		1			0	6.9846	0	0	0	2035.9	1180.2	0	2106	0	1131.6	7624.5	0	0	0	2035.9	1180.2	0	2106	0	1131.6	7624.5	0	0	0	1
A0A0A0MVU7	A0A0A0MVU7	1	1	1	tr|A0A0A0MVU7|A0A0A0MVU7_PAPAN Glucosidase 2 subunit beta OS=Papio anubis OX=9555 GN=PRKCSH PE=4 SV=1	1	1	1	1	1	1	1	3.7	3.7	3.7	60.101	534	534	2		1			0	7.2863	0	0	926.78	938.32	0	1073.5	1309.6	0	1387.4	12533	0	0	926.78	938.32	0	1073.5	1309.6	0	1387.4	12533	0	0	1	1
A0A2I3MDS8;A0A2I3LVN2;A0A2I3N5Y5;A0A2I3LUG3;A0A2I3MUD8;A0A096MMB0	A0A2I3MDS8;A0A2I3LVN2;A0A2I3N5Y5;A0A2I3LUG3;A0A2I3MUD8;A0A096MMB0	1;1;1;1;1;1	1;1;1;1;1;1	1;1;1;1;1;1	tr|A0A2I3MDS8|A0A2I3MDS8_PAPAN KH type-2 domain-containing protein OS=Papio anubis OX=9555 PE=3 SV=1;tr|A0A2I3LVN2|A0A2I3LVN2_PAPAN KH type-2 domain-containing protein OS=Papio anubis OX=9555 PE=3 SV=1;tr|A0A2I3N5Y5|A0A2I3N5Y5_PAPAN Ribosomal_S3_C domain-c	6	1	1	1	1	1	1	9.7	9.7	9.7	14.542	134	134;158;199;208;230;259	2		1			0.0017483	6.5664	1510.4	0	1254.6	0	0	1611.2	1570.3	0	2576.7	10825	1510.4	0	1254.6	0	0	1611.2	1570.3	0	2576.7	10825	1	0	1	0
A0A2I3MM70;A0A2I3N885;A0A096P6D3;A0A096P6D2	A0A2I3MM70;A0A2I3N885;A0A096P6D3;A0A096P6D2	1;1;1;1	1;1;1;1	1;1;1;1	tr|A0A2I3MM70|A0A2I3MM70_PAPAN Angiotensin-converting enzyme OS=Papio anubis OX=9555 GN=ACE PE=3 SV=1;tr|A0A2I3N885|A0A2I3N885_PAPAN Angiotensin-converting enzyme OS=Papio anubis OX=9555 GN=ACE PE=3 SV=1;tr|A0A096P6D3|A0A096P6D3_PAPAN Angiotensin-convertin	4	1	1	1	1	1	1	1.9	1.9	1.9	78.81	691	691;731;732;1307	2		1			0.0049917	6.2756	1040.7	0	1340.8	3029.7	0	0	2802.7	0	1843.7	6164	1040.7	0	1340.8	3029.7	0	0	2802.7	0	1843.7	6164	1	0	1	1
A0A096NJB4	A0A096NJB4	1	1	1	tr|A0A096NJB4|A0A096NJB4_PAPAN SMB domain-containing protein OS=Papio anubis OX=9555 GN=TINAG PE=3 SV=2	1	1	1	1	1	1	1	2.3	2.3	2.3	51.183	444	444	2		1			0.0017065	6.4242	0	0	0	2964.7	1200.3	1226.9	2809.2	3132.3	3718	72680	0	0	0	2964.7	1200.3	1226.9	2809.2	3132.3	3718	72680	0	0	0	1
A0A0A0MUA3;A0A2I3LLD5;A0A2I3LI36;A0A2I3NB29;A0A0A0MWM4	A0A0A0MUA3;A0A2I3LLD5;A0A2I3LI36;A0A2I3NB29;A0A0A0MWM4	1;1;1;1;1	1;1;1;1;1	1;1;1;1;1	tr|A0A0A0MUA3|A0A0A0MUA3_PAPAN Uncharacterized protein OS=Papio anubis OX=9555 GN=HNRNPM PE=4 SV=2;tr|A0A2I3LLD5|A0A2I3LLD5_PAPAN Uncharacterized protein OS=Papio anubis OX=9555 GN=HNRNPM PE=4 SV=1;tr|A0A2I3LI36|A0A2I3LI36_PAPAN Uncharacterized protein OS=	5	1	1	1	1	1	1	2.3	2.3	2.3	73.62	691	691;698;716;724;730	3			1		0	14.936	2338.8	1520.8	1887.8	3940.2	0	2209.9	4084.6	0	4050.9	19754	2338.8	1520.8	1887.8	3940.2	0	2209.9	4084.6	0	4050.9	19754	1	1	1	1
A0A2I3LGA6;A0A096NQ24	A0A2I3LGA6;A0A096NQ24	1;1	1;1	1;1	tr|A0A2I3LGA6|A0A2I3LGA6_PAPAN OCIA domain-containing protein OS=Papio anubis OX=9555 GN=OCIAD1 PE=4 SV=1;tr|A0A096NQ24|A0A096NQ24_PAPAN OCIA domain-containing protein OS=Papio anubis OX=9555 GN=OCIAD1 PE=4 SV=1	2	1	1	1	1	1	1	4.6	4.6	4.6	24.246	217	217;244	2		1			0.0081433	6.1573	0	0	2474.6	3139.1	2519.7	1246.4	3448.6	1686.4	3624.4	17530	0	0	2474.6	3139.1	2519.7	1246.4	3448.6	1686.4	3624.4	17530	0	0	1	1
A0A2I3LRW0;A0A2I3MJL0	A0A2I3LRW0;A0A2I3MJL0	1;1	1;1	1;1	tr|A0A2I3LRW0|A0A2I3LRW0_PAPAN Sm domain-containing protein OS=Papio anubis OX=9555 PE=3 SV=1;tr|A0A2I3MJL0|A0A2I3MJL0_PAPAN U6 snRNA-associated Sm-like protein LSm5 OS=Papio anubis OX=9555 GN=LSM5 PE=3 SV=1	2	1	1	1	1	1	1	29.7	29.7	29.7	7.0202	64	64;91	3			1		0	9.7672	2467.6	2002.7	3356.4	4057.5	2239.7	0	4984.1	0	7276.8	25923	2467.6	2002.7	3356.4	4057.5	2239.7	0	4984.1	0	7276.8	25923	1	1	1	1
A0A2I3MZE3;A0A096NLC1	A0A2I3MZE3;A0A096NLC1	1;1	1;1	1;1	tr|A0A2I3MZE3|A0A2I3MZE3_PAPAN Succinate-semialdehyde dehydrogenase OS=Papio anubis OX=9555 GN=ALDH5A1 PE=3 SV=1;tr|A0A096NLC1|A0A096NLC1_PAPAN Succinate-semialdehyde dehydrogenase OS=Papio anubis OX=9555 GN=ALDH5A1 PE=3 SV=1	2	1	1	1	1	1	1	2.8	2.8	2.8	53.608	507	507;535	2		1			0.0017575	6.6035	0	1267.9	1850.2	1861	1300.2	0	4305.3	1139.3	2564.4	23412	0	1267.9	1850.2	1861	1300.2	0	4305.3	1139.3	2564.4	23412	0	1	1	1
A0A096MKV9;A0A2I3M5H8	A0A096MKV9;A0A2I3M5H8	1;1	1;1	1;1	tr|A0A096MKV9|A0A096MKV9_PAPAN Monocyte differentiation antigen CD14 OS=Papio anubis OX=9555 GN=CD14 PE=4 SV=1;tr|A0A2I3M5H8|A0A2I3M5H8_PAPAN Monocyte differentiation antigen CD14 OS=Papio anubis OX=9555 GN=CD14 PE=4 SV=1	2	1	1	1	1	1	1	5.1	5.1	5.1	40.191	375	375;384	3			1		0	13.221	3382.8	1290.6	2955.4	4922	3939.2	2094.2	4831.7	0	1625.5	5506.1	3382.8	1290.6	2955.4	4922	3939.2	2094.2	4831.7	0	1625.5	5506.1	1	1	1	1
A0A096MME1	A0A096MME1	2	2	2	tr|A0A096MME1|A0A096MME1_PAPAN SH3 domain-binding glutamic acid-rich-like protein OS=Papio anubis OX=9555 GN=SH3BGRL PE=3 SV=2	1	2	2	2	2	2	2	18.4	18.4	18.4	12.774	114	114	2.5		1	1		0	12.818	3127.4	3118.9	4392.6	5742.8	3503.7	3934.8	7133.2	0	7349.7	22467	3127.4	3118.9	4392.6	5742.8	3503.7	3934.8	7133.2	0	7349.7	22467	1	1	1	1
A0A096MPA6;A0A096N6L5	A0A096MPA6;A0A096N6L5	5;5	5;5	5;5	tr|A0A096MPA6|A0A096MPA6_PAPAN ATP-dependent dihydroxyacetone kinase OS=Papio anubis OX=9555 GN=TKFC PE=4 SV=1;tr|A0A096N6L5|A0A096N6L5_PAPAN ATP-dependent dihydroxyacetone kinase OS=Papio anubis OX=9555 GN=TKFC PE=4 SV=1	2	5	5	5	5	5	5	13.6	13.6	13.6	59.191	575	575;593	2.86	1	2	1	3	0	34.195	10574	5714.9	10323	19710	11056	10486	22795	0	13378	82317	10574	5714.9	10323	19710	11056	10486	22795	0	13378	82317	4	3	4	6
A0A096MUF5	A0A096MUF5	1	1	1	tr|A0A096MUF5|A0A096MUF5_PAPAN Ras-related protein Rab-21 OS=Papio anubis OX=9555 GN=RAB21 PE=3 SV=1	1	1	1	1	1	1	1	5.8	5.8	5.8	24.233	223	223	1	1				0	6.9095	2610.3	1892.6	2837.1	5638.7	2810.9	3517.6	4086.6	0	4693.2	9503.1	2610.3	1892.6	2837.1	5638.7	2810.9	3517.6	4086.6	0	4693.2	9503.1	1	1	1	1
A0A096MUY9	A0A096MUY9	1	1	1	tr|A0A096MUY9|A0A096MUY9_PAPAN Uncharacterized protein OS=Papio anubis OX=9555 GN=PECR PE=4 SV=1	1	1	1	1	1	1	1	7.9	7.9	7.9	32.295	303	303	4				1	0	8.0702	7954.8	4684.2	7100.4	16095	8158.1	6884.3	11896	0	5329.7	35593	7954.8	4684.2	7100.4	16095	8158.1	6884.3	11896	0	5329.7	35593	2	2	2	2
A0A096MWE2;A0A2I3LFU4;A0A096MXT4	A0A096MWE2;A0A2I3LFU4;A0A096MXT4	1;1;1	1;1;1	1;1;1	tr|A0A096MWE2|A0A096MWE2_PAPAN Succinate dehydrogenase [ubiquinone] iron-sulfur subunit, mitochondrial OS=Papio anubis OX=9555 PE=3 SV=2;tr|A0A2I3LFU4|A0A2I3LFU4_PAPAN Succinate dehydrogenase [ubiquinone] iron-sulfur subunit, mitochondrial OS=Papio anubis	3	1	1	1	1	1	1	5.3	5.3	5.3	29.807	264	264;266;280	4				1	0	7.0578	2763.7	3263.7	4117.3	6760.4	3729.5	2804.4	8134.2	0	6291.4	20792	2763.7	3263.7	4117.3	6760.4	3729.5	2804.4	8134.2	0	6291.4	20792	1	1	1	1
A0A096MX89	A0A096MX89	1	1	1	tr|A0A096MX89|A0A096MX89_PAPAN Cytochrome c oxidase assembly factor 5 OS=Papio anubis OX=9555 GN=COA5 PE=3 SV=1	1	1	1	1	1	1	1	24.3	24.3	24.3	8.4256	74	74	4				1	0	7.2967	3901.2	3203	2999.1	6192.3	4424.7	3754.7	5615.7	0	4972.6	20935	3901.2	3203	2999.1	6192.3	4424.7	3754.7	5615.7	0	4972.6	20935	1	1	1	1
A0A096MXL3	A0A096MXL3	1	1	1	tr|A0A096MXL3|A0A096MXL3_PAPAN Insulin-like growth factor-binding protein 5 OS=Papio anubis OX=9555 GN=IGFBP5 PE=4 SV=1	1	1	1	1	1	1	1	5.9	5.9	5.9	30.57	272	272	4				1	0	6.8665	7656.1	6060.6	8990.2	16225	10855	8647.9	14711	0	6153.3	15445	7656.1	6060.6	8990.2	16225	10855	8647.9	14711	0	6153.3	15445	1	1	1	1
A0A096MZD7;A0A096MPV9	A0A096MZD7;A0A096MPV9	2;1	2;1	2;1	tr|A0A096MZD7|A0A096MZD7_PAPAN Transgelin OS=Papio anubis OX=9555 GN=TAGLN PE=3 SV=2;tr|A0A096MPV9|A0A096MPV9_PAPAN Calponin-homology (CH) domain-containing protein OS=Papio anubis OX=9555 PE=4 SV=2	2	2	2	2	2	2	2	10.5	10.5	10.5	23.642	210	210;188	2.5		1	1		0	12.975	5756.4	5179.6	6306.5	13176	5429.9	5810.3	10924	0	9625.8	51634	5756.4	5179.6	6306.5	13176	5429.9	5810.3	10924	0	9625.8	51634	2	2	2	2
A0A096MZY8;A0A2I3M3Y7;A0A2I3MSQ9	A0A096MZY8;A0A2I3M3Y7;A0A2I3MSQ9	4;4;3	2;2;2	2;2;2	tr|A0A096MZY8|A0A096MZY8_PAPAN Uncharacterized protein OS=Papio anubis OX=9555 PE=3 SV=2;tr|A0A2I3M3Y7|A0A2I3M3Y7_PAPAN Uncharacterized protein OS=Papio anubis OX=9555 PE=3 SV=1;tr|A0A2I3MSQ9|A0A2I3MSQ9_PAPAN Uncharacterized protein OS=Papio anubis OX=9555	3	4	2	2	4	2	2	9.8	6.9	6.9	70.089	635	635;624;459	3		1		1	0	17.711	6316.7	3437.5	5124.8	14330	8515.6	4199.9	12159	0	6449.2	22186	6316.7	3437.5	5124.8	14330	8515.6	4199.9	12159	0	6449.2	22186	2	1	2	2
A0A096N4F2	A0A096N4F2	1	1	1	tr|A0A096N4F2|A0A096N4F2_PAPAN Cathepsin C OS=Papio anubis OX=9555 GN=CTSC PE=3 SV=2	1	1	1	1	1	1	1	4.1	4.1	4.1	51.888	463	463	3			1		0	7.3579	4924	2802.2	3129.3	7485.4	4015.7	4123.4	5905.9	0	4160.1	12923	4924	2802.2	3129.3	7485.4	4015.7	4123.4	5905.9	0	4160.1	12923	1	1	1	1
A0A096N8G6;A0A2I3MUG9	A0A096N8G6;A0A2I3MUG9	1;1	1;1	1;1	tr|A0A096N8G6|A0A096N8G6_PAPAN Ubiquitin-fold modifier 1 OS=Papio anubis OX=9555 GN=UFM1 PE=3 SV=2;tr|A0A2I3MUG9|A0A2I3MUG9_PAPAN Ubiquitin-fold modifier 1 OS=Papio anubis OX=9555 GN=UFM1 PE=3 SV=1	2	1	1	1	1	1	1	32.9	32.9	32.9	9.1175	85	85;103	4				1	0	9.0931	2462.8	2116.8	2042.1	3788.2	3850.2	1645.3	4046.2	0	4445	21846	2462.8	2116.8	2042.1	3788.2	3850.2	1645.3	4046.2	0	4445	21846	2	2	1	2
A0A096NFY7	A0A096NFY7	1	1	1	tr|A0A096NFY7|A0A096NFY7_PAPAN Uncharacterized protein OS=Papio anubis OX=9555 PE=4 SV=2	1	1	1	1	1	1	1	6.1	6.1	6.1	35.576	314	314	4				1	0	7.0495	5642.3	5388.8	6411.7	14623	9357.6	7815.8	14219	0	9096.5	14199	5642.3	5388.8	6411.7	14623	9357.6	7815.8	14219	0	9096.5	14199	1	1	1	1
A0A096NIA2	A0A096NIA2	1	1	1	tr|A0A096NIA2|A0A096NIA2_PAPAN Collagen type VI alpha 1 chain OS=Papio anubis OX=9555 GN=COL6A1 PE=4 SV=2	1	1	1	1	1	1	1	1.8	1.8	1.8	108.82	1028	1028	4				1	0	13.464	11762	9902.5	13103	26671	14631	11839	26036	0	17727	36194	11762	9902.5	13103	26671	14631	11839	26036	0	17727	36194	2	2	2	2
A0A096NJK5	A0A096NJK5	1	1	1	tr|A0A096NJK5|A0A096NJK5_PAPAN SERPIN domain-containing protein OS=Papio anubis OX=9555 PE=3 SV=1	1	1	1	1	1	1	1	3.8	3.8	3.8	43.917	394	394	2		1			0.0050083	6.2811	2066	2370.2	3584.4	3783.2	1094.5	2822.4	4106.4	0	2553.7	8412.4	2066	2370.2	3584.4	3783.2	1094.5	2822.4	4106.4	0	2553.7	8412.4	1	1	1	1
A0A096NJL4	A0A096NJL4	1	1	1	tr|A0A096NJL4|A0A096NJL4_PAPAN Glutaredoxin domain-containing protein OS=Papio anubis OX=9555 GN=GLRX5 PE=4 SV=2	1	1	1	1	1	1	1	12.1	12.1	12.1	16.702	157	157	3			1		0	7.8975	4354.9	1785.8	3645.6	8943.3	4344.8	3605.9	7161.6	0	4092.9	11337	4354.9	1785.8	3645.6	8943.3	4344.8	3605.9	7161.6	0	4092.9	11337	1	1	1	1
A0A096NJU5	A0A096NJU5	1	1	1	tr|A0A096NJU5|A0A096NJU5_PAPAN Sulfurtransferase OS=Papio anubis OX=9555 GN=TST PE=4 SV=1	1	1	1	1	1	1	1	4	4	4	33.433	297	297	3			1		0.0081037	6.1381	2803.1	1356.5	2830.5	7165.8	7572.8	2384.7	6741.4	0	6032.2	19783	2803.1	1356.5	2830.5	7165.8	7572.8	2384.7	6741.4	0	6032.2	19783	1	1	1	1
A0A096NR95	A0A096NR95	1	1	1	tr|A0A096NR95|A0A096NR95_PAPAN Ig-like domain-containing protein OS=Papio anubis OX=9555 PE=4 SV=2	1	1	1	1	1	1	1	5.9	5.9	5.9	16.23	152	152	3			1		0.0017094	6.4249	40723	12081	15260	26365	18231	14910	66428	0	16161	39465	40723	12081	15260	26365	18231	14910	66428	0	16161	39465	1	1	1	1
A0A096NRA0;A0A2I3MS53	A0A096NRA0;A0A2I3MS53	2;1	1;0	1;0	tr|A0A096NRA0|A0A096NRA0_PAPAN Ig-like domain-containing protein OS=Papio anubis OX=9555 PE=4 SV=2;tr|A0A2I3MS53|A0A2I3MS53_PAPAN Ig-like domain-containing protein OS=Papio anubis OX=9555 PE=4 SV=1	2	2	1	1	2	1	1	24	15.2	15.2	13.708	125	125;91	3			1		0.0017153	6.4338	8064.9	5472.2	8524.8	14173	7389.9	7100.4	11396	0	4137.4	17835	8064.9	5472.2	8524.8	14173	7389.9	7100.4	11396	0	4137.4	17835	1	1	1	1
A0A096NRP4	A0A096NRP4	1	1	1	tr|A0A096NRP4|A0A096NRP4_PAPAN Lipocln_cytosolic_FA-bd_dom domain-containing protein OS=Papio anubis OX=9555 PE=3 SV=2	1	1	1	1	1	1	1	6.2	6.2	6.2	19.278	176	176	3			1		0	6.7479	20327	30333	54363	39694	29886	27477	38683	0	91195	32143	20327	30333	54363	39694	29886	27477	38683	0	91195	32143	1	1	1	1
A0A096NRQ3	A0A096NRQ3	2	2	2	tr|A0A096NRQ3|A0A096NRQ3_PAPAN Lipocln_cytosolic_FA-bd_dom domain-containing protein OS=Papio anubis OX=9555 PE=3 SV=2	1	2	2	2	2	2	2	12.6	12.6	12.6	20.984	190	190	3.5			1	1	0	14.2	9371.8	6777.1	7092.7	17371	7235.4	7517	13305	0	4879.7	38214	9371.8	6777.1	7092.7	17371	7235.4	7517	13305	0	4879.7	38214	2	2	2	2
A0A096NT92	A0A096NT92	2	2	2	tr|A0A096NT92|A0A096NT92_PAPAN Galectin-3-binding protein OS=Papio anubis OX=9555 GN=LGALS3BP PE=4 SV=2	1	2	2	2	2	2	2	3.3	3.3	3.3	78.878	719	719	4				2	0	116.29	6883.9	3176.1	6024.4	10265	8803.5	16598	17750	0	19169	15068	6883.9	3176.1	6024.4	10265	8803.5	16598	17750	0	19169	15068	1	1	1	1
A0A096NUB2;A0A096N568	A0A096NUB2;A0A096N568	1;1	1;1	1;1	tr|A0A096NUB2|A0A096NUB2_PAPAN C-X-C motif chemokine OS=Papio anubis OX=9555 GN=PF4V1 PE=3 SV=1;tr|A0A096N568|A0A096N568_PAPAN C-X-C motif chemokine OS=Papio anubis OX=9555 GN=PF4 PE=3 SV=1	2	1	1	1	1	1	1	10.9	10.9	10.9	11.169	101	101;101	4				1	0	7.2362	4057.7	2179.2	7030.7	15584	7210.4	7124.3	11840	0	10928	22728	4057.7	2179.2	7030.7	15584	7210.4	7124.3	11840	0	10928	22728	1	1	1	1
A0A096P191;A0A2I3NHK1;A0A2I3LNB3;A0A2I3MUI6;A0A096NMM4;A0A096NEX4;A0A2I3MUI9	A0A096P191;A0A2I3NHK1;A0A2I3LNB3;A0A2I3MUI6;A0A096NMM4;A0A096NEX4;A0A2I3MUI9	1;1;1;1;1;1;1	1;1;1;1;1;1;1	1;1;1;1;1;1;1	tr|A0A096P191|A0A096P191_PAPAN Glutathione S-transferase OS=Papio anubis OX=9555 PE=3 SV=2;tr|A0A2I3NHK1|A0A2I3NHK1_PAPAN Glutathione S-transferase OS=Papio anubis OX=9555 PE=3 SV=1;tr|A0A2I3LNB3|A0A2I3LNB3_PAPAN Glutathione transferase OS=Papio anubis OX=	7	1	1	1	1	1	1	7.1	7.1	7.1	21.615	184	184;205;212;218;218;218;220	4				1	0	7.8787	2779.4	3357.2	5511.9	7449.7	5663	3223.1	9051	0	4296.3	16592	2779.4	3357.2	5511.9	7449.7	5663	3223.1	9051	0	4296.3	16592	1	1	1	1
A0A096P398;A0A2I3MJ33	A0A096P398;A0A2I3MJ33	3;2	1;1	1;1	tr|A0A096P398|A0A096P398_PAPAN Fructose-bisphosphate aldolase OS=Papio anubis OX=9555 GN=ALDOC PE=3 SV=2;tr|A0A2I3MJ33|A0A2I3MJ33_PAPAN Fructose-bisphosphate aldolase OS=Papio anubis OX=9555 GN=ALDOC PE=3 SV=1	2	3	1	1	3	1	1	10	6.2	6.2	40.058	370	370;336	2.5	1			1	0	26.407	8703.1	8291.2	9092.5	20089	11067	10382	15622	0	13160	48980	8703.1	8291.2	9092.5	20089	11067	10382	15622	0	13160	48980	2	2	2	2
A0A096P3M0	A0A096P3M0	1	1	1	tr|A0A096P3M0|A0A096P3M0_PAPAN Bleomycin hydrolase OS=Papio anubis OX=9555 GN=BLMH PE=3 SV=1	1	1	1	1	1	1	1	1.5	1.5	1.5	52.495	455	455	4				1	0	7.5843	18958	19102	20394	38088	24548	21328	38609	0	76487	93922	18958	19102	20394	38088	24548	21328	38609	0	76487	93922	1	1	1	1
A0A096P615;A0A2I3LZ88	A0A096P615;A0A2I3LZ88	1;1	1;1	1;1	tr|A0A096P615|A0A096P615_PAPAN Uncharacterized protein OS=Papio anubis OX=9555 GN=GRN PE=3 SV=1;tr|A0A2I3LZ88|A0A2I3LZ88_PAPAN Uncharacterized protein OS=Papio anubis OX=9555 GN=GRN PE=3 SV=1	2	1	1	1	1	1	1	2.7	2.7	2.7	63.184	593	593;613	1	1				0.005042	6.3065	1873.4	1400.7	2812.1	3383.8	1569.8	3430.8	2123.2	0	1165.8	9239.7	1873.4	1400.7	2812.1	3383.8	1569.8	3430.8	2123.2	0	1165.8	9239.7	1	1	1	1
A0A2I3LCB3	A0A2I3LCB3	9	1	0	tr|A0A2I3LCB3|A0A2I3LCB3_PAPAN Uncharacterized protein OS=Papio anubis OX=9555 PE=3 SV=1	1	9	1	0	9	1	0	34.2	9.2	0	32.564	295	295	4				1	0	39.678	1613.8	3356.6	1178.9	6611.8	988.59	3931.3	3923.8	2939	0	89819	1613.8	3356.6	1178.9	6611.8	988.59	3931.3	3923.8	2939	0	89819	1	2	1	2
A0A2I3LEF6;A0A2I3N9Q1	A0A2I3LEF6;A0A2I3N9Q1	1;1	1;1	1;1	tr|A0A2I3LEF6|A0A2I3LEF6_PAPAN Dermcidin OS=Papio anubis OX=9555 GN=DCD PE=4 SV=1;tr|A0A2I3N9Q1|A0A2I3N9Q1_PAPAN Dermcidin OS=Papio anubis OX=9555 GN=DCD PE=4 SV=1	2	1	1	1	1	1	1	10	10	10	11.252	110	110;119	1.5	1	1			0.0066116	6.2156	2572.4	7492.7	6813.7	4703.3	3731.3	5220.6	7042.8	0	35920	12683	2572.4	7492.7	6813.7	4703.3	3731.3	5220.6	7042.8	0	35920	12683	1	1	1	1
A0A2I3LIC8;A0A096NQX3	A0A2I3LIC8;A0A096NQX3	1;1	1;1	1;1	tr|A0A2I3LIC8|A0A2I3LIC8_PAPAN tRNA pseudouridine(55) synthase OS=Papio anubis OX=9555 GN=PUS10 PE=3 SV=1;tr|A0A096NQX3|A0A096NQX3_PAPAN tRNA pseudouridine(55) synthase OS=Papio anubis OX=9555 GN=PUS10 PE=3 SV=2	2	1	1	1	1	1	1	2.5	2.5	2.5	60.256	529	529;529	1	1				1	-2	3685.7	3964.7	5510.5	10545	5045.5	2266.4	7219	0	12255	4334	3685.7	3964.7	5510.5	10545	5045.5	2266.4	7219	0	12255	4334	1	1	1	1
A0A2I3LJ69;A0A096NWL5;A0A2I3M1X3;A0A2I3LVF9;A0A2I3M9F9;A0A2I3MST8;A0A2I3LPA5;A0A2I3NHT1;A0A2I3NCF8;A0A096NLV2;A0A2I3M4F2;A0A2I3NDK8;A0A2I3MS98;A0A096NWZ7;A0A2K6EE35	A0A2I3LJ69;A0A096NWL5;A0A2I3M1X3;A0A2I3LVF9;A0A2I3M9F9;A0A2I3MST8;A0A2I3LPA5;A0A2I3NHT1;A0A2I3NCF8;A0A096NLV2;A0A2I3M4F2;A0A2I3NDK8;A0A2I3MS98;A0A096NWZ7;A0A2K6EE35	2;2;2;2;1;1;1;1;1;1;1;1;1;1;1	2;2;2;2;1;1;1;1;1;1;1;1;1;1;1	2;2;2;2;1;1;1;1;1;1;1;1;1;1;1	tr|A0A2I3LJ69|A0A2I3LJ69_PAPAN Tubulin_C domain-containing protein OS=Papio anubis OX=9555 GN=TUBB4B PE=3 SV=1;tr|A0A096NWL5|A0A096NWL5_PAPAN Tubulin beta chain OS=Papio anubis OX=9555 GN=TUBB4B PE=3 SV=2;tr|A0A2I3M1X3|A0A2I3M1X3_PAPAN Tubulin beta chain O	15	2	2	2	2	2	2	12	12	12	25.786	225	225;409;427;445;211;240;248;393;423;426;434;444;445;450;765	2.33	1	1		1	0	13.396	10434	7013.9	6415.2	19390	7861.3	9629.7	19506	0	13937	81405	10434	7013.9	6415.2	19390	7861.3	9629.7	19506	0	13937	81405	3	3	3	4
A0A2I3LJM1;A0A2I3LFU2;A0A2I3N4M0;A0A2I3MLS4;A0A096NA81	A0A2I3LJM1;A0A2I3LFU2;A0A2I3N4M0;A0A2I3MLS4;A0A096NA81	1;1;1;1;1	1;1;1;1;1	1;1;1;1;1	tr|A0A2I3LJM1|A0A2I3LJM1_PAPAN Annexin OS=Papio anubis OX=9555 GN=ANXA5 PE=3 SV=1;tr|A0A2I3LFU2|A0A2I3LFU2_PAPAN Annexin OS=Papio anubis OX=9555 GN=ANXA5 PE=3 SV=1;tr|A0A2I3N4M0|A0A2I3N4M0_PAPAN Annexin OS=Papio anubis OX=9555 GN=ANXA5 PE=3 SV=1;tr|A0A2I3M	5	1	1	1	1	1	1	6.8	6.8	6.8	24.606	220	220;258;260;318;320	4				1	0	7.6468	6582.7	6984.9	8447.1	13518	7782	7068.6	15438	0	10464	32208	6582.7	6984.9	8447.1	13518	7782	7068.6	15438	0	10464	32208	1	1	1	1
A0A2I3LR35	A0A2I3LR35	1	1	1	tr|A0A2I3LR35|A0A2I3LR35_PAPAN Ig-like domain-containing protein OS=Papio anubis OX=9555 PE=4 SV=1	1	1	1	1	1	1	1	14.3	14.3	14.3	14.568	133	133	2.5		1	1		0	9.6665	13942	12985	15168	35068	18108	15262	34018	0	11751	28929	13942	12985	15168	35068	18108	15262	34018	0	11751	28929	2	4	3	4
A0A2I3M2Y1;A0A2I3LZP0	A0A2I3M2Y1;A0A2I3LZP0	1;1	1;1	1;1	tr|A0A2I3M2Y1|A0A2I3M2Y1_PAPAN Aquaporin-1 OS=Papio anubis OX=9555 PE=3 SV=1;tr|A0A2I3LZP0|A0A2I3LZP0_PAPAN Aquaporin-1 OS=Papio anubis OX=9555 PE=3 SV=1	2	1	1	1	1	1	1	9.2	9.2	9.2	23.51	218	218;296	3.33			2	1	0	24.479	10632	8391.2	13576	26754	16356	9192.8	25251	0	20521	36806	10632	8391.2	13576	26754	16356	9192.8	25251	0	20521	36806	2	2	2	2
A0A2I3M4D0;A0A2I3NF17;A0A096MWL0;A0A2I3LUG4;A0A2I3LLJ1;A0A2I3LX29;A0A2I3LII3;A0A2I3LUX9;A0A2I3M5M9	A0A2I3M4D0;A0A2I3NF17;A0A096MWL0;A0A2I3LUG4;A0A2I3LLJ1;A0A2I3LX29;A0A2I3LII3;A0A2I3LUX9;A0A2I3M5M9	3;3;3;3;3;2;2;2;2	3;3;3;3;3;2;2;2;2	3;3;3;3;3;2;2;2;2	tr|A0A2I3M4D0|A0A2I3M4D0_PAPAN Uncharacterized protein OS=Papio anubis OX=9555 GN=PCCB PE=4 SV=1;tr|A0A2I3NF17|A0A2I3NF17_PAPAN Uncharacterized protein OS=Papio anubis OX=9555 GN=PCCB PE=4 SV=1;tr|A0A096MWL0|A0A096MWL0_PAPAN Uncharacterized protein OS=Papi	9	3	3	3	3	3	3	13.1	13.1	13.1	43.685	405	405;516;559;568;570;414;423;482;520	3			3		0	19.269	10216	7495.9	8628	20079	12565	8714.5	23825	0	8448.7	41831	10216	7495.9	8628	20079	12565	8714.5	23825	0	8448.7	41831	3	3	3	3
A0A2I3M6A0;A0A096P6J8	A0A2I3M6A0;A0A096P6J8	1;1	1;1	1;1	tr|A0A2I3M6A0|A0A2I3M6A0_PAPAN Aldolase_II domain-containing protein OS=Papio anubis OX=9555 GN=ADD3 PE=3 SV=1;tr|A0A096P6J8|A0A096P6J8_PAPAN Aldolase_II domain-containing protein OS=Papio anubis OX=9555 GN=ADD3 PE=3 SV=2	2	1	1	1	1	1	1	3	3	3	75.746	674	674;706	3			1		0	9.7935	3325.4	994.91	2394.6	5851.4	1279.7	2922.7	7120.3	0	3306.8	18489	3325.4	994.91	2394.6	5851.4	1279.7	2922.7	7120.3	0	3306.8	18489	1	1	1	1
A0A2I3M907;A0A096P6I7	A0A2I3M907;A0A096P6I7	1;1	1;1	1;1	tr|A0A2I3M907|A0A2I3M907_PAPAN Glutathione-dependent dehydroascorbate reductase OS=Papio anubis OX=9555 GN=GSTO1 PE=3 SV=1;tr|A0A096P6I7|A0A096P6I7_PAPAN Glutathione-dependent dehydroascorbate reductase OS=Papio anubis OX=9555 GN=GSTO1 PE=3 SV=2	2	1	1	1	1	1	1	6.2	6.2	6.2	23.765	208	208;245	3			1		0	8.8556	6770.3	5976.2	5258.6	11364	11128	6742.5	12424	0	4677.3	52592	6770.3	5976.2	5258.6	11364	11128	6742.5	12424	0	4677.3	52592	1	1	1	1
A0A2I3M953	A0A2I3M953	1	1	1	tr|A0A2I3M953|A0A2I3M953_PAPAN Ig-like domain-containing protein OS=Papio anubis OX=9555 PE=4 SV=1	1	1	1	1	1	1	1	18.8	18.8	18.8	10.878	101	101	2		1			0	12.792	3427.3	1371.7	5314.3	5254.5	3593.5	3612.4	5625.5	0	3137.6	12262	3427.3	1371.7	5314.3	5254.5	3593.5	3612.4	5625.5	0	3137.6	12262	2	1	2	2
A0A2I3MFV4;A0A2I3LK62	A0A2I3MFV4;A0A2I3LK62	1;1	1;1	1;1	tr|A0A2I3MFV4|A0A2I3MFV4_PAPAN Transgelin OS=Papio anubis OX=9555 GN=TAGLN2 PE=3 SV=1;tr|A0A2I3LK62|A0A2I3LK62_PAPAN Transgelin OS=Papio anubis OX=9555 GN=TAGLN2 PE=3 SV=1	2	1	1	1	1	1	1	5.3	5.3	5.3	23.227	207	207;217	2		1			0	7.0801	15969	10670	12082	26423	13484	12592	20037	0	27747	81647	15969	10670	12082	26423	13484	12592	20037	0	27747	81647	2	2	2	2
A0A2I3MIZ6;A0A096NH69;A0A096MR31	A0A2I3MIZ6;A0A096NH69;A0A096MR31	1;1;1	1;1;1	1;1;1	tr|A0A2I3MIZ6|A0A2I3MIZ6_PAPAN Chloride intracellular channel protein OS=Papio anubis OX=9555 PE=3 SV=1;tr|A0A096NH69|A0A096NH69_PAPAN Chloride intracellular channel protein OS=Papio anubis OX=9555 PE=3 SV=1;tr|A0A096MR31|A0A096MR31_PAPAN Chloride intracel	3	1	1	1	1	1	1	7.8	7.8	7.8	25.681	230	230;241;241	4				1	0	6.8028	8265.7	4823.3	6659.8	11192	7102.1	5801.3	9954.9	0	10131	47239	8265.7	4823.3	6659.8	11192	7102.1	5801.3	9954.9	0	10131	47239	2	2	2	2
A0A2I3MJ28;A0A096NFY0;A0A096NAX4;A0A096MSQ1	A0A2I3MJ28;A0A096NFY0;A0A096NAX4;A0A096MSQ1	1;1;1;1	1;1;1;1	1;1;1;1	tr|A0A2I3MJ28|A0A2I3MJ28_PAPAN Uncharacterized protein OS=Papio anubis OX=9555 PE=4 SV=1;tr|A0A096NFY0|A0A096NFY0_PAPAN Uncharacterized protein OS=Papio anubis OX=9555 PE=3 SV=1;tr|A0A096NAX4|A0A096NAX4_PAPAN Uncharacterized protein OS=Papio anubis OX=9555	4	1	1	1	1	1	1	10.4	10.4	10.4	16.145	144	144;181;181;219	2		1			0	6.7913	15605	10033	11560	19347	18193	15379	23490	0	3221.7	20225	15605	10033	11560	19347	18193	15379	23490	0	3221.7	20225	2	2	2	2
A0A2I3MKF8;A0A2I3LEB4;A0A096N1E5	A0A2I3MKF8;A0A2I3LEB4;A0A096N1E5	1;1;1	1;1;1	1;1;1	tr|A0A2I3MKF8|A0A2I3MKF8_PAPAN Thiolase_N domain-containing protein OS=Papio anubis OX=9555 PE=4 SV=1;tr|A0A2I3LEB4|A0A2I3LEB4_PAPAN Uncharacterized protein OS=Papio anubis OX=9555 PE=3 SV=1;tr|A0A096N1E5|A0A096N1E5_PAPAN Uncharacterized protein OS=Papio a	3	1	1	1	1	1	1	4.7	4.7	4.7	34.092	320	320;363;397	3			1		0	8.0134	10483	7779.5	10441	16887	12487	11368	14989	0	5830.9	25135	10483	7779.5	10441	16887	12487	11368	14989	0	5830.9	25135	1	1	1	1
A0A2I3MPY9;A0A2I3LV34;A0A096P1S4;A0A096P1S3	A0A2I3MPY9;A0A2I3LV34;A0A096P1S4;A0A096P1S3	2;2;1;1	2;2;1;1	1;1;1;1	tr|A0A2I3MPY9|A0A2I3MPY9_PAPAN Aldedh domain-containing protein OS=Papio anubis OX=9555 GN=ALDH1A1 PE=4 SV=1;tr|A0A2I3LV34|A0A2I3LV34_PAPAN Uncharacterized protein OS=Papio anubis OX=9555 GN=ALDH1A1 PE=4 SV=1;tr|A0A096P1S4|A0A096P1S4_PAPAN Aldedh domain-co	4	2	2	1	1	1	1	13.5	13.5	6.5	25.283	230	230;298;481;513	4				1	0	9.3916	6106	4174.6	7343.1	12599	6906.5	8035.1	15311	0	9965.2	49211	6106	4174.6	7343.1	12599	6906.5	8035.1	15311	0	9965.2	49211	1	1	1	1
A0A2I3MVK1	A0A2I3MVK1	1	1	1	tr|A0A2I3MVK1|A0A2I3MVK1_PAPAN Ig-like domain-containing protein OS=Papio anubis OX=9555 PE=4 SV=1	1	1	1	1	1	1	1	13.3	13.3	13.3	13.07	120	120	4				1	0	15.665	11150	6674.5	9152.3	16804	13044	8866.9	15255	0	11261	29879	11150	6674.5	9152.3	16804	13044	8866.9	15255	0	11261	29879	1	1	1	1
A0A2I3N0Y4;A0A2I3MVW4;A0A2I3MBK5;A0A2I3MRP1;A0A2I3LY04;A0A096MZ14	A0A2I3N0Y4;A0A2I3MVW4;A0A2I3MBK5;A0A2I3MRP1;A0A2I3LY04;A0A096MZ14	1;1;1;1;1;1	1;1;1;1;1;1	1;1;1;1;1;1	tr|A0A2I3N0Y4|A0A2I3N0Y4_PAPAN Uncharacterized protein OS=Papio anubis OX=9555 GN=NDUFS1 PE=4 SV=1;tr|A0A2I3MVW4|A0A2I3MVW4_PAPAN Complex I-75kD OS=Papio anubis OX=9555 GN=NDUFS1 PE=3 SV=1;tr|A0A2I3MBK5|A0A2I3MBK5_PAPAN Uncharacterized protein OS=Papio anu	6	1	1	1	1	1	1	2.6	2.6	2.6	67.575	616	616;678;691;727;741;741	4				1	0	6.827	5897.8	2623.5	4844.9	12801	7210.8	7308.2	8842.3	0	8223.3	24930	5897.8	2623.5	4844.9	12801	7210.8	7308.2	8842.3	0	8223.3	24930	2	2	2	2
A0A2I3NE57;A0A2I3MH98;A0A2I3M5Q6;A0A096MPK9	A0A2I3NE57;A0A2I3MH98;A0A2I3M5Q6;A0A096MPK9	1;1;1;1	1;1;1;1	1;1;1;1	tr|A0A2I3NE57|A0A2I3NE57_PAPAN Uncharacterized protein OS=Papio anubis OX=9555 PE=3 SV=1;tr|A0A2I3MH98|A0A2I3MH98_PAPAN Uncharacterized protein OS=Papio anubis OX=9555 GN=SPRR2A PE=3 SV=1;tr|A0A2I3M5Q6|A0A2I3M5Q6_PAPAN Uncharacterized protein OS=Papio anub	4	1	1	1	1	1	1	25	25	25	7.9002	72	72;72;72;73	2		1			0.0096463	6.0801	6978.9	6046.6	9535.8	16309	9451	8286.2	12243	0	21863	14774	6978.9	6046.6	9535.8	16309	9451	8286.2	12243	0	21863	14774	2	2	2	2
D2SMM5;A0A096P0P1	D2SMM5;A0A096P0P1	1;1	1;1	1;1	tr|D2SMM5|D2SMM5_PAPAN UDP-glucuronosyltransferase OS=Papio anubis OX=9555 GN=UGT2B45 PE=2 SV=1;tr|A0A096P0P1|A0A096P0P1_PAPAN UDP-glucuronosyltransferase OS=Papio anubis OX=9555 PE=3 SV=1	2	1	1	1	1	1	1	3	3	3	60.855	529	529;529	4				1	0	8.189	2874.9	3542.7	3254.9	6725.9	5619.2	4313.2	8939.9	0	9017.9	37222	2874.9	3542.7	3254.9	6725.9	5619.2	4313.2	8939.9	0	9017.9	37222	2	2	1	2
A0A096MKX1	A0A096MKX1	5	5	5	tr|A0A096MKX1|A0A096MKX1_PAPAN H15 domain-containing protein OS=Papio anubis OX=9555 GN=H1-0 PE=3 SV=1	1	5	5	5	5	5	5	22.7	22.7	22.7	20.863	194	194	2.43	2	2	1	2	0	30.781	38555	31516	54672	82544	53176	58677	83365	21915	192020	590470	38555	31516	54672	82544	53176	58677	83365	21915	192020	590470	5	5	5	6
A0A096ML67;A0A2I3LG50;A0A096NZ64	A0A096ML67;A0A2I3LG50	3;3;1	1;1;0	0;0;0	tr|A0A096ML67|A0A096ML67_PAPAN Sodium/potassium-transporting ATPase subunit alpha OS=Papio anubis OX=9555 GN=ATP1A2 PE=3 SV=2;tr|A0A2I3LG50|A0A2I3LG50_PAPAN Sodium/potassium-transporting ATPase subunit alpha OS=Papio anubis OX=9555 GN=ATP1A2 PE=3 SV=1	3	3	1	0	3	1	0	3.8	1.1	0	112.35	1018	1018;1025;1029	4				1	0.0096308	6.0572	17714	15761	16579	36999	21393	19950	31941	2940.7	23922	49012	17714	15761	16579	36999	21393	19950	31941	2940.7	23922	49012	1	1	1	1
A0A096MM92;A0A2I3MRV5;A0A2I3MWP3;A0A2I3LZL0	A0A096MM92;A0A2I3MRV5;A0A2I3MWP3;A0A2I3LZL0	2;1;1;1	2;1;1;1	2;1;1;1	tr|A0A096MM92|A0A096MM92_PAPAN S-formylglutathione hydrolase OS=Papio anubis OX=9555 PE=3 SV=2;tr|A0A2I3MRV5|A0A2I3MRV5_PAPAN Esterase D OS=Papio anubis OX=9555 PE=3 SV=1;tr|A0A2I3MWP3|A0A2I3MWP3_PAPAN S-formylglutathione hydrolase OS=Papio anubis OX=9555	4	2	2	2	2	2	2	11.7	11.7	11.7	31.561	282	282;251;254;254	3.5			1	1	0	26.629	8276.5	6894.9	9110.1	16256	12358	11016	15349	1148.7	10367	87187	8276.5	6894.9	9110.1	16256	12358	11016	15349	1148.7	10367	87187	3	3	3	3
A0A096MMC7	A0A096MMC7	7	7	7	tr|A0A096MMC7|A0A096MMC7_PAPAN AHNAK nucleoprotein OS=Papio anubis OX=9555 GN=AHNAK PE=4 SV=2	1	7	7	7	7	7	7	6.3	6.3	6.3	597.73	5603	5603	1.89	3	5		1	0	42.719	27952	22827	31140	54831	37326	26198	54898	11480	94084	400790	27952	22827	31140	54831	37326	26198	54898	11480	94084	400790	7	5	5	8
A0A096MMS4;A0A2I3LRH2	A0A096MMS4;A0A2I3LRH2	11;6	11;6	3;0	tr|A0A096MMS4|A0A096MMS4_PAPAN Hcy-binding domain-containing protein OS=Papio anubis OX=9555 GN=BHMT PE=4 SV=2;tr|A0A2I3LRH2|A0A2I3LRH2_PAPAN Hcy-binding domain-containing protein OS=Papio anubis OX=9555 GN=BHMT PE=4 SV=1	2	11	11	3	11	11	3	36.2	36.2	10.9	51.702	470	470;253	3.18	2	1	6	8	0	175.14	435590	342500	515820	968440	542820	516530	925120	193810	356470	5074300	435590	342500	515820	968440	542820	516530	925120	193810	356470	5074300	24	24	26	28
A0A096MMV4	A0A096MMV4	10	2	0	tr|A0A096MMV4|A0A096MMV4_PAPAN Hcy-binding domain-containing protein OS=Papio anubis OX=9555 GN=BHMT PE=4 SV=1	1	10	2	0	10	2	0	38.3	8.3	0	44.181	397	397	3.5			1	1	0	21.117	41861	40396	49867	80097	52530	49500	93010	19922	79549	479210	41861	40396	49867	80097	52530	49500	93010	19922	79549	479210	5	5	5	5
A0A096MN15	A0A096MN15	1	1	1	tr|A0A096MN15|A0A096MN15_PAPAN Collagen IV NC1 domain-containing protein OS=Papio anubis OX=9555 GN=COL4A2 PE=4 SV=2	1	1	1	1	1	1	1	0.7	0.7	0.7	167.17	1712	1712	4				1	0	20.932	15815	12617	16889	38235	20529	14935	31512	10583	64733	294350	15815	12617	16889	38235	20529	14935	31512	10583	64733	294350	2	2	2	2
A0A096MNK5	A0A096MNK5	6	6	6	tr|A0A096MNK5|A0A096MNK5_PAPAN Uncharacterized protein OS=Papio anubis OX=9555 GN=CFP PE=4 SV=1	1	6	6	6	6	6	6	12.8	12.8	12.8	51.481	469	469	3	1	2	2	4	0	54.607	179200	133800	214810	438200	253500	289320	329960	22269	220940	365520	179200	133800	214810	438200	253500	289320	329960	22269	220940	365520	8	8	8	8
A0A096MNQ3	A0A096MNQ3	2	2	2	tr|A0A096MNQ3|A0A096MNQ3_PAPAN C-X-C motif chemokine OS=Papio anubis OX=9555 GN=PPBP PE=3 SV=1	1	2	2	2	2	2	2	14.1	14.1	14.1	13.95	128	128	3			2		0	12.457	310830	281680	412440	644550	450300	297820	581380	221970	320640	495850	310830	281680	412440	644550	450300	297820	581380	221970	320640	495850	3	3	3	3
A0A096MNU0	A0A096MNU0	1	1	1	tr|A0A096MNU0|A0A096MNU0_PAPAN Serine hydroxymethyltransferase OS=Papio anubis OX=9555 GN=SHMT2 PE=3 SV=1	1	1	1	1	1	1	1	2.2	2.2	2.2	56.091	504	504	3			1		0.0066225	6.2303	2687.5	1598.5	2559.2	2748.6	2393.1	1408.4	1083.6	4141.5	4858.3	106910	2687.5	1598.5	2559.2	2748.6	2393.1	1408.4	1083.6	4141.5	4858.3	106910	1	1	1	1
A0A096MPA2	A0A096MPA2	2	2	2	tr|A0A096MPA2|A0A096MPA2_PAPAN Uncharacterized protein OS=Papio anubis OX=9555 GN=GLYAT PE=3 SV=2	1	2	2	2	2	2	2	7.4	7.4	7.4	34.001	296	296	3.5			1	1	0	23.916	18472	14760	21024	43882	22254	28233	36643	6883.3	10987	87694	18472	14760	21024	43882	22254	28233	36643	6883.3	10987	87694	1	1	1	1
A0A096MPE4;A0A2I3LFH6	A0A096MPE4;A0A2I3LFH6	1;1	1;1	1;1	tr|A0A096MPE4|A0A096MPE4_PAPAN Uncharacterized protein OS=Papio anubis OX=9555 GN=COA6 PE=4 SV=1;tr|A0A2I3LFH6|A0A2I3LFH6_PAPAN Uncharacterized protein OS=Papio anubis OX=9555 GN=COA6 PE=4 SV=1	2	1	1	1	1	1	1	9.8	9.8	9.8	13.909	123	123;153	3			1		0	6.8442	43596	35577	49645	86680	63679	53859	79507	8709.6	120730	171640	43596	35577	49645	86680	63679	53859	79507	8709.6	120730	171640	2	2	2	2
A0A096MPI8;CON__Q5D862	A0A096MPI8;CON__Q5D862	2;2	2;2	2;2	tr|A0A096MPI8|A0A096MPI8_PAPAN Filaggrin family member 2 OS=Papio anubis OX=9555 GN=FLG2 PE=4 SV=2;	2	2	2	2	2	2	2	1	1	1	235.71	2277	2277;2391	3.5			1	1	0	14.829	36742	36239	52199	70604	50789	45472	72712	3228.4	195990	87558	36742	36239	52199	70604	50789	45472	72712	3228.4	195990	87558	2	2	2	2
A0A096MPR9	A0A096MPR9	1	1	1	tr|A0A096MPR9|A0A096MPR9_PAPAN Uncharacterized protein OS=Papio anubis OX=9555 GN=UQCRC1 PE=4 SV=1	1	1	1	1	1	1	1	2.1	2.1	2.1	52.764	480	480	4				1	0.0017391	6.5416	23240	16489	17998	47986	22597	23587	40124	6447.7	27624	140490	23240	16489	17998	47986	22597	23587	40124	6447.7	27624	140490	1	1	1	1
A0A096MPW6;A0A2I3LQF0	A0A096MPW6;A0A2I3LQF0	1;1	1;1	1;1	tr|A0A096MPW6|A0A096MPW6_PAPAN SH3 domain-containing protein OS=Papio anubis OX=9555 GN=CTTN PE=4 SV=2;tr|A0A2I3LQF0|A0A2I3LQF0_PAPAN SH3 domain-containing protein OS=Papio anubis OX=9555 GN=CTTN PE=4 SV=1	2	1	1	1	1	1	1	1.9	1.9	1.9	57.536	513	513;551	3.67			1	2	0.0017241	6.4786	71197	69837	109580	171950	96719	95048	141570	6452	37751	89755	71197	69837	109580	171950	96719	95048	141570	6452	37751	89755	3	3	3	3
A0A096MQ49;CON__Q05443	A0A096MQ49	9;3	9;3	9;3	tr|A0A096MQ49|A0A096MQ49_PAPAN Lumican OS=Papio anubis OX=9555 GN=LUM PE=3 SV=1	2	9	9	9	9	9	9	34.6	34.6	34.6	38.391	338	338;342	3.5			6	6	0	91.894	498010	365670	595300	989970	617690	632160	923650	82940	442880	842350	498010	365670	595300	989970	617690	632160	923650	82940	442880	842350	16	16	16	16
A0A096MQK3	A0A096MQK3	2	2	2	tr|A0A096MQK3|A0A096MQK3_PAPAN Amine oxidase OS=Papio anubis OX=9555 GN=AOC1 PE=3 SV=1	1	2	2	2	2	2	2	2.6	2.6	2.6	86.284	755	755	3.5			1	1	0	12.314	31395	21619	31246	55468	33159	27779	60409	11145	22427	301030	31395	21619	31246	55468	33159	27779	60409	11145	22427	301030	2	2	2	2
A0A096MQP5	A0A096MQP5	1	1	1	tr|A0A096MQP5|A0A096MQP5_PAPAN Ig-like domain-containing protein OS=Papio anubis OX=9555 PE=4 SV=2	1	1	1	1	1	1	1	12.3	12.3	12.3	11.572	106	106	4				2	0	9.6873	24011	28129	32268	48265	27247	22930	50771	4381.9	29533	69604	24011	28129	32268	48265	27247	22930	50771	4381.9	29533	69604	2	2	2	2
A0A096MQV4;A0A2I3MWH2;A0A2I3M2J4;A0A2I3MFV1;A0A2I3N3Y0;A0A2I3NGW9	A0A096MQV4;A0A2I3MWH2;A0A2I3M2J4;A0A2I3MFV1;A0A2I3N3Y0;A0A2I3NGW9	13;12;10;9;9;8	13;12;10;9;9;8	13;12;10;9;9;8	tr|A0A096MQV4|A0A096MQV4_PAPAN Uncharacterized protein OS=Papio anubis OX=9555 GN=LMNA PE=3 SV=1;tr|A0A2I3MWH2|A0A2I3MWH2_PAPAN Uncharacterized protein OS=Papio anubis OX=9555 GN=LMNA PE=3 SV=1;tr|A0A2I3M2J4|A0A2I3M2J4_PAPAN IF rod domain-containing protei	6	13	13	13	13	13	13	25.3	25.3	25.3	74.07	663	663;633;462;564;573;490	2.6	1	5	8	1	0	123.36	216900	164030	212740	469450	281890	203520	391000	51835	258880	1619100	216900	164030	212740	469450	281890	203520	391000	51835	258880	1619100	13	13	13	14
A0A096MR94;CON__Q9TT36	A0A096MR94	3;1	3;1	3;1	tr|A0A096MR94|A0A096MR94_PAPAN SERPIN domain-containing protein OS=Papio anubis OX=9555 GN=SERPINA7 PE=3 SV=1	2	3	3	3	3	3	3	8.7	8.7	8.7	46.448	415	415;411	2.67		2		1	0	18.773	42911	30268	41868	59966	36950	31183	51440	1832.8	12678	40950	42911	30268	41868	59966	36950	31183	51440	1832.8	12678	40950	3	2	3	3
A0A096MRJ6;A0A2I3MKQ3;A0A2I3LRL6;A0A2I3LLE5;A0A096N110	A0A096MRJ6;A0A2I3MKQ3;A0A2I3LRL6;A0A2I3LLE5;A0A096N110	2;1;1;1;1	2;1;1;1;1	2;1;1;1;1	tr|A0A096MRJ6|A0A096MRJ6_PAPAN Aldo_ket_red domain-containing protein OS=Papio anubis OX=9555 GN=AKR7L PE=4 SV=2;tr|A0A2I3MKQ3|A0A2I3MKQ3_PAPAN Aldo_ket_red domain-containing protein OS=Papio anubis OX=9555 GN=AKR7L PE=4 SV=1;tr|A0A2I3LRL6|A0A2I3LRL6_PAPAN	5	2	2	2	2	2	2	6.9	6.9	6.9	37.203	331	331;331;331;359;359	4				2	0	12.577	14424	16453	18703	32824	23817	20327	37808	8176.2	27417	283130	14424	16453	18703	32824	23817	20327	37808	8176.2	27417	283130	3	3	3	3
A0A096MRZ6	A0A096MRZ6	1	1	1	tr|A0A096MRZ6|A0A096MRZ6_PAPAN Sodium/potassium-transporting ATPase subunit beta OS=Papio anubis OX=9555 GN=ATP1B1 PE=3 SV=1	1	1	1	1	1	1	1	5.3	5.3	5.3	35.001	303	303	3			1		0	8.4575	6960.1	5025	6133.6	11285	6291.3	4755	11430	1490	7989.3	39776	6960.1	5025	6133.6	11285	6291.3	4755	11430	1490	7989.3	39776	1	1	1	1
A0A096MS27;A0A2I3LDK7;A0A2I3MV66;A0A2I3MPY0	A0A096MS27;A0A2I3LDK7;A0A2I3MV66;A0A2I3MPY0	9;9;9;9	9;9;9;9	9;9;9;9	tr|A0A096MS27|A0A096MS27_PAPAN Uncharacterized protein OS=Papio anubis OX=9555 GN=ACAA2 PE=3 SV=2;tr|A0A2I3LDK7|A0A2I3LDK7_PAPAN Uncharacterized protein OS=Papio anubis OX=9555 GN=ACAA2 PE=3 SV=1;tr|A0A2I3MV66|A0A2I3MV66_PAPAN Uncharacterized protein OS=Pa	4	9	9	9	9	9	9	34.3	34.3	34.3	41.497	394	394;397;401;402	2.77	1	3	7	2	0	89.185	174580	137270	178770	381690	211430	208700	341730	61519	168840	1812500	174580	137270	178770	381690	211430	208700	341730	61519	168840	1812500	10	9	10	16
A0A096MS62;A0A096NER6	A0A096MS62	3;1	1;1	0;0	tr|A0A096MS62|A0A096MS62_PAPAN Ig-like domain-containing protein OS=Papio anubis OX=9555 PE=4 SV=2	2	3	1	0	3	1	0	42.9	15.3	0	10.54	98	98;132	4				1	0	13.252	20009	17729	19813	55452	28742	20184	59581	2892.6	13647	34153	20009	17729	19813	55452	28742	20184	59581	2892.6	13647	34153	1	1	1	1
A0A096MSL0;A0A2I3ND48;A0A2I3N739	A0A096MSL0;A0A2I3ND48;A0A2I3N739	2;1;1	2;1;1	2;1;1	tr|A0A096MSL0|A0A096MSL0_PAPAN Uncharacterized protein OS=Papio anubis OX=9555 GN=CSRP1 PE=4 SV=2;tr|A0A2I3ND48|A0A2I3ND48_PAPAN LIM zinc-binding domain-containing protein OS=Papio anubis OX=9555 GN=CSRP1 PE=4 SV=1;tr|A0A2I3N739|A0A2I3N739_PAPAN Uncharacte	3	2	2	2	2	2	2	16.6	16.6	16.6	20.583	193	193;153;200	3			2		0	20.681	6877.2	5552.9	7335.3	15058	11390	8326.9	13011	1127.7	23448	57053	6877.2	5552.9	7335.3	15058	11390	8326.9	13011	1127.7	23448	57053	1	1	1	1
A0A096MSN0	A0A096MSN0	2	2	2	tr|A0A096MSN0|A0A096MSN0_PAPAN Carboxymethylenebutenolidase homolog OS=Papio anubis OX=9555 GN=CMBL PE=3 SV=1	1	2	2	2	2	2	2	6.9	6.9	6.9	27.966	245	245	2.67		1	2		0	12.392	33648	29058	41244	70926	36829	34323	64435	16002	43814	494990	33648	29058	41244	70926	36829	34323	64435	16002	43814	494990	3	3	3	3
A0A096MSP3;CON__REFSEQ:XP_585019	A0A096MSP3	15;1	15;1	15;1	tr|A0A096MSP3|A0A096MSP3_PAPAN Afamin OS=Papio anubis OX=9555 GN=AFM PE=4 SV=2	2	15	15	15	15	15	15	26.9	26.9	26.9	60.921	532	532;604	3.39	1	1	9	12	0	323.31	2399300	1451300	2231200	4037600	2311900	2900000	3477200	240730	868370	2789300	2399300	1451300	2231200	4037600	2311900	2900000	3477200	240730	868370	2789300	26	27	27	27
A0A096MSQ9;CON__P05787;A0A2I3M7V3;A0A096NMK7;CON__H-INV:HIT000292931;CON__Q9H552;A0A096NQU2	A0A096MSQ9;CON__P05787;A0A2I3M7V3	11;9;7;5;5;3;1	3;2;3;2;1;0;1	3;2;3;2;1;0;1	tr|A0A096MSQ9|A0A096MSQ9_PAPAN IF rod domain-containing protein OS=Papio anubis OX=9555 PE=3 SV=2;;tr|A0A2I3M7V3|A0A2I3M7V3_PAPAN IF rod domain-containing protein OS=Papio anubis OX=9555 PE=3 SV=1	7	11	3	3	11	3	3	14.3	5.9	5.9	56.633	511	511;483;458;266;443;499;266	3.33			2	1	0	19.773	16586	17212	20668	37327	19396	21304	38543	11981	100090	331340	16586	17212	20668	37327	19396	21304	38543	11981	100090	331340	3	3	3	3
A0A096MSS6	A0A096MSS6	1	1	1	tr|A0A096MSS6|A0A096MSS6_PAPAN Amidohydro-rel domain-containing protein OS=Papio anubis OX=9555 GN=DPYS PE=3 SV=2	1	1	1	1	1	1	1	2.1	2.1	2.1	56.706	519	519	4				1	0.0065253	6.1624	45899	27674	42825	63698	43187	29312	70822	6940	34576	170770	45899	27674	42825	63698	43187	29312	70822	6940	34576	170770	1	1	1	1
A0A096MST3;A0A2I3NHZ1;CON__ENSEMBL:ENSBTAP00000024146	A0A096MST3;A0A2I3NHZ1	43;39;7	43;39;7	40;36;5	tr|A0A096MST3|A0A096MST3_PAPAN Uncharacterized protein OS=Papio anubis OX=9555 GN=A2M PE=3 SV=1;tr|A0A2I3NHZ1|A0A2I3NHZ1_PAPAN Uncharacterized protein OS=Papio anubis OX=9555 GN=A2M PE=3 SV=1	3	43	43	40	43	43	40	35.4	35.4	33.2	163.65	1474	1474;1455;1477	3.25	6	5	25	35	0	323.31	2884700	2466800	2477700	5862800	3453300	2179400	6933800	273770	2022500	6926200	2884700	2466800	2477700	5862800	3453300	2179400	6933800	273770	2022500	6926200	104	102	103	104
A0A096MSU0;A0A2I3LP42;A0A2I3N839;A0A2I3N5T7;A0A2I3N5Y1;A0A2I3LHA2;A0A2I3NH36;A0A2I3M456	A0A096MSU0;A0A2I3LP42;A0A2I3N839;A0A2I3N5T7;A0A2I3N5Y1;A0A2I3LHA2;A0A2I3NH36;A0A2I3M456	8;8;8;7;6;6;6;5	8;8;8;7;6;6;6;5	8;8;8;7;6;6;6;5	tr|A0A096MSU0|A0A096MSU0_PAPAN ATP synthase subunit alpha OS=Papio anubis OX=9555 GN=ATP5F1A PE=3 SV=2;tr|A0A2I3LP42|A0A2I3LP42_PAPAN ATP synthase subunit alpha OS=Papio anubis OX=9555 GN=ATP5F1A PE=3 SV=1;tr|A0A2I3N839|A0A2I3N839_PAPAN ATP synthase subuni	8	8	8	8	8	8	8	15.9	15.9	15.9	55.866	517	517;545;568;541;441;475;478;356	3.22		2	3	4	0	52.635	122360	108740	119920	299390	158200	110100	249450	61100	270110	1777400	122360	108740	119920	299390	158200	110100	249450	61100	270110	1777400	8	8	8	8
A0A096MSV4;A0A096NSB3	A0A096MSV4;A0A096NSB3	1;1	1;1	1;1	tr|A0A096MSV4|A0A096MSV4_PAPAN Ig-like domain-containing protein OS=Papio anubis OX=9555 PE=4 SV=2;tr|A0A096NSB3|A0A096NSB3_PAPAN Ig-like domain-containing protein OS=Papio anubis OX=9555 PE=4 SV=2	2	1	1	1	1	1	1	7.6	7.6	7.6	12.612	118	118;144	4				1	0.0065466	6.1788	22668	21444	24549	58323	34849	15196	58772	1768.5	17466	43064	22668	21444	24549	58323	34849	15196	58772	1768.5	17466	43064	1	1	1	1
A0A096MT27;A0A2I3M8D7	A0A096MT27;A0A2I3M8D7	18;12	18;12	18;12	tr|A0A096MT27|A0A096MT27_PAPAN Uncharacterized protein OS=Papio anubis OX=9555 GN=KLKB1 PE=4 SV=2;tr|A0A2I3M8D7|A0A2I3M8D7_PAPAN Uncharacterized protein OS=Papio anubis OX=9555 GN=KLKB1 PE=4 SV=1	2	18	18	18	18	18	18	27.4	27.4	27.4	71.257	638	638;515	3.2	1		13	6	0	128.59	1212700	998580	1331300	2797000	1555600	1280900	2023700	120330	613840	1496400	1212700	998580	1331300	2797000	1555600	1280900	2023700	120330	613840	1496400	22	22	22	22
A0A096MTD7	A0A096MTD7	3	3	3	tr|A0A096MTD7|A0A096MTD7_PAPAN Single-stranded DNA-binding protein, mitochondrial OS=Papio anubis OX=9555 GN=SSBP1 PE=3 SV=1	1	3	3	3	3	3	3	27.7	27.7	27.7	17.268	148	148	2.67	1		1	1	0	18.986	21949	18474	26956	47055	32758	40722	69133	5956.6	36561	191030	21949	18474	26956	47055	32758	40722	69133	5956.6	36561	191030	1	2	1	2
A0A096MTM6	A0A096MTM6	15	15	15	tr|A0A096MTM6|A0A096MTM6_PAPAN Catalase OS=Papio anubis OX=9555 GN=CAT PE=3 SV=2	1	15	15	15	15	15	15	31.9	31.9	31.9	59.956	527	527	3.12	4	1	7	12	0	237.37	398760	334940	423760	834950	498790	440710	814870	140150	407440	4339500	398760	334940	423760	834950	498790	440710	814870	140150	407440	4339500	24	26	25	26
A0A096MTR8;A0A2I3LIE3;A0A2I3ND61	A0A096MTR8;A0A2I3LIE3;A0A2I3ND61	2;1;1	2;1;1	2;1;1	tr|A0A096MTR8|A0A096MTR8_PAPAN Superoxide dismutase OS=Papio anubis OX=9555 GN=SOD2 PE=3 SV=2;tr|A0A2I3LIE3|A0A2I3LIE3_PAPAN Superoxide dismutase OS=Papio anubis OX=9555 GN=SOD2 PE=3 SV=1;tr|A0A2I3ND61|A0A2I3ND61_PAPAN Superoxide dismutase OS=Papio anubis	3	2	2	2	2	2	2	9.2	9.2	9.2	26.6	238	238;162;183	3.33			2	1	0	12.765	66308	44073	68873	148320	82965	73151	129590	27454	131110	643940	66308	44073	68873	148320	82965	73151	129590	27454	131110	643940	4	4	4	4
A0A096MTS0	A0A096MTS0	2	2	2	tr|A0A096MTS0|A0A096MTS0_PAPAN Uncharacterized protein OS=Papio anubis OX=9555 GN=PON1 PE=3 SV=1	1	2	2	2	2	2	2	6.5	6.5	6.5	39.766	355	355	3.67			1	2	0	19.83	87771	65911	93578	159680	105450	47659	117610	1919.6	30430	73515	87771	65911	93578	159680	105450	47659	117610	1919.6	30430	73515	3	3	3	3
A0A096MU11;A0A2I3LC40;A0A2I3MFP8	A0A096MU11;A0A2I3LC40	8;8;2	8;8;2	8;8;2	tr|A0A096MU11|A0A096MU11_PAPAN Medium-chain specific acyl-CoA dehydrogenase, mitochondrial OS=Papio anubis OX=9555 GN=ACADM PE=3 SV=2;tr|A0A2I3LC40|A0A2I3LC40_PAPAN Medium-chain specific acyl-CoA dehydrogenase, mitochondrial OS=Papio anubis OX=9555 GN=ACAD	3	8	8	8	8	8	8	19.4	19.4	19.4	50.419	454	454;385;84	3.62			3	5	0	63.958	103460	77365	114560	189550	129620	96856	204800	48219	198390	2631500	103460	77365	114560	189550	129620	96856	204800	48219	198390	2631500	9	9	9	9
A0A096MUK6	A0A096MUK6	1	1	1	tr|A0A096MUK6|A0A096MUK6_PAPAN 75 kDa glucose-regulated protein OS=Papio anubis OX=9555 PE=3 SV=2	1	1	1	1	1	1	1	1.8	1.8	1.8	73.65	679	679	3			1		0	8.1565	9665.6	7191.2	14290	24175	13411	14024	18199	1916.3	9606.9	71730	9665.6	7191.2	14290	24175	13411	14024	18199	1916.3	9606.9	71730	1	1	1	1
A0A096MUP9;A0A096MPC9	A0A096MUP9;A0A096MPC9	1;1	1;1	1;1	tr|A0A096MUP9|A0A096MUP9_PAPAN Protein S100 OS=Papio anubis OX=9555 PE=3 SV=1;tr|A0A096MPC9|A0A096MPC9_PAPAN Protein S100 OS=Papio anubis OX=9555 PE=3 SV=2	2	1	1	1	1	1	1	8.6	8.6	8.6	11.766	105	105;105	3			1		0	9.7476	11162	12568	14575	23879	12838	13156	25795	6067	69139	234650	11162	12568	14575	23879	12838	13156	25795	6067	69139	234650	1	1	1	1
A0A096MV17;A0A2I3NDV7	A0A096MV17;A0A2I3NDV7	8;5	8;5	8;5	tr|A0A096MV17|A0A096MV17_PAPAN Uncharacterized protein OS=Papio anubis OX=9555 GN=ECM1 PE=4 SV=2;tr|A0A2I3NDV7|A0A2I3NDV7_PAPAN Uncharacterized protein OS=Papio anubis OX=9555 GN=ECM1 PE=4 SV=1	2	8	8	8	8	8	8	18.2	18.2	18.2	63.575	567	567;415	2.89		2	6	1	0	74.261	220160	191050	297990	500760	266600	356770	505660	28739	102580	242880	220160	191050	297990	500760	266600	356770	505660	28739	102580	242880	10	10	10	10
A0A096MV31;A0A096NAC0;A0A2I3N8J9	A0A096MV31;A0A096NAC0;A0A2I3N8J9	2;2;1	2;2;1	2;2;1	tr|A0A096MV31|A0A096MV31_PAPAN Glycine cleavage system H protein OS=Papio anubis OX=9555 PE=3 SV=2;tr|A0A096NAC0|A0A096NAC0_PAPAN Glycine cleavage system H protein OS=Papio anubis OX=9555 PE=3 SV=1;tr|A0A2I3N8J9|A0A2I3N8J9_PAPAN Glycine cleavage system H p	3	2	2	2	2	2	2	17.3	17.3	17.3	19.089	173	173;173;157	2.5		1	1		0	11.569	42729	34263	49130	75141	52402	29033	53265	3022.6	15324	72656	42729	34263	49130	75141	52402	29033	53265	3022.6	15324	72656	1	1	1	1
A0A096MVE4;A0A2I3M9H7;A0A096NM36;A0A2I3LMG6	A0A096MVE4;A0A2I3M9H7	28;17;1;1	28;17;1;1	25;14;1;1	tr|A0A096MVE4|A0A096MVE4_PAPAN Gc-globulin OS=Papio anubis OX=9555 GN=GC PE=4 SV=1;tr|A0A2I3M9H7|A0A2I3M9H7_PAPAN Gc-globulin OS=Papio anubis OX=9555 GN=GC PE=4 SV=1	4	28	28	25	28	28	25	63.3	63.3	57.1	55.171	490	490;348;2370;3007	3.11	8	7	24	31	0	323.31	8272300	3724400	6703300	17330000	7894600	14779000	11950000	937200	1886400	3422300	8272300	3724400	6703300	17330000	7894600	14779000	11950000	937200	1886400	3422300	90	81	91	94
A0A096MVE5;A0A2I3LVU7;A0A2I3LE66;A0A2I3LLL7;A0A2I3LQM9	A0A096MVE5;A0A2I3LVU7;A0A2I3LE66;A0A2I3LLL7;A0A2I3LQM9	41;38;33;30;27	41;38;33;30;27	18;15;13;11;12	tr|A0A096MVE5|A0A096MVE5_PAPAN Albumin OS=Papio anubis OX=9555 GN=ALB PE=4 SV=2;tr|A0A2I3LVU7|A0A2I3LVU7_PAPAN Albumin OS=Papio anubis OX=9555 GN=ALB PE=4 SV=1;tr|A0A2I3LE66|A0A2I3LE66_PAPAN Albumin OS=Papio anubis OX=9555 GN=ALB PE=4 SV=1;tr|A0A2I3LLL7|A0	5	41	41	18	41	41	18	73.4	73.4	39.9	60.815	537	537;559;494;417;326	3.14	35	28	101	140	0	323.31	120540000	90357000	73659000	297500000	115800000	91679000	337110000	7631200	54296000	77960000	120540000	90357000	73659000	297500000	115800000	91679000	337110000	7631200	54296000	77960000	506	495	492	522
A0A096MVH6	A0A096MVH6	1	1	1	tr|A0A096MVH6|A0A096MVH6_PAPAN Insulin-like growth factor II OS=Papio anubis OX=9555 PE=3 SV=1	1	1	1	1	1	1	1	3.7	3.7	3.7	27.237	245	245	4				2	0	9.6494	67449	58074	75980	194280	91639	151770	113910	14303	38557	97800	67449	58074	75980	194280	91639	151770	113910	14303	38557	97800	2	2	2	2
A0A096MW20;A0A2I3MUT2	A0A096MW20;A0A2I3MUT2	2;2	2;2	2;2	tr|A0A096MW20|A0A096MW20_PAPAN Transthyretin OS=Papio anubis OX=9555 GN=TTR PE=3 SV=1;tr|A0A2I3MUT2|A0A2I3MUT2_PAPAN Transthyretin OS=Papio anubis OX=9555 GN=TTR PE=3 SV=1	2	2	2	2	2	2	2	23.8	23.8	23.8	15.831	147	147;175	3	2		2	4	0	74.675	608250	492950	738850	1161800	693470	630630	828150	46953	200320	433800	608250	492950	738850	1161800	693470	630630	828150	46953	200320	433800	17	17	18	18
A0A096MW27	A0A096MW27	3	1	1	tr|A0A096MW27|A0A096MW27_PAPAN Gp_dh_N domain-containing protein OS=Papio anubis OX=9555 PE=3 SV=2	1	3	1	1	3	1	1	13.9	3.6	3.6	30.166	280	280	4				1	0	7.1937	19878	13729	27796	49814	31449	42978	56317	13025	37204	246140	19878	13729	27796	49814	31449	42978	56317	13025	37204	246140	1	1	1	1
A0A096MW86	A0A096MW86	1	1	1	tr|A0A096MW86|A0A096MW86_PAPAN Uncharacterized protein OS=Papio anubis OX=9555 GN=PIGR PE=4 SV=2	1	1	1	1	1	1	1	2.1	2.1	2.1	83.668	764	764	4				1	0.009539	6.0131	7729.3	12831	11107	17991	13440	10687	15291	1257.3	8772.1	88248	7729.3	12831	11107	17991	13440	10687	15291	1257.3	8772.1	88248	1	1	1	1
A0A096MWA8;A0A096P2I8;A0A2I3M3S2;A0A2I3NA29;A0A2I3LS05;A0A096MTX5	A0A096MWA8	11;2;1;1;1;1	11;2;1;1;1;1	11;2;1;1;1;1	tr|A0A096MWA8|A0A096MWA8_PAPAN 2-phospho-D-glycerate hydro-lyase OS=Papio anubis OX=9555 GN=ENO1 PE=3 SV=2	6	11	11	11	11	11	11	27.2	27.2	27.2	47.154	434	434;434;315;391;391;434	3.07		3	7	4	0	106.93	285160	262600	386820	703120	387150	373990	661300	150220	691270	4429900	285160	262600	386820	703120	387150	373990	661300	150220	691270	4429900	14	14	14	14
A0A096MWE4	A0A096MWE4	8	8	8	tr|A0A096MWE4|A0A096MWE4_PAPAN Insulin-like growth factor-binding protein 3 OS=Papio anubis OX=9555 GN=IGFBP3 PE=4 SV=1	1	8	8	8	8	8	8	34.7	34.7	34.7	31.692	291	291	3.11	1		5	3	0	99.595	274260	243360	341010	600960	383070	435230	453780	40586	556210	524610	274260	243360	341010	600960	383070	435230	453780	40586	556210	524610	8	8	8	8
A0A096MWP7;A0A2I3LJH3;A0A2I3MBS0;A0A2I3LR84	A0A096MWP7;A0A2I3LJH3;A0A2I3MBS0;A0A2I3LR84	8;8;5;5	8;8;5;5	8;8;5;5	tr|A0A096MWP7|A0A096MWP7_PAPAN Uncharacterized protein OS=Papio anubis OX=9555 PE=3 SV=1;tr|A0A2I3LJH3|A0A2I3LJH3_PAPAN Uncharacterized protein OS=Papio anubis OX=9555 PE=3 SV=1;tr|A0A2I3MBS0|A0A2I3MBS0_PAPAN Uncharacterized protein OS=Papio anubis OX=9555	4	8	8	8	8	8	8	19.9	19.9	19.9	52.319	472	472;514;132;410	3.2	1		5	4	0	48.847	358070	302440	497420	690740	387260	440260	837180	60989	272620	1128500	358070	302440	497420	690740	387260	440260	837180	60989	272620	1128500	8	8	7	8
A0A096MWT5	A0A096MWT5	3	2	2	tr|A0A096MWT5|A0A096MWT5_PAPAN Isocitrate dehydrogenase [NADP] OS=Papio anubis OX=9555 GN=IDH1 PE=3 SV=1	1	3	2	2	3	2	2	7	4.8	4.8	46.683	414	414	3			2		0	13.654	11950	8490.6	11564	20888	11159	11357	21739	2714.9	14021	52372	11950	8490.6	11564	20888	11159	11357	21739	2714.9	14021	52372	1	1	1	1
A0A096MWU6;A0A2I3LWC3;A0A2I3MPD7;A0A2I3NFW8;A0A2I3MUR2	A0A096MWU6;A0A2I3LWC3;A0A2I3MPD7;A0A2I3NFW8;A0A2I3MUR2	20;20;19;19;16	20;20;19;19;16	13;13;12;12;9	tr|A0A096MWU6|A0A096MWU6_PAPAN Haptoglobin OS=Papio anubis OX=9555 PE=3 SV=2;tr|A0A2I3LWC3|A0A2I3LWC3_PAPAN Haptoglobin OS=Papio anubis OX=9555 PE=3 SV=1;tr|A0A2I3MPD7|A0A2I3MPD7_PAPAN Peptidase S1 domain-containing protein OS=Papio anubis OX=9555 PE=4 SV=	5	20	20	13	20	20	13	55.9	55.9	39.8	38.411	347	347;348;313;428;322	3.27	5	5	16	30	0	260.34	5477200	3782700	3774900	18330000	9051800	8071700	15918000	726570	3563800	5409800	5477200	3782700	3774900	18330000	9051800	8071700	15918000	726570	3563800	5409800	77	75	74	78
A0A096MX62;A0A2I3LQV8;A0A2I3NHS0;A0A2I3N1L0	A0A096MX62;A0A2I3LQV8;A0A2I3NHS0	5;4;4;1	4;3;3;1	4;3;3;1	tr|A0A096MX62|A0A096MX62_PAPAN HATPase_c domain-containing protein OS=Papio anubis OX=9555 GN=HSP90B1 PE=3 SV=2;tr|A0A2I3LQV8|A0A2I3LQV8_PAPAN HATPase_c domain-containing protein OS=Papio anubis OX=9555 GN=HSP90B1 PE=3 SV=1;tr|A0A2I3NHS0|A0A2I3NHS0_PAPAN H	4	5	4	4	5	4	4	6.5	5	5	92.612	804	804;651;815;718	3		1	2	1	0	22.988	52636	38594	52585	95990	55316	48995	82731	8788.8	68599	205740	52636	38594	52585	95990	55316	48995	82731	8788.8	68599	205740	3	3	3	3
A0A096MXI1;A0A2I3LJ75	A0A096MXI1;A0A2I3LJ75	2;2	2;2	2;2	tr|A0A096MXI1|A0A096MXI1_PAPAN Fumarylacetoacetate hydrolase domain containing 1 OS=Papio anubis OX=9555 GN=FAHD1 PE=3 SV=2;tr|A0A2I3LJ75|A0A2I3LJ75_PAPAN Fumarylacetoacetate hydrolase domain containing 1 OS=Papio anubis OX=9555 GN=FAHD1 PE=3 SV=1	2	2	2	2	2	2	2	13.3	13.3	13.3	24.861	226	226;264	3.5			1	1	0	17.835	37641	29900	39600	53751	37007	21392	43786	2675	10916	67458	37641	29900	39600	53751	37007	21392	43786	2675	10916	67458	2	2	2	2
A0A096MXK0;A0A096N664;A0A2I3LZ14	A0A096MXK0;A0A096N664;A0A2I3LZ14	1;1;1	1;1;1	1;1;1	tr|A0A096MXK0|A0A096MXK0_PAPAN Uncharacterized protein OS=Papio anubis OX=9555 GN=LAMP1 PE=3 SV=2;tr|A0A096N664|A0A096N664_PAPAN Uncharacterized protein OS=Papio anubis OX=9555 GN=LAMP1 PE=3 SV=2;tr|A0A2I3LZ14|A0A2I3LZ14_PAPAN Uncharacterized protein OS=Pa	3	1	1	1	1	1	1	2.2	2.2	2.2	43.514	403	403;415;416	4				1	0	7.0488	27350	22346	27587	70319	31496	36267	59928	5996.9	25710	129240	27350	22346	27587	70319	31496	36267	59928	5996.9	25710	129240	1	1	1	1
A0A096MXN9	A0A096MXN9	1	1	1	tr|A0A096MXN9|A0A096MXN9_PAPAN C1q domain-containing protein OS=Papio anubis OX=9555 GN=C1QB PE=4 SV=1	1	1	1	1	1	1	1	5.5	5.5	5.5	26.741	253	253	3			1		0	11.133	38180	19583	37706	48509	29013	21915	41241	1684	4855.9	18284	38180	19583	37706	48509	29013	21915	41241	1684	4855.9	18284	1	1	1	1
A0A096MXY6;A0A2I3NFU1;A0A2I3ME23	A0A096MXY6;A0A2I3NFU1;A0A2I3ME23	5;4;4	5;4;4	5;4;4	tr|A0A096MXY6|A0A096MXY6_PAPAN DUF1907 domain-containing protein OS=Papio anubis OX=9555 GN=C11orf54 PE=4 SV=2;tr|A0A2I3NFU1|A0A2I3NFU1_PAPAN DUF1907 domain-containing protein OS=Papio anubis OX=9555 GN=C11orf54 PE=4 SV=1;tr|A0A2I3ME23|A0A2I3ME23_PAPAN DUF	3	5	5	5	5	5	5	21.6	21.6	21.6	35.2	315	315;256;265	2.86		3	2	2	0	47.604	30436	26050	34993	61384	33621	30475	47890	11851	35248	496680	30436	26050	34993	61384	33621	30475	47890	11851	35248	496680	5	5	5	5
A0A096MY49;A0A2I3LF10	A0A096MY49;A0A2I3LF10	4;4	4;4	4;4	tr|A0A096MY49|A0A096MY49_PAPAN Uncharacterized protein OS=Papio anubis OX=9555 GN=DECR1 PE=4 SV=2;tr|A0A2I3LF10|A0A2I3LF10_PAPAN Uncharacterized protein OS=Papio anubis OX=9555 GN=DECR1 PE=4 SV=1	2	4	4	4	4	4	4	12.6	12.6	12.6	34.944	326	326;335	3.5			2	2	0	29.84	36844	29756	44969	87517	47315	40536	69420	27138	88766	863120	36844	29756	44969	87517	47315	40536	69420	27138	88766	863120	4	4	4	4
A0A096MY74	A0A096MY74	1	1	1	tr|A0A096MY74|A0A096MY74_PAPAN Vacuolar proton pump subunit B OS=Papio anubis OX=9555 GN=ATP6V1B2 PE=3 SV=1	1	1	1	1	1	1	1	2.9	2.9	2.9	56.5	511	511	3			1		0.0050676	6.3386	9016.1	6952.6	7977.5	19521	10762	10917	26417	2263.5	7832.4	88815	9016.1	6952.6	7977.5	19521	10762	10917	26417	2263.5	7832.4	88815	1	1	1	1
A0A096MYH7;A0A2I3M281	A0A096MYH7	9;1	9;1	9;1	tr|A0A096MYH7|A0A096MYH7_PAPAN ATP synthase subunit beta OS=Papio anubis OX=9555 GN=ATP5F1B PE=3 SV=2	2	9	9	9	9	9	9	23.6	23.6	23.6	48.844	458	458;440	3.33		1	4	4	0	73.833	99737	85531	120290	246860	127610	118270	257720	66245	395200	2700900	99737	85531	120290	246860	127610	118270	257720	66245	395200	2700900	11	12	12	12
A0A096MYS2;A0A096NRZ6	A0A096MYS2;A0A096NRZ6	4;3	4;3	4;3	tr|A0A096MYS2|A0A096MYS2_PAPAN Aldose 1-epimerase OS=Papio anubis OX=9555 GN=GALM PE=3 SV=1;tr|A0A096NRZ6|A0A096NRZ6_PAPAN Uncharacterized protein OS=Papio anubis OX=9555 GN=GALM PE=4 SV=2	2	4	4	4	4	4	4	15.8	15.8	15.8	37.695	342	342;194	3.17	1		2	3	0	33.388	127550	76942	107640	243750	123360	112710	218960	27542	93089	812000	127550	76942	107640	243750	123360	112710	218960	27542	93089	812000	5	5	5	5
A0A096MZ52	A0A096MZ52	4	1	0	tr|A0A096MZ52|A0A096MZ52_PAPAN Ig-like domain-containing protein OS=Papio anubis OX=9555 PE=4 SV=2	1	4	1	0	4	1	0	21.7	9.4	0	15.133	138	138	4				1	0	7.144	14799	17596	18900	52853	30885	17367	43991	2650.3	17710	38988	14799	17596	18900	52853	30885	17367	43991	2650.3	17710	38988	1	1	1	1
[truncated: 469 more rows]
[truncated: 24 more columns]

## Sheet: Table S4 5x1 Replicate1 MQ
Protein IDs	Majority protein IDs	Peptide counts (all)	Peptide counts (razor+unique)	Peptide counts (unique)	Fasta headers	Number of proteins	Peptides	Razor + unique peptides	Unique peptides	Peptides 5x1n1	Razor + unique peptides 5x1n1	Unique peptides 5x1n1	Sequence coverage [%]	Unique + razor sequence coverage [%]	Unique sequence coverage [%]	Mol. weight [kDa]	Sequence length	Sequence lengths	Fraction average	Fraction 1	Fraction 2	Fraction 3	Fraction 4	Q-value	Score	Reporter intensity corrected 1 5x1n1	Reporter intensity corrected 2 5x1n1	Reporter intensity corrected 3 5x1n1	Reporter intensity corrected 4 5x1n1	Reporter intensity corrected 5 5x1n1	Reporter intensity corrected 6 5x1n1	Reporter intensity corrected 7 5x1n1	Reporter intensity corrected 8 5x1n1	Reporter intensity corrected 9 5x1n1	Reporter intensity corrected 10 5x1n1	Reporter intensity 1 5x1n1	Reporter intensity 2 5x1n1	Reporter intensity 3 5x1n1	Reporter intensity 4 5x1n1	Reporter intensity 5 5x1n1	Reporter intensity 6 5x1n1	Reporter intensity 7 5x1n1	Reporter intensity 8 5x1n1	Reporter intensity 9 5x1n1	Reporter intensity 10 5x1n1	Reporter intensity count 1 5x1n1	Reporter intensity count 2 5x1n1	Reporter intensity count 3 5x1n1	Reporter intensity count 4 5x1n1
[truncated: 392 more rows]
[truncated: 24 more columns]

[truncated: 7 more sheets: Table S5 5x1 Replicate2 MQ, Table S6 5x2 Replicate1 MQ, Table S7 5x2 Replicate2 MQ, Table S8 10x1 Replicate1 MQ, Table S9 10x1 Replicate2 MQ, Table S10 Plasma LFQ MQ, Table S11 Kidney LFQ MQ]
